# Supplementary material for: Small noncoding RNA profiles along alternative developmental trajectories in an annual killifish
Source: Sci Rep. 2018 Sep 6;8:13364. doi: 10.1038/s41598-018-31466-7 (PMC6127099; doi:10.1038/s41598-018-31466-7)
Supplement: Supplementary file 2 — Dataset 1 [file 41598_2018_31466_MOESM2_ESM.xlsx]

## Sheet: Sheet1
Supplementary Table S1: Tissue sampling, RNA extraction, and bioinformatic details of small RNA transcriptomic profiling in embryos of A. limnaeus.
Library	Name	Stage	Temperature	# Embryos	Concentration (uL/ng)	A260	A280	Ratio	Vol (uL)	Total RNA (ng)	NCBI accession	Sequenced Reads	Trimmomatic Trimmed and filtered reads	% Trimmed	CLC Reads	CLC Unique Small RNAs	Reads Genome Annotated	Unique RNAs Genome Annotated
A1	Dispersed cells (E)	Dispersed cells	30°C	40	346.24	0.4328	0.2014	2.15	20	6924.8	SRR5256760	12780750	8541636	0.6683	5987690	987125	4608951	517576
A2	Dispersed cells (E)	Dispersed cells	30°C	40	322.32	0.4029	0.1893	2.13	20	6446.4	SRR5256759	4856608	3541510	0.7292	2289604	404019	1834148	237314
A3	Dispersed cells (E)	Dispersed cells	30°C	40	429.04	0.5363	0.2506	2.14	20	8580.8	SRR5256758	9191706	6019441	0.6549	4705319	567459	3980870	382862
B1	Neural keel (E)	Neural keel	30°C	40	547.12	0.6839	0.3171	2.16	20	10942.4	SRR5256757	10873150	9001373	0.8279	6621166	657759	5447509	389632
B2	Neural keel (E)	Neural keel	30°C	40	380.4	0.4755	0.2235	2.13	20	7608	SRR5256756	3511776	2666124	0.7592	1761301	304645	1261354	135499
B3	Neural keel (E)	Neural keel	30°C	40	299.52	0.3744	0.177	2.12	20	5990.4	SRR5256755	5723005	4322133	0.7552	3150536	472270	2355283	228454
C1	6 s.p. (E)	6 pairs of somites	30°C	40	232.48	0.2906	0.1374	2.11	20	4649.6	SRR5256754	13903348	6971224	0.5014	4319364	740355	3035840	340523
C2	6 s.p. (E)	6 pairs of somites	30°C	40	371.44	0.4643	0.2173	2.14	20	7428.8	SRR5256753	4266114	2597006	0.6088	1581028	332331	1002810	127666
C3	6 s.p. (E)	6 pairs of somites	30°C	40	364.48	0.4556	0.2169	2.1	20	7289.6	SRR5256752	13344926	9879440	0.7403	6433024	1001669	4659601	457208
D1	10 s.p. (E)	10 pairs of somites	30°C	30	315.76	0.3947	0.1895	2.08	20	6315.2	SRR5256751	7037313	5977788	0.8494	3619794	544219	2226691	168368
D2	10 s.p. (E)	10 pairs of somites	30°C	30	428.4	0.5355	0.267	2.01	20	8568	SRR5256750	7615189	5624509	0.7386	3380670	719747	2071673	268559
D3	10 s.p. (E)	10 pairs of somites	30°C	30	393.84	0.4923	0.2338	2.11	20	7876.8	SRR5256749	12701779	9142759	0.7198	5687568	944627	4018353	431595
E1	16 s.p. (E)	16 pairs of somites	30°C	30	357.04	0.4463	0.2263	1.97	20	7140.8	SRR5256748	4320921	2927591	0.6775	1974704	320079	1598338	161323
E2	16 s.p. (E)	16 pairs of somites	30°C	30	366.96	0.4587	0.2195	2.09	20	7339.2	SRR5256747	6855594	5204739	0.7592	3505137	681758	2260660	252567
E3	16 s.p. (E)	16 pairs of somites	30°C	30	413.12	0.5164	0.2411	2.14	20	8262.4	SRR5256746	12907291	9422636	0.73	6524781	966607	4924120	460377
F1	20 s.p. (E)	20 pairs of somites	30°C	20	510	0.6375	0.325	1.96	20	10200	SRR5256745	5583242	3799243	0.6805	2767447	459885	2076152	226462
F2	20 s.p. (E)	20 pairs of somites	30°C	20	355.04	0.4438	0.2298	1.93	20	7100.8	SRR5256744	4519542	3278514	0.7254	2276359	392405	1655722	165484
F3	20 s.p. (E)	20 pairs of somites	30°C	20	406.56	0.5082	0.2572	1.98	20	8131.2	SRR5256743	14896396	10263851	0.689	6185707	913324	4415798	436626
G1	24 s.p. (E)	24 pairs of somites	30°C	20	746.72	0.9334	0.4293	2.17	20	14934.4	SRR5256742	12914966	2927314	0.2267	2382968	378935	1804139	190231
G2	24 s.p. (E)	24 pairs of somites	30°C	20	332.8	0.416	0.2036	2.04	20	6656	SRR5256741	17584154	12570457	0.7149	9532486	941890	6791875	463390
G3	24 s.p. (E)	24 pairs of somites	30°C	20	528.88	0.6611	0.3155	2.1	20	10577.6	SRR5256740	14630299	11575916	0.7912	7512450	752396	5844029	319909
H1	Dispersed cells (D)	Dispersed cells	20°C	40	138.56	0.1732	0.0886	1.95	20	2771.2	SRR5256739	11976520	1704110	0.1423	1218719	294105	587050	81960
H2	Dispersed cells (D)	Dispersed cells	20°C	40	230.64	0.2883	0.1361	2.12	20	4612.8	SRR5256738	11307931	8213069	0.7263	5011203	866452	2974575	300625
H3	Dispersed cells (D)	Dispersed cells	20°C	40	253.28	0.3166	0.15	2.11	20	5065.6	SRR5256737	7150569	2010089	0.2811	1186080	310324	536608	77539
I1	Neural keel (D)	Neural keel	20°C	40	365.44	0.4568	0.2117	2.16	20	7308.8	SRR5256736	15105962	1837440	0.1216	1525132	397992	450227	62184
I2	Neural keel (D)	Neural keel	20°C	40	391.2	0.489	0.2324	2.1	20	7824	SRR5256735	6619027	5234686	0.7909	3187415	640186	1184705	141580
I3	Neural keel (D)	Neural keel	20°C	40	631.04	0.7888	0.3687	2.14	20	12620.8	SRR5256734	4897372	3132736	0.6397	1700686	466770	678113	101953
J1	6 s.p. (D)	6 pairs of somites	20°C	40	374.88	0.4686	0.2174	2.16	20	7497.6	SRR5256733	19199894	745964	0.0389	556192	172593	271479	47344
J2	6 s.p. (D)	6 pairs of somites	20°C	40	385.28	0.4816	0.2366	2.04	20	7705.6	SRR5256732	7400348	4695502	0.6345	2477542	543698	1073588	115180
J3	6 s.p. (D)	6 pairs of somites	20°C	40	389.76	0.4872	0.253	1.93	20	7795.2	SRR5256731	12881057	5933094	0.4606	3978429	641783	2009511	197243
K1	10 s.p. (D)	10 pairs of somites	20°C	30	701.76	0.8772	0.4518	1.94	20	14035.2	SRR5256730	9442434	2043927	0.2165	1397391	297870	713423	70656
K2	10 s.p. (D)	10 pairs of somites	20°C	30	399.12	0.4989	0.2424	2.06	20	7982.4	SRR5256729	10615608	908967	0.0856	481127	124237	224451	27504
K3	10 s.p. (D)	10 pairs of somites	20°C	30	353.28	0.4416	0.2092	2.11	20	7065.6	SRR5256728	8144583	6518785	0.8004	3370873	597520	1833257	148443
L1	16 s.p. (D)	16 pairs of somites	20°C	30	372.16	0.4652	0.2298	2.02	20	7443.2	SRR5256727	10992369	8781410	0.7989	6462118	714431	4347728	213428
L2	16 s.p. (D)	16 pairs of somites	20°C	30	397.2	0.4965	0.2404	2.07	20	7944	SRR5256726	9147147	6875361	0.7516	4878863	693656	3098067	191720
L3	16 s.p. (D)	16 pairs of somites	20°C	30	582.4	0.728	0.3465	2.1	20	11648	SRR5256725	10154840	6548484	0.6449	4679953	783813	2569639	205227
M1	20 s.p. (D)	20 pairs of somites	20°C	20	262.72	0.3284	0.1533	2.14	20	5254.4	SRR5256724	7808214	4247452	0.544	3494704	425937	2556538	149055
M2	20 s.p. (D)	20 pairs of somites	20°C	20	191.6	0.2395	0.1145	2.09	20	3832	SRR5256723	15215847	9940414	0.6533	8561099	907986	6107382	355370
M3	20 s.p. (D)	20 pairs of somites	20°C	20	105.92	0.1521	0.0716	2.12	20	2118.4	SRR5256722	16476151	10843065	0.6581	9148368	982304	6714717	390713
N1	24 s.p. (D)	24 pairs of somites	20°C	20	159.92	0.1999	0.0943	2.12	20	3198.4	SRR5256721	15329790	9963589	0.6499	7484159	1025156	5621467	563788
N2	24 s.p. (D)	24 pairs of somites	20°C	20	193.68	0.2421	0.1212	2	20	3873.6	SRR5256720	13503683	4085011	0.3025	2488384	501959	1341167	168779
N3	24 s.p. (D)	24 pairs of somites	20°C	20	88.92	0.0674	0.0324	2.08	20	1778.4	SRR5256719	4886990	1106057	0.2263	826454	200388	605858	113311
