# Supplementary material for: Small noncoding RNA profiles along alternative developmental trajectories in an annual killifish
Source: Sci Rep. 2018 Sep 6;8:13364. doi: 10.1038/s41598-018-31466-7 (PMC6127099; doi:10.1038/s41598-018-31466-7)
Supplement: Supplementary file 3 — Dataset 2 [file 41598_2018_31466_MOESM3_ESM.csv]

Supplemental Table S2. Normalized Counts of small RNA sequences identified in A. limnaeus.
Sample codes in row 4 are: stage-temperature-replicate. ND = not detected
Sequence	Name	Mir_name	A1	A2	A3	H1	H2	H3	B1	B2	B3	I1	I2	I3	C1	C2	C3	J1	J2	J3	D1	D2	D3	K1	K2	K3	E1	E2	E3	L1	L2	L3	F1	F2	F3	M1	M2	M3	G1	G2	G3	N1	N2	N3
			DC-30-1	DC-30-2	DC-30-3	DC-20-1	DC-20-2	DC-20-3	NK-30-1	NK-30-2	NK-30-3	NK-20-1	NK-20-2	NK-20-3	6S-30-1	6S-30-2	6S-30-3	6S-20-1	6S-20-2	6S-20-3	10S-30-1	10S-30-2	10S-30-3	10S-20-1	10S-20-2	10S-20-3	16S-30-1	16S-30-2	16S-30-3	16S-20-1	16S-20-2	16S-20-3	20S-30-1	20S-30-2	20S-30-3	20S-20-1	20S-20-2	20S-20-3	24S-30-1	24S-30-2	24S-30-3	24S-20-1	24S-20-2	24S-20-3
TGAGGTAGTAGGTTGTATAGT	sm_TEMP_1	let-7a-1	12.3	9.2	7.9	7.7	11.1	13.9	22.7	17.9	14.6	18.8	3.6	10.0	7.1	15.2	13.3	23.8	8.2	0.0	13.2	5.9	8.3	0.0	11.4	2.5	17.2	17.7	11.9	16.0	58.0	10.7	6.4	11.7	4.4	32.5	9.1	12.1	46.0	21.8	24.0	11.4	11.2	6.7
GTGAGGTAGTAGGTTGTATAGT	sm_TEMP_2	let-7a-1	1.5	3.9	5.3	3.7	6.9	2.8	3.0	7.2	9.4	8.4	1.2	4.0	0.5	1.9	2.0	3.4	1.2	3.5	4.0	0.7	1.5	4.7	0.0	2.5	1.4	1.0	4.2	0.0	33.1	2.1	ND	ND	ND	ND	ND	ND	6.1	3.1	14.4	3.5	2.9	1.9
TGAGGTAGTAGGTTGTATAGTT	sm_TEMP_3	let-7a-1//let-7a-2//let-7a-3//let-7a-4//let-7a-5//let-7a-6	224.7	164.8	202.2	131.9	179.9	208.5	436.8	318.9	458.8	263.3	93.9	144.4	192.5	277.5	211.4	231.5	132.1	123.3	383.7	210.4	150.3	175.1	206.3	65.8	282.0	258.0	288.5	248.3	1168.4	225.6	190.6	137.4	131.8	405.8	134.8	141.6	597.4	473.7	522.2	148.6	138.8	129.1
TGAGGTAGTAGGTTGTATAGTTT	sm_TEMP_4	let-7a-1//let-7a-2//let-7a-3//let-7a-4//let-7a-5//let-7a-6	4.6	10.5	5.3	4.1	20.8	13.9	35.1	19.7	24.0	18.8	13.3	22.1	13.0	11.4	17.0	20.4	19.9	10.6	18.5	11.8	9.0	9.5	39.0	5.7	17.2	17.7	9.0	42.7	16.6	27.9	3.8	6.5	4.1	41.8	21.1	18.5	18.4	18.3	14.4	25.5	13.7	17.6
TGAGGTAGTAAGTTGTATAGTT	sm_TEMP_5	let-7a-1//let-7a-2//let-7a-3//let-7a-4//let-7a-5//let-7a-6	4.1	3.9	2.6	2.9	24.9	8.3	25.7	9.0	9.4	18.8	22.2	26.1	5.4	9.5	10.1	57.9	58.4	26.4	14.5	2.2	6.4	14.2	82.9	13.3	11.5	4.2	8.4	117.5	82.9	32.2	6.4	5.2	3.7	157.4	80.0	82.9	12.3	4.2	18.6	106.4	92.0	91.9
GAGGTAGTAGGTTGTATAGTT	sm_TEMP_6	let-7a-1//let-7a-2//let-7a-3//let-7a-4//let-7a-5//let-7a-6	13.8	5.2	2.6	0.0	0.0	2.8	0.0	14.3	7.3	0.0	0.0	6.0	0.0	1.9	0.4	10.2	5.8	1.8	1.3	4.4	0.4	9.5	1.6	1.3	0.0	10.4	19.1	5.3	66.3	3.2	6.4	13.0	0.0	0.7	4.2	6.4	0.0	0.4	3.0	6.2	4.0	0.0
TGAGGTAGTTGGTTGTATGGTT	sm_TEMP_7	let-7d-1//let-7d-2	23.6	23.5	21.7	7.4	5.5	13.9	17.8	21.5	71.9	194.4	2.0	28.1	11.4	15.2	23.9	95.3	7.0	3.5	9.2	3.0	7.9	89.9	30.9	4.4	15.7	8.3	10.2	16.0	969.5	76.3	40.7	20.7	39.2	217.2	4.2	8.0	595.9	156.5	347.1	5.3	19.5	3.5
TGAGGTAGTAGATTGAATAGTT	sm_TEMP_8	let-7e	48.2	61.5	39.5	12.2	45.7	38.9	46.9	73.5	71.9	73.2	15.7	26.1	15.8	60.8	32.7	51.1	19.9	10.6	62.0	39.1	20.3	18.9	34.1	11.4	31.5	27.0	30.5	29.4	256.9	31.2	19.1	16.9	9.5	100.9	32.3	16.9	124.1	32.8	31.8	25.5	20.9	21.5
TGAGGTAGTAGATTGAATAGT	sm_TEMP_9	let-7e	3.1	3.9	4.0	0.4	0.0	2.8	4.0	9.0	1.0	10.5	1.6	0.0	2.7	0.0	2.8	10.2	1.2	0.0	5.3	3.0	1.1	4.7	1.6	0.6	0.0	1.0	4.8	2.7	16.6	0.0	1.3	0.0	0.3	10.0	2.1	2.4	13.8	1.5	4.2	1.8	1.1	1.0
TGAGGTAGTAGTTTGTATAGT	sm_TEMP_10	let-7g	5.1	2.6	6.6	2.6	9.7	11.1	13.3	3.6	8.3	6.3	2.4	10.0	6.0	1.9	7.7	3.4	1.2	0.0	7.9	2.2	4.5	4.7	11.4	2.5	4.3	6.2	6.6	8.0	8.3	2.1	0.0	0.0	2.0	11.3	10.5	6.4	6.1	9.2	10.8	5.3	5.4	5.1
TGAGGTAGTAGTTTGTATAGTT	sm_TEMP_11	let-7g-1//let-7g-2	226.7	119.0	160.0	154.7	189.6	222.5	423.0	252.6	369.1	171.4	109.6	200.5	151.1	192.0	163.3	163.4	163.7	139.1	240.0	110.7	93.2	123.0	264.8	83.5	151.7	125.9	182.2	277.7	356.3	174.0	122.0	93.3	75.0	269.0	225.3	133.5	254.3	359.6	386.1	171.4	123.3	146.4
TGAGGTAGTAGTTTGTATAGTTT	sm_TEMP_12	let-7g-1//let-7g-2	2.6	1.3	0.7	2.9	13.8	5.6	22.2	5.4	16.7	2.1	7.7	8.0	4.9	7.6	7.7	0.0	8.2	3.5	9.2	5.9	3.8	9.5	9.7	2.5	10.0	9.4	6.6	18.7	8.3	10.7	3.8	2.6	2.4	14.6	11.9	6.4	3.1	6.9	6.0	7.9	7.2	7.4
GAGGTAGTAGTTTGTATAGTT	sm_TEMP_13	let-7g-1//let-7g-2	12.3	3.9	2.6	0.7	4.2	0.0	0.5	3.6	7.3	0.0	0.0	10.0	0.0	5.7	0.0	10.2	4.7	3.5	0.0	4.4	0.4	9.5	4.9	0.0	1.4	7.3	6.0	8.0	8.3	3.2	3.8	2.6	0.0	0.0	7.0	4.0	ND	ND	ND	ND	ND	ND
TGAGGTAGTAAGTTGTGTTGTT	sm_TEMP_14	let-7h	11.3	3.9	9.2	9.2	5.5	11.1	19.3	7.2	18.8	2.1	2.0	6.0	7.1	7.6	8.9	3.4	2.3	3.5	13.2	4.4	8.3	0.0	8.1	2.5	7.2	8.3	7.8	10.7	8.3	5.4	10.2	5.2	8.4	2.0	3.5	2.4	26.0	19.5	27.0	3.5	3.2	2.6
TGAGGTAGTAGTTTGTGCTGTT	sm_TEMP_15	let-7i	17.4	10.5	9.2	4.4	12.5	2.8	23.7	17.9	22.9	14.6	4.4	8.0	8.7	15.2	12.5	6.8	8.2	3.5	18.5	3.0	6.0	9.5	9.7	3.8	15.7	17.7	17.3	16.0	49.7	10.7	24.1	13.0	18.6	25.2	2.8	5.6	84.2	49.6	54.0	3.5	3.2	3.5
TGAGGTAGTTGTTTGTACAGTT	sm_TEMP_16	let-7j	33.9	18.3	24.4	17.7	30.4	36.1	44.5	43.0	53.2	31.4	12.1	14.0	20.1	58.9	27.5	30.6	17.5	17.6	27.7	23.6	14.7	14.2	22.7	6.3	30.1	28.1	42.4	18.7	49.7	11.8	38.1	14.3	17.6	17.9	15.4	9.7	70.5	93.1	86.3	7.9	13.7	7.0
TGAGGTAGTTGTTTGTACAGT	sm_TEMP_17	let-7j	3.6	2.6	4.0	1.8	2.8	2.8	4.4	3.6	7.3	2.1	0.4	0.0	ND	ND	ND	ND	ND	ND	4.0	2.2	1.5	9.5	1.6	1.3	ND	ND	ND	ND	ND	ND	ND	ND	ND	ND	ND	ND	4.6	4.6	4.2	2.6	1.1	1.0
CAAGCTCGTATCTATAGGTATG	sm_TEMP_18	mir-100	1.5	3.9	1.3	0.4	1.4	5.6	8.9	3.6	6.3	20.9	0.8	18.0	2.2	7.6	2.4	0.0	1.2	3.5	7.9	6.6	5.6	9.5	1.6	1.3	85.9	13.5	35.8	5.3	132.6	7.5	34.3	40.2	31.1	19.9	0.7	0.0	102.6	240.9	158.3	4.4	2.5	0.6
AACCCGTAGATCCGAACTTGTG	sm_TEMP_19	mir-100-1//mir-100-2	65.1	18.3	30.3	28.7	15.2	169.6	58.3	25.1	87.6	37.6	2.8	28.1	28.8	20.9	31.5	23.8	12.9	10.6	50.1	41.3	31.6	18.9	21.1	7.0	134.6	73.9	135.6	26.7	132.6	30.1	227.4	142.6	301.3	71.7	16.8	37.0	415.1	393.2	891.5	31.7	15.5	14.1
AACCCGTAGATCCGAACTTGT	sm_TEMP_20	mir-100-1//mir-100-2	15.4	3.9	13.2	9.9	6.9	36.1	19.8	7.2	14.6	2.1	2.0	4.0	5.4	7.6	6.9	0.0	1.2	1.8	5.3	5.2	4.9	14.2	0.0	1.9	1.4	3.1	4.8	5.3	16.6	5.4	10.2	16.9	16.9	8.0	1.4	3.2	19.9	13.0	47.4	3.5	4.0	1.9
AACCCGTAGATCCGAACTTG	sm_TEMP_21	mir-100-1//mir-100-2	8.2	5.2	2.6	1.5	5.5	0.0	11.9	7.2	8.3	2.1	0.4	0.0	5.4	1.9	4.0	0.0	1.2	0.0	1.3	2.2	2.3	4.7	4.9	1.3	17.2	10.4	10.2	5.3	58.0	4.3	20.3	13.0	12.8	6.0	1.4	6.4	47.5	56.5	60.0	0.9	3.6	3.2
TACAGTACTGTGATAACTGAAG	sm_TEMP_22	mir-101a	29.7	40.5	25.7	21.0	112.1	75.1	127.5	98.5	81.3	137.9	84.2	70.2	40.2	74.1	88.9	64.7	130.9	70.4	167.5	50.9	92.0	52.1	86.1	24.7	153.2	63.5	115.3	96.1	91.2	62.3	43.2	49.3	41.2	327.4	144.6	111.0	110.3	70.6	111.5	160.9	260.3	179.7
GTACAGTACTGTGATAACTGAA	sm_TEMP_23	mir-101a	37.4	17.0	15.1	8.1	41.5	22.2	127.5	75.2	87.6	46.0	27.8	22.1	50.6	77.9	67.5	44.3	64.3	33.5	154.3	47.2	61.2	14.2	34.1	10.1	91.6	80.1	90.2	42.7	49.7	31.2	20.3	18.1	32.4	93.0	50.5	41.8	79.7	42.8	107.9	38.7	70.3	50.0
GTACAGTACTGTGATAACTGA	sm_TEMP_24	mir-101a	9.7	9.2	7.2	3.3	13.8	2.8	53.9	35.8	40.7	35.5	21.0	16.0	27.2	24.7	34.0	30.6	30.4	24.7	83.1	22.9	44.0	9.5	30.9	7.6	97.3	56.2	56.7	26.7	58.0	32.2	48.3	19.4	24.3	96.3	45.6	38.6	65.9	64.5	85.7	53.6	70.0	46.8
TACAGTACTGTGATAACTGAA	sm_TEMP_25	mir-101a	6.2	9.2	7.2	1.1	11.1	8.3	27.7	26.9	25.0	16.7	16.5	6.0	12.0	9.5	14.6	13.6	40.9	7.0	47.5	16.2	25.9	18.9	19.5	7.0	31.5	25.0	31.1	34.7	8.3	21.5	10.2	14.3	15.5	72.4	46.3	29.0	32.2	17.2	34.8	29.0	69.6	42.6
TCAGCTATCATGGTACCGGTGC	sm_TEMP_26	mir-101b	7.7	2.6	5.9	4.4	9.7	19.5	11.9	19.7	13.6	6.3	8.5	16.0	5.4	13.3	10.1	3.4	22.2	12.3	5.3	6.6	8.6	4.7	30.9	8.2	11.5	8.3	19.1	48.1	58.0	33.3	11.4	3.9	9.1	29.9	30.2	37.8	19.9	37.0	34.8	29.0	31.4	21.1
CAGCTATCATGGTACCGGTGCTGT	sm_TEMP_27	mir-101b	5.1	1.3	2.6	2.9	9.7	11.1	6.4	0.0	4.2	6.3	6.9	2.0	4.9	0.0	3.6	6.8	5.8	10.6	4.0	5.9	2.3	0.0	14.6	7.0	2.9	12.5	13.7	5.3	8.3	8.6	2.5	6.5	6.8	17.9	13.3	9.7	16.8	2.3	32.4	12.3	10.1	11.9
CAGCTATCATGGTACCGGTGCTG	sm_TEMP_28	mir-101b	8.2	1.3	4.0	1.8	6.9	0.0	19.8	14.3	3.1	6.3	8.5	12.0	4.3	7.6	11.3	13.6	12.9	19.4	15.8	10.3	11.3	4.7	14.6	3.8	10.0	21.8	33.5	13.4	0.0	15.0	21.6	10.4	10.5	41.2	16.8	16.1	16.8	14.1	42.6	15.8	14.8	16.3
TCAGCTATCATGGTACCGGTGCT	sm_TEMP_29	mir-101b	4.1	0.0	3.3	3.3	6.9	2.8	15.3	7.2	14.6	2.1	5.2	4.0	6.0	3.8	6.5	6.8	9.4	1.8	6.6	6.6	7.1	4.7	6.5	3.2	12.9	9.4	18.5	5.3	8.3	12.9	10.2	5.2	9.8	16.6	7.7	9.7	16.8	27.9	27.6	8.8	13.3	5.8
AGCAGCATTGTACAGGGCTATGA	sm_TEMP_30	mir-103	227.2	113.8	111.9	116.0	242.2	144.6	793.1	469.4	575.5	386.7	215.2	276.8	496.9	566.4	499.7	313.3	399.8	243.0	937.5	366.1	422.2	179.8	412.7	132.8	1199.6	701.1	992.8	531.3	522.0	441.5	1087.5	473.1	577.7	786.3	482.9	426.4	1419.9	2110.5	2144.0	416.7	569.0	488.8
GCAGCATTGTACAGGGCTATGA	sm_TEMP_31	mir-103	8.2	11.8	4.6	0.4	1.4	0.0	1.0	57.3	41.7	4.2	0.0	18.0	1.1	43.7	0.8	3.4	29.2	12.3	2.6	12.5	0.4	14.2	0.0	0.6	0.0	30.2	27.5	5.3	0.0	1.1	38.1	5.2	1.7	1.3	5.6	2.4	3.1	5.7	7.8	3.5	31.4	1.9
AGCAGCATTGTACAGGGCTATG	sm_TEMP_32	mir-103-1//mir-103-2	32.8	20.9	14.5	22.5	45.7	22.2	176.9	75.2	97.0	69.0	46.3	46.1	119.6	95.0	81.3	95.3	93.5	49.3	187.2	65.7	92.8	28.4	94.2	27.2	187.5	154.0	197.1	117.5	240.3	77.3	209.6	92.0	117.9	192.6	115.8	122.3	350.8	241.2	435.3	116.9	159.7	143.5
AGCAGCATTGTACAGGGCTAT	sm_TEMP_33	mir-103-1//mir-107//mir-103-2	39.5	31.4	20.4	26.9	31.8	16.7	95.4	60.9	52.1	14.6	18.5	28.1	51.1	53.2	39.6	37.5	36.2	15.9	81.8	22.1	36.8	33.1	17.9	12.6	61.6	62.4	55.6	42.7	58.0	27.9	39.4	31.1	37.5	54.5	33.0	36.2	127.1	77.5	124.1	22.0	44.0	31.4
AGCAGCATTGTACAGGGC	sm_TEMP_34	mir-103//mir-107a//mir-107b	1.5	3.9	0.0	1.5	8.3	0.0	33.6	3.6	2.1	8.4	10.9	4.0	17.4	3.8	8.9	10.2	0.0	3.5	25.1	1.5	16.2	0.0	3.2	2.5	38.7	4.2	4.8	8.0	0.0	4.3	ND	ND	ND	ND	ND	ND	3.1	1.1	4.8	1.8	2.5	2.9
TAAAGTGCTTACAGTGCAGGTAG	sm_TEMP_35	mir-106a	23.1	18.3	19.8	11.1	22.1	13.9	152.2	98.5	116.8	35.5	21.0	20.1	75.0	93.1	108.3	37.5	44.4	19.4	139.8	67.9	119.8	23.7	40.6	17.1	249.1	151.9	262.2	45.4	49.7	32.2	318.9	112.8	153.4	63.8	43.5	49.1	318.6	657.3	575.0	40.4	60.6	47.7
TAAAGTGCTTACAGTGCAGGTA	sm_TEMP_36	mir-106a	4.6	0.0	2.0	0.7	6.9	2.8	16.8	21.5	20.9	4.2	4.0	4.0	10.3	11.4	13.3	3.4	5.8	7.0	22.4	9.6	16.2	0.0	6.5	3.2	45.8	26.0	47.8	13.4	0.0	4.3	59.7	25.9	23.0	20.6	11.9	13.7	50.5	129.4	74.3	22.0	22.0	21.5
AGCAGCATTGTACAGGGCTATC	sm_TEMP_37	mir-107	438.5	273.4	174.5	180.5	254.7	197.4	873.2	483.7	515.1	246.6	178.9	178.5	527.9	452.4	351.3	166.8	246.6	118.0	730.5	238.4	313.7	156.2	203.1	82.8	790.2	474.3	615.3	248.3	256.9	200.9	602.2	285.2	339.5	282.3	207.8	200.3	819.5	1080.3	1093.6	144.2	249.9	193.1
AGCAGCATTGTACAGGGCTATCA	sm_TEMP_38	mir-107a	58.5	24.9	30.3	38.7	27.7	52.8	192.7	68.1	140.8	41.8	33.4	34.1	85.9	60.8	63.1	23.8	33.9	35.2	114.7	32.5	64.6	18.9	32.5	10.7	196.1	105.1	157.1	42.7	41.4	36.5	111.8	68.7	81.8	59.1	33.0	40.2	140.9	260.0	246.4	18.5	49.4	51.2
GCAGCATTGTACAGGGCTATC	sm_TEMP_39	mir-107a	18.0	14.4	7.2	0.0	0.0	0.0	1.5	64.5	30.2	0.0	0.0	0.0	1.1	28.5	0.4	6.8	17.5	12.3	1.3	14.0	0.0	4.7	0.0	0.0	2.9	17.7	35.2	2.7	0.0	4.3	21.6	0.0	0.3	0.7	0.0	2.4	1.5	4.2	2.4	1.8	16.9	0.6
AGCAGCATTGTACAGGGCT	sm_TEMP_40	mir-107b	2.6	7.8	4.6	4.4	19.4	0.0	28.2	16.1	32.3	14.6	7.3	4.0	12.5	22.8	16.2	0.0	8.2	3.5	10.5	3.7	14.3	9.5	14.6	1.9	27.2	5.2	3.0	8.0	24.9	16.1	5.1	11.7	4.1	10.6	9.1	11.3	24.5	17.6	16.8	8.8	13.0	8.3
TACCCTGTAGAACCGAATTTGT	sm_TEMP_41	mir-10b	1437.2	435.5	228.5	225.5	462.3	5394.4	7213.9	4172.5	11908.2	6303.7	1099.4	3758.3	34056.3	36048.9	35362.1	17603.5	20945.2	17527.8	271832.3	57629.7	53944.6	21332.1	63383.5	13154.2	285476.6	203840.3	283169.5	132761.4	124387.6	108084.6	175604.8	142377.4	82734.8	435364.2	178962.9	138628.2	233216.2	205366.0	281572.7	171101.6	175340.2	146923.8
TACCCTGTAGAACCGAATTTGC	sm_TEMP_42	mir-10b	257.5	94.2	68.5	63.0	91.3	1184.5	1567.5	1042.7	2275.1	1872.7	351.0	934.6	5302.0	5945.7	5840.7	4218.7	4800.9	4227.0	42799.0	8844.1	7435.4	4907.1	15366.2	3431.6	45033.7	31981.0	44371.4	39450.3	36750.3	30013.0	26344.3	23822.0	11423.8	126518.5	53080.9	44059.1	32871.7	29061.6	42352.6	66757.2	56831.2	53767.1
TACCCTGTAGAACCGAATTTGCG	sm_TEMP_43	mir-10b-1//mir-10b-2	929.9	260.3	90.9	197.1	520.4	6592.9	23679.1	14303.8	28176.7	7359.1	5508.8	9750.6	55276.2	61460.8	50807.4	25070.5	45413.6	38012.6	255686.1	62361.7	51312.4	21677.6	109727.5	23925.9	194505.8	157381.3	214072.7	167408.3	130569.3	136236.0	99239.7	93814.2	51813.9	331235.7	159595.7	128043.8	118689.0	88437.9	156736.9	158868.8	126457.6	122014.2
ACCCTGTAGAACCGAATTTGCG	sm_TEMP_44	mir-10b-1//mir-10b-2	439.6	108.6	81.0	104.6	299.0	2638.8	14988.1	8945.3	20525.7	2503.9	1272.3	2037.6	34354.8	36984.1	30675.6	6431.9	12622.3	6530.6	145286.7	28466.1	32896.2	5962.4	25164.6	6982.8	111744.8	69931.9	92003.8	40403.5	34206.4	32375.2	44889.3	51631.5	34847.5	90320.5	40024.0	31646.9	81447.1	59192.0	100552.0	40429.5	38029.0	35737.1
ACCCTGTAGAACCGAATTTGTG	sm_TEMP_45	mir-10b-1//mir-10b-2	195.4	64.1	48.7	60.4	106.6	1123.4	1259.1	1012.2	1916.4	1364.8	245.0	527.4	6075.1	8329.4	7335.8	2145.1	3593.3	2335.4	42884.7	9158.5	10475.5	3175.2	13442.6	3004.2	47743.6	26353.3	44848.1	26137.3	24229.5	21779.3	21088.4	21917.8	17814.0	57718.7	27342.7	21173.6	41483.3	34382.0	63355.0	26735.6	26379.7	23978.5
ACCCTGTAGAACCGAATTTGTGT	sm_TEMP_46	mir-10b-1//mir-10b-2	112.8	30.1	29.0	44.9	90.0	845.3	1345.1	582.3	1385.7	474.4	171.3	361.0	5968.0	6084.5	5965.2	1651.4	2904.8	1768.3	40372.7	6102.7	7881.3	1925.9	8053.5	2034.8	42382.6	19032.1	32581.9	13070.0	11410.4	11863.4	17879.2	19823.0	12916.7	40525.6	16228.2	12154.7	32879.4	25214.2	43239.3	12738.3	15393.8	13274.3
TACCCTGTAGAACCGAATTTGTG	sm_TEMP_47	mir-10b-1//mir-10b-2	129.8	20.9	12.5	17.3	51.2	422.7	737.8	530.3	1428.4	397.1	113.6	280.8	3638.3	4603.8	4021.4	1055.5	1569.9	1484.7	23224.4	7098.4	6468.0	1414.9	6526.3	1228.6	24063.6	20024.5	30723.5	11462.6	9595.7	9726.8	14638.3	10492.2	9357.0	20615.4	11073.1	8639.2	19448.9	17327.1	29073.0	10339.9	8917.1	7791.9
ACCCTGTAGAACCGAATTTGT	sm_TEMP_48	mir-10b-1//mir-10b-2	45.6	52.3	23.7	15.5	22.1	219.7	102.3	231.1	722.6	282.2	10.1	86.2	460.0	2041.5	548.2	279.2	1137.4	176.1	5255.9	779.4	968.4	440.1	1075.5	255.5	7562.6	3692.8	5762.1	2768.9	3579.7	2387.9	3899.1	4305.0	2686.5	13003.8	4730.4	3771.3	9029.8	7382.1	10543.2	5333.0	8052.4	5232.9
CCCTGTAGAACCGAATTTGCG	sm_TEMP_49	mir-10b-1//mir-10b-2	31.8	23.5	6.6	4.4	16.6	169.6	845.5	1315.0	2371.0	326.1	208.0	306.8	2212.8	5898.2	2039.2	950.0	2341.4	1014.5	9968.6	2989.4	2268.2	1036.3	6120.2	825.8	6696.6	5953.3	7367.9	10416.0	7258.9	7309.9	3300.7	7757.0	1612.1	8695.5	8687.2	7811.4	4270.6	3138.5	5182.0	9237.4	5496.9	4067.3
TACCCTGTAGAACCGAATTTG	sm_TEMP_50	mir-10b-1//mir-10b-2	33.9	32.7	20.4	7.7	18.0	75.1	104.8	75.2	211.7	190.2	25.0	84.2	417.5	583.5	425.3	384.8	247.8	199.0	2831.0	996.5	684.1	482.7	1000.8	273.2	3285.3	3090.5	3833.3	2584.6	2983.1	2158.1	1894.3	2074.1	1264.2	7039.8	4076.9	3221.9	4376.3	3116.4	4758.7	5333.0	4369.7	3998.1
ACCCTGTAGAACCGAATTTGC	sm_TEMP_51	mir-10b-1//mir-10b-2	23.6	10.5	9.2	5.2	8.3	111.2	165.5	134.4	422.3	131.7	11.3	46.1	662.2	845.9	714.4	143.0	322.6	118.0	4980.3	843.7	1059.0	160.9	635.2	172.6	5670.2	3091.6	4127.8	1538.0	1533.0	1236.4	2698.5	2994.4	1896.3	5494.4	2127.6	1788.3	5142.1	4931.5	6302.5	2779.9	3185.5	2428.6
ACCCTGTAGAACCGAATTTG	sm_TEMP_52	mir-10b-1//mir-10b-2	4.1	5.2	1.3	1.8	2.8	33.4	47.4	41.2	74.0	23.0	8.5	14.0	190.3	220.5	159.3	88.5	97.0	31.7	838.6	227.3	189.7	66.2	193.3	91.7	710.0	628.3	672.6	416.5	331.5	367.4	269.3	501.7	345.3	1139.0	666.8	486.7	1271.4	588.2	1307.6	863.3	849.6	782.5
TACCCTGTAGAACCGAATTTGTGT	sm_TEMP_53	mir-10b-1//mir-10b-2	10.3	1.3	0.7	0.4	2.8	30.6	52.9	21.5	62.6	18.8	4.4	24.1	234.9	258.5	230.8	44.3	118.1	75.7	1708.9	301.9	337.3	66.2	352.6	70.8	1590.4	975.7	1571.7	456.6	430.9	411.4	918.5	820.6	558.4	1210.1	532.8	398.2	1282.1	1106.6	1721.9	461.6	427.3	384.7
TACCCTGTAGAACCGAATTTGCGT	sm_TEMP_54	mir-10b-1//mir-10b-2	4.6	0.0	0.7	0.4	1.4	33.4	66.2	59.1	69.9	25.1	25.4	46.1	215.3	252.8	188.4	126.0	195.2	137.4	1207.8	264.2	238.2	118.3	654.7	143.5	1039.3	798.9	1010.7	915.8	969.5	772.3	496.8	488.7	311.8	1769.3	923.8	736.1	782.7	550.4	916.1	828.2	693.4	685.8
ACCCTGTAGAACCGAATTTGCGT	sm_TEMP_55	mir-10b-1//mir-10b-2	2.6	0.0	0.0	1.5	0.0	16.7	40.0	35.8	59.4	10.5	6.4	14.0	128.3	146.4	129.8	57.9	94.7	52.8	894.0	149.1	158.9	47.3	221.0	58.2	783.0	553.4	603.9	411.2	348.0	330.9	324.0	491.3	298.3	1111.1	481.5	376.5	710.7	512.3	853.2	495.0	487.9	451.6
CCCTGTAGAACCGAATTTGCGT	sm_TEMP_56	mir-10b-1//mir-10b-2	1.5	1.3	0.0	1.1	2.8	11.1	46.0	52.0	66.7	20.9	6.9	12.0	102.8	190.1	133.8	81.7	142.6	54.6	597.3	181.6	105.9	123.0	333.1	86.6	440.9	375.5	499.4	606.1	389.5	384.6	195.7	247.6	117.6	838.8	530.0	502.8	278.8	222.5	417.3	584.6	459.4	398.8
CCCTGTAGAACCGAATTTGTG	sm_TEMP_57	mir-10b-1//mir-10b-2	3.1	6.5	4.6	0.0	0.0	2.8	18.3	78.8	142.8	16.7	4.8	18.0	89.2	754.6	95.8	40.9	337.8	31.7	654.0	159.4	122.5	28.4	1294.9	5.1	608.4	400.5	936.7	2424.4	2253.9	1978.7	385.0	2116.9	49.7	134.2	2392.2	2184.9	99.6	88.6	136.1	2382.6	774.2	43.9
CCTGTAGAACCGAATTTGCG	sm_TEMP_58	mir-10b-1//mir-10b-2	4.1	0.0	2.0	0.7	1.4	8.3	27.2	100.3	155.4	8.4	8.1	30.1	102.8	376.4	107.5	85.1	163.7	81.0	357.3	354.3	134.5	99.4	898.4	25.9	307.8	759.4	862.0	1393.8	903.2	823.9	467.5	1499.8	64.9	229.8	841.6	991.1	177.7	119.9	198.5	1227.3	288.1	100.3
CCCTGTAGAACCGAATTTGTGT	sm_TEMP_59	mir-10b-1//mir-10b-2	1.5	3.9	2.0	0.4	0.0	8.3	13.3	37.6	95.9	6.3	0.8	10.0	84.3	469.5	74.8	13.6	270.0	10.6	543.3	113.7	72.5	14.2	658.0	7.6	569.7	235.1	607.5	1017.3	969.5	949.6	246.5	1822.6	35.8	118.9	1410.9	1265.4	78.1	73.3	121.7	966.2	449.3	36.2
ACCCTGTAGAACCGAATT	sm_TEMP_60	mir-10b-1//mir-10b-2	1.5	0.0	0.7	0.0	5.5	8.3	232.8	14.3	27.1	56.4	23.4	6.0	701.9	79.8	576.5	20.4	42.1	12.3	3065.7	84.9	719.8	37.9	50.4	20.9	2649.7	170.6	178.6	48.1	66.3	51.6	29.2	108.9	58.4	223.1	163.6	127.1	312.5	47.7	214.6	346.4	326.0	335.4
TACCCTGTAGAACCGAATT	sm_TEMP_61	mir-10b-1//mir-10b-2	3.6	2.6	0.0	0.0	0.0	8.3	38.5	12.5	50.0	12.5	12.5	8.0	129.4	117.9	67.5	139.6	58.4	44.0	233.4	210.4	77.0	146.7	73.1	58.8	97.3	471.2	396.6	160.2	256.9	180.5	59.7	197.0	93.9	552.6	490.7	386.1	514.7	93.9	309.4	752.6	559.3	599.6
TACCCTGTAGAACCGAAT	sm_TEMP_62	mir-10b-1//mir-10b-2//mir-10d	0.0	0.0	0.0	0.0	22.1	0.0	451.2	0.0	0.0	271.7	95.5	0.0	1488.6	3.8	1427.9	20.4	5.8	12.3	9168.2	25.8	1877.9	9.5	14.6	7.0	8979.8	75.9	79.4	10.7	16.6	18.3	35.6	25.9	12.8	43.2	42.1	41.0	47.5	11.5	19.8	34.3	44.0	35.6
GTACCCTGTAGAACCGAATTTGC	sm_TEMP_63	mir-10b-2	1.5	0.0	0.7	0.4	2.8	11.1	14.8	17.9	15.6	8.4	4.4	2.0	53.8	74.1	74.0	40.9	54.9	21.1	371.8	59.0	59.4	28.4	120.2	47.4	289.2	155.0	238.3	248.3	215.4	198.7	128.3	99.8	80.1	569.8	233.0	188.2	173.1	157.3	304.6	233.9	231.1	214.9
TACCCTGTAGATCCGGATTTGT	sm_TEMP_64	mir-10c	181.6	98.1	58.6	42.0	84.4	378.2	1350.6	808.0	1109.4	1720.1	343.8	898.5	2292.2	2531.9	1904.6	2472.0	1896.0	1472.4	10390.5	2142.7	2127.0	1940.1	3330.6	970.0	12495.6	7977.6	13140.2	5284.1	11833.0	5634.2	19374.6	10606.3	6531.7	15056.6	7670.1	5761.6	27260.9	13332.8	27869.7	7678.7	9449.0	6445.9
TACCCTGTAGATCCGGATTTGTG	sm_TEMP_65	mir-10c	60.5	19.6	17.1	17.7	24.9	139.0	993.8	734.5	786.2	457.7	225.7	355.0	1738.2	1874.2	1560.1	810.4	1020.5	646.4	6432.1	1713.2	1951.9	690.9	2048.7	490.1	7356.5	5237.6	10462.8	3108.0	3372.6	3253.7	9999.8	4591.5	5224.6	4599.8	3635.4	2954.0	13603.6	9141.1	21091.8	3272.3	3758.1	2613.1
ACCCTGTAGATCCGGATTTGTG	sm_TEMP_66	mir-10c	8.2	7.8	3.3	4.8	8.3	36.1	128.0	73.5	97.0	152.6	51.6	54.1	190.8	344.0	213.9	126.0	204.6	100.4	865.0	161.6	226.9	146.7	389.9	113.8	990.6	471.2	1017.3	566.1	1093.8	661.7	965.6	683.1	687.8	969.6	595.9	502.8	2150.6	1677.3	2994.8	495.9	719.0	516.7
ACCCTGTAGATCCGGATTTGTGT	sm_TEMP_67	mir-10c	5.1	5.2	2.0	1.8	11.1	33.4	122.6	80.6	59.4	43.9	29.8	42.1	213.1	230.0	195.3	98.7	142.6	114.5	925.7	121.8	174.7	56.8	242.1	78.4	973.4	400.5	783.7	283.0	563.5	363.1	771.2	715.6	493.9	862.0	456.3	398.2	1583.8	1339.1	2051.1	267.3	546.7	422.5
TACCCTGTAGATCCGGATTTGTGT	sm_TEMP_68	mir-10c	5.6	1.3	2.0	2.6	4.2	25.0	76.6	39.4	55.3	35.5	18.9	30.1	193.6	211.0	163.3	85.1	127.4	91.6	965.2	174.9	195.0	85.2	219.3	63.2	983.4	571.1	1000.0	299.0	397.7	341.6	966.8	806.3	535.1	772.4	488.6	407.9	1704.9	1094.0	2016.9	313.0	555.7	427.6
ACCCTGTAGATCCGGATTTGT	sm_TEMP_69	mir-10c	3.6	9.2	5.3	0.0	0.0	5.6	12.4	34.0	53.2	50.2	3.2	12.0	20.1	91.2	19.8	20.4	92.3	14.1	138.5	19.9	32.3	18.9	53.6	19.0	194.7	83.2	138.0	117.5	223.7	119.2	207.1	154.3	98.6	378.6	195.8	138.4	534.6	316.1	456.3	212.8	383.7	174.9
TACCCTGTAGATCCGGATTTG	sm_TEMP_70	mir-10c	2.6	3.9	2.6	0.7	2.8	2.8	25.7	26.9	16.7	27.2	7.7	10.0	60.3	77.9	38.0	61.3	26.9	22.9	178.0	67.9	37.2	56.8	53.6	24.0	200.4	165.4	244.9	98.8	314.9	92.4	357.0	199.6	136.8	219.2	169.9	106.2	620.4	364.2	533.0	175.8	190.0	155.7
TACCCTGTAGAACCGAATGTGT	sm_TEMP_71	mir-10d	814.5	321.7	145.5	140.4	182.7	2883.5	2728.8	1927.7	3996.5	5325.5	461.0	2117.8	12413.4	14035.6	12669.1	14702.5	10086.9	9537.1	105665.6	22054.8	19544.3	20868.4	32082.5	9536.1	132432.9	91853.8	138746.1	86603.8	85085.1	63033.8	112738.4	82377.0	44084.9	263270.0	122997.8	92817.0	172930.4	126433.3	170807.3	127143.0	147232.9	123484.1
TACCCTGTAGAACCGAATGTGTG	sm_TEMP_72	mir-10d	324.2	53.6	23.0	50.8	73.4	1223.5	1941.6	1922.3	2807.9	1063.8	390.9	858.3	9428.5	12917.9	9750.2	6380.8	5255.6	4825.8	54116.5	18788.7	15044.7	9402.6	20860.9	5398.2	58754.7	51146.3	77560.2	42531.6	27751.3	32283.9	44067.3	30775.4	26516.6	49747.7	36929.2	29139.4	70665.0	54851.8	88501.0	28764.7	36117.9	28457.1
ACCCTGTAGAACCGAATGTGTG	sm_TEMP_73	mir-10d	27.2	13.1	4.6	5.9	6.9	125.1	159.1	234.7	279.4	217.4	34.7	58.2	800.8	1670.8	897.1	589.1	799.6	343.4	4902.5	1253.3	1222.0	851.8	1957.7	628.5	5657.3	3268.4	5470.0	4232.1	3223.4	2979.8	2938.6	2801.3	2347.9	5807.9	3819.3	2880.0	6945.0	5012.8	8634.2	2868.7	4398.2	3388.9
TACCCTGTAGAACCGAATGTGTGT	sm_TEMP_74	mir-10d	34.4	5.2	4.0	4.1	1.4	125.1	164.1	105.7	215.8	106.6	31.0	98.3	1088.5	1068.3	927.0	708.2	631.2	560.1	7837.7	1409.1	1442.5	818.6	1928.5	645.6	8332.8	5435.2	8251.9	4058.5	3430.6	3031.4	5958.5	5165.7	3257.4	9225.5	4905.9	3664.3	9437.2	7207.3	10374.7	3403.3	4921.4	4006.1
TACCCTGTAGAACCGAATGTG	sm_TEMP_75	mir-10d	11.8	7.8	15.1	5.2	2.8	72.3	47.4	73.5	77.2	81.5	10.9	22.1	266.4	306.0	201.3	245.2	109.9	100.4	1190.7	505.6	333.6	416.4	458.2	187.8	1252.6	1346.1	1866.8	1217.6	1143.5	960.3	884.2	1096.7	704.0	2540.3	1705.0	1368.4	2862.9	1372.7	2641.0	2287.6	1896.4	1846.9
ACCCTGTAGAACCGAATGTGT	sm_TEMP_76	mir-10d	6.7	14.4	7.9	0.7	0.0	30.6	18.3	91.4	196.0	48.1	2.4	16.0	72.9	505.6	91.0	74.9	411.5	38.7	743.7	122.5	136.7	99.4	229.1	70.8	1269.7	558.6	960.6	646.2	812.1	500.6	764.8	802.4	458.4	2278.0	1017.1	787.6	1856.5	1232.2	1750.1	1071.7	2981.4	1103.8
ACCCTGTAGAACCGAATGTGTGT	sm_TEMP_77	mir-10d	4.1	0.0	3.3	1.1	0.0	30.6	28.7	12.5	22.9	6.3	4.4	8.0	114.7	157.8	87.7	61.3	121.6	47.6	888.7	109.2	142.7	56.8	240.5	106.2	1004.9	488.9	795.1	632.8	513.8	463.0	571.7	645.6	369.3	1740.0	812.8	551.9	1245.3	841.3	1412.0	611.0	965.0	807.8
TACCCTGTAGAACCGAATGTGTGTG	sm_TEMP_78	mir-10d	1.5	1.3	0.0	0.0	1.4	19.5	21.7	12.5	17.7	4.2	3.2	2.0	66.3	76.0	53.0	37.5	30.4	44.0	234.7	70.9	61.6	33.1	97.5	31.6	148.9	137.3	185.2	152.2	132.6	121.4	127.0	132.2	82.1	120.2	113.7	84.5	214.4	129.4	214.6	78.2	54.8	42.3
TGGAGTGTGACAATGGTGTTTG	sm_TEMP_79	mir-122	7.7	3.9	4.6	2.6	11.1	11.1	10.9	16.1	24.0	10.5	3.2	6.0	12.0	30.4	15.0	17.0	3.5	5.3	31.6	16.2	16.9	37.9	16.2	8.9	73.0	44.7	51.4	48.1	58.0	20.4	43.2	27.2	40.9	41.8	13.3	33.0	124.1	221.8	160.7	26.4	37.5	29.1
TCAAGGTCCGCTGTGAACACGA	sm_TEMP_80	mir-124-2	7.2	2.6	3.3	1.8	1.4	5.6	15.8	14.3	15.6	6.3	6.0	12.0	10.9	15.2	15.0	6.8	15.2	3.5	30.3	12.5	11.6	18.9	16.2	7.0	28.6	13.5	26.3	26.7	8.3	12.9	17.8	11.7	9.5	21.3	11.2	8.8	24.5	25.2	31.2	12.3	15.1	10.2
TCAAGGTCCACTGTGAACACAA	sm_TEMP_81	mir-124-4	21.5	2.6	7.9	12.2	24.9	30.6	17.3	5.4	16.7	23.0	21.8	24.1	8.2	7.6	10.5	68.1	36.2	38.7	15.8	7.4	8.3	37.9	35.7	12.6	7.2	14.6	10.8	48.1	33.1	41.9	8.9	3.9	5.4	75.0	37.9	39.4	10.7	18.7	18.0	35.2	63.8	35.2
TCAAGGTCCACTGTGAACACA	sm_TEMP_82	mir-124-4	3.1	1.3	1.3	0.4	4.2	5.6	5.9	0.0	2.1	6.3	1.6	2.0	2.2	0.0	0.8	3.4	4.7	1.8	1.3	0.7	0.4	9.5	4.9	4.4	2.9	3.1	6.0	10.7	16.6	10.7	1.3	1.3	0.3	15.3	4.9	12.9	0.0	1.9	3.0	7.9	13.3	9.9
TCCCTGAGACCCTTAACCTGTG	sm_TEMP_83	mir-125a-1//mir-125a-2	55.4	58.9	39.5	56.4	30.4	47.3	109.2	75.2	129.3	181.8	9.7	80.2	26.6	38.0	57.0	115.8	29.2	15.9	58.0	28.0	20.3	118.3	27.6	18.3	57.3	38.5	49.6	64.1	1052.4	97.8	95.3	44.1	63.5	237.8	33.7	47.5	598.9	442.8	533.0	31.7	35.3	34.9
TCCCTGAGACCCTTAACCTGTGA	sm_TEMP_84	mir-125a-1//mir-125a-2	32.8	31.4	29.6	29.1	22.1	36.1	57.8	55.5	108.4	165.1	9.7	50.1	16.3	28.5	29.5	91.9	12.9	12.3	25.1	19.2	18.8	89.9	40.6	17.7	60.1	30.2	59.1	50.7	1193.2	81.6	195.7	60.9	87.8	235.8	22.5	38.6	732.2	800.5	711.1	29.9	34.3	22.4
CCCTGAGACCCTTAACCTGTGA	sm_TEMP_85	mir-125a-1//mir-125a-2	10.3	15.7	14.5	13.3	11.1	19.5	16.3	25.1	18.8	39.7	3.2	6.0	3.8	20.9	11.7	30.6	7.0	1.8	9.2	6.6	5.3	9.5	8.1	7.6	20.0	11.4	10.8	18.7	165.7	11.8	50.8	11.7	22.6	59.1	9.8	5.6	130.2	194.3	191.9	12.3	10.8	12.8
TCCCTGAGACCCTTAACCTGT	sm_TEMP_86	mir-125a-1//mir-125a-2	6.7	5.2	13.2	5.2	1.4	5.6	10.9	9.0	20.9	27.2	0.8	14.0	3.8	11.4	6.5	13.6	3.5	3.5	7.9	3.7	3.0	14.2	8.1	1.9	2.9	11.4	4.8	8.0	116.0	9.7	8.9	5.2	6.4	35.2	3.5	8.8	46.0	11.5	22.8	2.6	4.7	7.4
TCCCTGAGACCCTAACTTGTGA	sm_TEMP_87	mir-125b-1//mir-125b-2//mir-125b-3	15.4	15.7	11.9	11.4	6.9	8.3	26.2	10.7	28.2	18.8	2.4	10.0	11.4	19.0	11.3	20.4	8.2	1.8	10.5	14.0	10.5	9.5	14.6	3.8	47.2	16.6	47.8	5.3	99.4	9.7	100.4	19.4	38.5	39.8	9.8	12.9	95.0	155.0	122.3	12.3	15.5	10.6
TCCCTGAGACCCTAACTTGTG	sm_TEMP_88	mir-125b-1//mir-125b-2//mir-125b-3	3.1	2.6	3.3	1.5	2.8	2.8	11.9	7.2	4.2	6.3	2.0	4.0	2.2	5.7	4.0	3.4	4.7	0.0	6.6	1.5	2.6	4.7	4.9	1.9	11.5	1.0	10.8	10.7	8.3	2.1	12.7	2.6	5.7	6.6	3.5	3.2	24.5	26.3	16.8	1.8	2.9	3.2
TCGTACCGTGAGTAATAATGCA	sm_TEMP_89	mir-126a	19.0	10.5	19.1	7.0	13.8	38.9	87.5	77.0	93.8	64.8	35.5	42.1	215.8	154.0	227.2	173.7	127.4	63.4	646.1	338.8	343.3	132.5	398.0	122.7	1367.1	922.7	1588.4	675.5	348.0	382.4	1308.6	665.0	704.4	777.0	610.7	769.1	1007.9	3126.3	2510.3	498.5	608.3	595.1
CATTATTACTTTTGGTACGCG	sm_TEMP_90	mir-126a//mir-126b	46.7	15.7	21.7	19.2	70.6	161.3	292.1	243.7	351.4	340.7	164.0	274.8	772.0	556.9	734.6	803.6	1084.8	556.5	1910.6	933.0	1111.2	596.2	1554.8	375.6	4625.2	2870.0	4269.9	2218.8	1566.1	1845.5	4041.3	2556.3	1791.5	5246.7	2458.2	2160.0	4184.8	7119.9	5408.6	2503.0	2813.4	2223.3
TCACAGTGAACCGGTCTCTTT	sm_TEMP_91	mir-128	616.5	706.3	857.4	484.8	833.2	611.7	1344.6	2081.8	2286.5	833.9	461.4	824.3	803.6	1596.7	1300.2	994.2	662.8	347.0	1644.3	1540.4	1138.2	799.7	1511.0	447.7	1507.4	2195.9	2680.4	1805.0	1533.0	1220.3	1433.1	681.9	935.8	1228.7	1200.3	1613.0	2020.4	3066.0	3067.9	1151.7	1171.2	989.8
TCACAGTGAACCGGTCTCTT	sm_TEMP_92	mir-128	43.6	74.6	75.7	44.6	120.4	75.1	102.3	180.9	184.5	108.7	72.9	94.3	82.1	142.6	111.6	139.6	93.5	51.1	178.0	151.3	97.7	127.8	186.8	62.0	137.4	199.7	215.6	275.0	265.2	191.2	167.7	59.6	89.2	201.9	163.6	226.9	240.5	337.1	287.8	175.8	194.7	148.9
AAGAGACCGGTTCACTGTGAGA	sm_TEMP_93	mir-128	24.1	3.9	11.9	6.6	13.8	11.1	25.7	10.7	30.2	8.4	3.6	4.0	14.1	24.7	13.7	6.8	5.8	5.3	23.7	21.4	15.8	0.0	6.5	2.5	15.7	17.7	22.7	16.0	8.3	16.1	14.0	6.5	12.5	14.6	4.2	9.7	33.7	50.8	51.6	12.3	9.4	11.5
TCACAGTGAACCGGTCTCT	sm_TEMP_94	mir-128	9.2	6.5	12.5	10.3	20.8	11.1	9.4	23.3	15.6	31.4	18.5	24.1	7.1	7.6	6.9	40.9	22.2	12.3	22.4	18.5	5.3	33.1	39.0	18.3	15.7	17.7	31.7	61.4	24.9	43.0	11.4	6.5	6.8	68.4	47.7	57.1	32.2	40.5	28.2	63.3	60.2	43.6
TCACAGTGAACCGGTCTC	sm_TEMP_95	mir-128	2.6	3.9	0.7	3.3	16.6	0.0	13.8	0.0	2.1	12.5	12.9	4.0	8.7	0.0	20.2	10.2	7.0	0.0	23.7	3.7	16.5	4.7	1.6	2.5	31.5	0.0	3.6	13.4	0.0	11.8	5.1	2.6	1.4	9.3	5.6	6.4	6.1	5.7	4.2	2.6	9.7	4.8
CGGGGCCGGGACGCTGTCTGAGA	sm_TEMP_96	mir-128-1	65.1	78.5	50.0	36.8	77.5	61.2	67.2	100.3	53.2	52.3	42.7	52.1	37.5	66.5	39.2	74.9	53.8	38.7	125.3	61.3	33.4	61.5	87.7	39.8	101.6	119.6	106.3	152.2	215.4	83.8	155.0	73.9	66.6	83.7	37.9	37.0	193.0	280.6	226.0	31.7	27.0	24.7
CGGGGCCGGGACGCTGTCTGA	sm_TEMP_97	mir-128-1	2.1	1.3	2.6	3.3	6.9	5.6	4.4	12.5	1.0	6.3	2.4	10.0	2.7	7.6	1.6	3.4	1.2	1.8	1.3	2.2	1.5	4.7	3.2	3.8	7.2	10.4	7.2	5.3	8.3	5.4	6.4	5.2	6.1	6.6	0.7	4.0	12.3	16.0	13.2	2.6	0.4	1.0
TCACAGTGAACCGGTCTCTTTT	sm_TEMP_98	mir-128-1//mir-128-2	21.0	23.5	23.0	16.2	41.5	44.5	54.9	75.2	69.9	35.5	25.8	50.1	38.1	74.1	58.6	51.1	37.4	29.9	91.0	61.3	52.6	37.9	86.1	20.2	98.8	101.9	139.2	106.8	140.9	109.6	64.8	40.2	49.3	100.3	102.5	149.6	104.2	155.7	203.8	109.9	104.2	84.9
CACAGTGAACCGGTCTCTTT	sm_TEMP_99	mir-128-1//mir-128-2	7.2	52.3	21.1	0.0	1.4	0.0	1.0	148.7	134.5	0.0	0.8	8.0	1.1	87.4	0.4	20.4	31.6	10.6	2.6	27.3	0.8	18.9	68.2	1.9	0.0	30.2	38.2	85.4	91.2	48.3	33.0	33.7	1.7	2.7	55.5	74.0	9.2	6.1	5.4	46.6	38.2	2.9
CTTTTTGCGGTCTGGGCTTGC	sm_TEMP_100	mir-129-2//mir-129-1	9.7	10.5	7.2	9.6	5.5	5.6	22.2	17.9	24.0	16.7	4.4	24.1	26.6	9.5	17.4	10.2	14.0	19.4	33.0	18.5	12.0	0.0	19.5	4.4	31.5	27.0	33.5	8.0	66.3	11.8	21.6	9.1	8.4	17.9	7.7	4.0	26.0	16.4	35.4	13.2	7.6	7.0
CCACCTCCCCTGCAAACGTCCA	sm_TEMP_101	mir-1306	8.2	2.6	4.6	1.1	1.4	5.6	8.9	17.9	13.6	0.0	0.0	2.0	7.6	0.0	8.5	0.0	0.0	0.0	6.6	4.4	4.1	4.7	0.0	0.6	15.7	7.3	6.6	2.7	8.3	0.0	11.4	7.8	5.4	0.0	1.4	0.8	7.7	21.8	9.0	0.9	0.4	0.0
GCCCTTTTTCTGTTGCACTACT	sm_TEMP_102	mir-130c	46.7	62.8	45.4	189.4	247.7	253.0	104.3	123.6	84.5	232.0	170.5	334.9	101.1	112.1	129.0	221.3	341.3	181.4	163.5	81.2	101.1	246.1	732.7	240.3	199.0	192.4	262.2	790.3	903.2	705.7	246.5	108.9	172.6	403.1	500.5	604.2	248.1	421.8	624.7	643.6	425.9	295.6
CAGTGCAATATTAAAAGGGC	sm_TEMP_103	mir-130c	45.1	45.8	27.0	30.2	128.7	55.6	70.2	71.7	93.8	100.3	79.4	26.1	51.6	81.7	74.8	71.5	113.4	45.8	305.9	49.5	77.4	108.8	195.0	41.1	267.7	99.9	176.2	405.9	165.7	239.5	116.9	115.4	109.8	872.7	351.0	290.4	367.6	474.5	490.4	350.8	494.0	371.2
CAGTGCAATATTAAAAGGGCA	sm_TEMP_104	mir-130c	24.1	23.5	17.1	21.4	42.9	19.5	86.5	107.5	77.2	29.3	38.7	30.1	48.4	72.2	80.5	37.5	73.6	14.1	146.4	45.0	80.0	47.3	125.1	32.2	176.1	87.4	164.9	221.6	99.4	126.8	176.6	105.0	137.8	321.4	194.4	245.4	261.9	790.9	660.7	187.3	283.1	235.4
GCAGTGCAATATTAAAAGGGC	sm_TEMP_105	mir-130c	6.7	6.5	7.9	4.1	13.8	5.6	16.8	23.3	12.5	6.3	3.2	0.0	9.8	20.9	14.2	3.4	3.5	1.8	40.9	22.9	12.0	9.5	4.9	2.5	24.3	21.8	23.3	48.1	0.0	9.7	19.1	13.0	5.7	17.3	7.7	16.1	18.4	42.0	32.4	8.8	10.1	13.8
GCCCTTTTTCTGTTGCACTAC	sm_TEMP_106	mir-130c	0.5	2.6	4.0	5.5	12.5	5.6	4.0	3.6	5.2	8.4	6.4	4.0	2.2	1.9	3.6	10.2	11.7	5.3	6.6	0.7	3.4	4.7	17.9	9.5	2.9	2.1	3.0	45.4	33.1	21.5	6.4	3.9	4.1	13.9	14.7	30.6	4.6	13.7	16.2	34.3	18.0	14.4
TCCATGTTGTCGTCCACT	sm_TEMP_107	mir-130c	6.7	1.3	2.6	2.6	4.2	5.6	12.4	9.0	10.4	20.9	9.7	14.0	12.5	13.3	4.9	20.4	17.5	1.8	19.8	10.3	5.3	18.9	17.9	8.2	22.9	16.6	14.3	18.7	0.0	18.3	17.8	9.1	6.8	39.2	18.3	11.3	30.6	45.8	22.8	17.6	19.8	12.8
CCCTTTTTCTGTTGCACTACT	sm_TEMP_108	mir-130c	0.5	11.8	5.3	1.5	0.0	0.0	0.0	7.2	9.4	2.1	1.2	4.0	0.0	15.2	0.0	10.2	39.7	3.5	0.0	1.5	2.3	0.0	13.0	1.3	1.4	0.0	1.2	16.0	8.3	11.8	1.3	1.3	1.4	1.3	9.1	4.8	3.1	3.4	3.6	7.9	35.7	3.5
CAGTGCAATATTAAAAGGGCAT	sm_TEMP_109	mir-130c-1//mir-130c-2	19.5	18.3	24.4	19.9	23.5	8.3	64.2	46.6	56.3	18.8	21.8	10.0	43.5	49.4	82.5	13.6	19.9	1.8	40.9	41.3	101.4	9.5	66.6	25.9	50.1	51.0	127.2	82.8	116.0	69.8	102.9	31.1	112.5	54.5	101.1	127.1	137.9	219.5	550.4	122.2	107.1	76.6
GCTCTTTTTCTGTTGTACTACT	sm_TEMP_110	mir-130c-1//mir-130c-2	3.1	6.5	5.3	12.2	24.9	8.3	21.2	25.1	19.8	29.3	26.6	36.1	26.1	39.9	36.8	51.1	65.5	28.2	100.2	42.8	38.3	66.2	156.0	28.5	88.8	106.1	106.3	144.2	157.4	133.2	66.1	23.3	40.2	165.4	110.2	125.5	85.8	118.3	184.1	122.2	99.5	94.2
AGTGCAATATTAAAAGGGC	sm_TEMP_111	mir-130c-1//mir-130c-2	3.1	6.5	0.7	1.8	6.9	2.8	0.5	9.0	8.3	0.0	0.8	4.0	0.0	7.6	1.6	3.4	3.5	3.5	4.0	3.0	1.1	9.5	17.9	0.6	2.9	9.4	7.2	37.4	24.9	18.3	5.1	7.8	2.0	6.6	16.8	24.9	0.0	3.4	8.4	27.3	15.9	4.8
TAACAGTCTACAGCCATGGTC	sm_TEMP_112	mir-132	2.1	3.9	4.6	10.7	6.9	0.0	4.0	1.8	4.2	2.1	2.4	8.0	5.4	0.0	2.8	10.2	5.8	0.0	5.3	3.0	1.5	4.7	1.6	1.9	1.4	4.2	6.6	5.3	0.0	5.4	2.5	2.6	1.4	10.0	4.2	10.5	7.7	7.3	7.8	8.8	7.6	9.9
TAACAGTCTACAGCCATGGTCG	sm_TEMP_113	mir-132-1//mir-132-2//mir-132-3	31.3	22.2	33.6	64.8	37.4	41.7	18.3	25.1	25.0	43.9	10.9	28.1	12.5	20.9	22.2	17.0	22.2	21.1	31.6	18.5	17.3	18.9	32.5	16.4	10.0	42.6	26.9	48.1	132.6	27.9	20.3	16.9	28.4	51.8	29.5	37.0	70.5	45.4	75.5	51.9	38.6	32.7
TAACAGTCTACAGCCATGGTCGT	sm_TEMP_114	mir-132-1//mir-132-2//mir-132-3	4.6	2.6	2.0	7.0	9.7	0.0	2.5	0.0	2.1	2.1	3.2	12.0	3.3	0.0	2.0	3.4	4.7	3.5	4.0	1.5	3.0	4.7	4.9	1.3	1.4	3.1	1.8	8.0	0.0	1.1	0.0	2.6	0.7	13.3	6.3	4.8	7.7	1.9	5.4	4.4	9.4	8.3
TTGGTCCCCTTCAACCAGCTG	sm_TEMP_115	mir-133-2//mir-133-1	1.5	0.0	2.6	1.1	4.2	2.8	5.4	5.4	6.3	2.1	0.4	0.0	3.8	5.7	3.2	6.8	3.5	0.0	11.9	3.7	7.1	9.5	8.1	2.5	41.5	14.6	35.8	5.3	49.7	5.4	47.0	10.4	25.3	22.6	5.6	8.8	56.7	82.8	79.7	7.0	12.6	13.8
TTGGTCCCCTTCAACCAGCTGT	sm_TEMP_116	mir-133a-2//mir-133a-1	39.5	35.3	27.7	17.7	29.1	38.9	110.2	73.5	95.9	89.9	25.8	56.2	60.9	57.0	55.0	71.5	38.6	21.1	121.3	59.8	86.4	61.5	78.0	26.6	310.6	150.8	316.6	173.6	414.3	149.3	334.1	163.3	215.9	341.4	193.0	279.2	464.1	669.9	778.2	264.6	289.2	268.7
TTTGGTCCCCTTCAACCAGCTGT	sm_TEMP_117	mir-133a-2//mir-133a-1	23.1	24.9	14.5	8.1	26.3	36.1	75.6	44.8	54.2	29.3	13.7	32.1	39.1	45.6	39.6	71.5	18.7	10.6	76.5	48.7	55.6	37.9	68.2	17.7	201.8	142.5	231.2	117.5	232.0	98.8	308.7	114.1	145.6	160.1	112.3	152.0	304.8	553.1	510.8	165.3	158.7	139.3
TTTGGTCCCCTTCAACCAGCTG	sm_TEMP_118	mir-133a-2//mir-133a-1	16.4	14.4	7.9	4.1	8.3	5.6	36.6	25.1	37.5	43.9	4.4	16.0	22.3	22.8	25.1	34.0	7.0	1.8	54.1	32.5	45.5	9.5	19.5	5.1	231.9	143.6	205.5	42.7	157.4	37.6	228.7	84.3	118.6	99.6	42.1	36.2	360.0	458.4	385.5	47.5	48.3	47.7
AGCTGGTGTTGTGAATCAGGCCG	sm_TEMP_119	mir-138	10.3	7.8	4.0	7.7	11.1	8.3	27.7	32.2	43.8	131.7	12.9	28.1	21.2	28.5	38.0	57.9	21.0	10.6	13.2	16.2	49.2	99.4	42.2	10.1	65.8	45.8	98.6	21.4	513.8	68.7	160.1	45.4	87.5	170.0	21.1	20.1	347.7	205.0	331.0	18.5	39.7	22.4
AGGACTGTCCAACCTGAGAATG	sm_TEMP_120	mir-1388	14.9	15.7	12.5	9.9	20.8	19.5	17.8	10.7	15.6	4.2	7.7	2.0	9.2	15.2	10.9	6.8	8.2	3.5	39.6	14.0	9.4	4.7	6.5	1.9	17.2	17.7	22.7	0.0	0.0	10.7	5.1	14.3	12.5	29.9	16.1	12.9	18.4	13.7	52.8	7.0	13.3	9.6
ATCTCAGGTTCGTCAGCCCATG	sm_TEMP_121	mir-1388	6.2	7.8	5.9	4.1	11.1	8.3	5.4	9.0	5.2	10.5	4.0	2.0	3.8	5.7	6.1	17.0	10.5	0.0	15.8	12.5	7.5	4.7	6.5	1.9	21.5	13.5	16.1	5.3	16.6	4.3	14.0	2.6	10.8	11.3	2.8	4.8	19.9	26.7	24.0	0.0	3.6	2.6
TCTACAGTGCATGTGTCTCCAGT	sm_TEMP_122	mir-139	62.1	13.1	19.1	31.3	48.4	47.3	174.4	68.1	147.0	92.0	62.1	88.2	122.9	49.4	116.0	109.0	93.5	63.4	176.7	115.9	121.7	75.7	95.9	29.7	260.5	228.9	337.5	194.9	149.2	104.2	292.2	114.1	184.5	245.1	134.8	210.8	376.8	679.8	607.9	140.7	239.1	279.6
TCTACAGTGCATGTGTCTCCAG	sm_TEMP_123	mir-139	3.1	2.6	4.0	3.3	8.3	19.5	15.3	0.0	9.4	8.4	7.3	18.0	14.7	9.5	13.7	10.2	11.7	5.3	7.9	17.0	13.9	4.7	14.6	5.1	20.0	13.5	27.5	24.0	8.3	6.4	21.6	10.4	11.5	39.8	21.8	33.8	30.6	49.6	54.6	35.2	41.5	36.2
ACCACAGGGTAGAACCACGGAC	sm_TEMP_124	mir-140	54.4	20.9	23.0	18.4	31.8	33.4	197.7	68.1	91.8	81.5	24.2	28.1	152.2	87.4	89.3	81.7	19.9	29.9	139.8	73.8	100.7	42.6	48.7	25.9	124.5	157.1	216.2	26.7	256.9	36.5	260.4	80.4	170.6	148.8	40.7	34.6	612.7	236.3	543.2	67.7	66.7	50.3
TACCACAGGGTAGAACCACGGAC	sm_TEMP_125	mir-140	17.4	2.6	5.3	1.5	2.8	2.8	53.9	25.1	44.8	8.4	2.4	8.0	44.6	22.8	15.0	13.6	3.5	8.8	14.5	28.0	19.5	0.0	11.4	3.2	4.3	43.7	47.2	5.3	33.1	8.6	10.2	33.7	29.1	18.6	9.1	13.7	70.5	22.5	113.9	26.4	10.1	13.8
TACCACAGGGTAGAACCACGGA	sm_TEMP_126	mir-140	9.7	1.3	2.0	2.6	2.8	2.8	34.6	23.3	19.8	8.4	5.2	6.0	17.4	7.6	20.6	17.0	8.2	7.0	9.2	16.2	16.5	4.7	14.6	3.8	20.0	17.7	52.6	13.4	41.4	19.3	34.3	20.7	27.7	26.6	16.8	19.3	47.5	37.8	104.9	22.9	18.0	15.7
TCCATAAAGTAGAAAGCACTAC	sm_TEMP_127	mir-142	9.7	3.9	11.2	2.9	13.8	5.6	37.6	26.9	20.9	8.4	8.5	4.0	10.3	11.4	23.0	10.2	3.5	5.3	18.5	16.2	18.8	0.0	13.0	0.6	24.3	19.8	14.9	8.0	16.6	3.2	6.4	11.7	8.1	15.9	7.0	8.8	9.2	34.0	21.6	4.4	10.1	9.9
TCCATAAAGTAGAAAGCACTA	sm_TEMP_128	mir-142	3.6	2.6	5.9	1.8	6.9	2.8	25.7	21.5	30.2	2.1	10.5	2.0	13.6	7.6	20.6	3.4	3.5	5.3	26.4	13.3	17.7	0.0	3.2	1.9	17.2	15.6	9.0	0.0	0.0	4.3	8.9	2.6	6.8	12.6	4.2	8.0	13.8	25.2	23.4	6.2	13.0	10.6
CCATAAAGTAGAAAGCACTAC	sm_TEMP_129	mir-142	1.5	0.0	3.3	0.7	4.2	2.8	ND	ND	ND	ND	ND	ND	ND	ND	ND	ND	ND	ND	ND	ND	ND	ND	ND	ND	ND	ND	ND	ND	ND	ND	ND	ND	ND	ND	ND	ND	ND	ND	ND	ND	ND	ND
CCCATAAAGTAGAAAGCACTAC	sm_TEMP_130	mir-142b	20.5	14.4	17.8	11.4	20.8	11.1	49.4	28.7	20.9	14.6	9.7	6.0	13.6	26.6	24.3	6.8	10.5	3.5	30.3	11.8	17.3	0.0	24.4	2.5	17.2	11.4	13.1	8.0	0.0	7.5	8.9	2.6	4.7	22.6	9.8	12.1	7.7	29.0	12.6	6.2	13.7	11.9
TGAGATGAAGCACTGTAGCT	sm_TEMP_131	mir-143	13.8	5.2	9.2	5.9	8.3	27.8	33.6	34.0	54.2	33.4	10.1	10.0	30.4	22.8	30.3	44.3	21.0	22.9	72.5	23.6	23.3	23.7	24.4	7.0	50.1	57.2	76.5	21.4	132.6	40.8	45.7	93.3	63.2	158.1	72.3	75.6	225.2	157.7	214.6	73.0	95.2	106.0
TGAGATGAAGCACTGTAGCTC	sm_TEMP_132	mir-143-1//mir-143-2	87.7	62.8	59.9	38.7	103.8	64.0	322.2	379.8	533.8	301.0	51.2	102.3	269.1	384.0	322.2	224.7	91.2	66.9	605.2	263.5	318.2	165.6	217.7	67.0	425.2	615.8	706.7	304.4	1475.0	352.3	241.4	556.1	678.7	963.7	418.4	354.0	1992.8	850.1	2193.8	335.0	505.2	376.0
GTCCAGTTTTCCCAGGAATCCCT	sm_TEMP_133	mir-145	7.7	2.6	3.3	1.5	4.2	5.6	23.2	7.2	31.3	2.1	4.4	10.0	21.7	15.2	24.3	3.4	3.5	8.8	33.0	12.5	27.4	0.0	14.6	1.9	67.3	44.7	73.5	21.4	41.4	22.6	68.6	24.6	42.9	43.8	46.3	35.4	65.9	118.3	100.1	44.0	34.6	36.5
TGAGAACTGAATTCCATAGATGG	sm_TEMP_134	mir-146a	113.9	28.8	43.5	64.8	117.6	189.1	96.9	69.9	155.4	43.9	22.6	54.1	47.8	93.1	92.2	51.1	19.9	58.1	187.2	131.4	48.8	37.9	24.4	7.6	77.3	214.3	90.8	53.4	149.2	23.6	67.3	156.9	92.6	141.5	30.9	28.2	271.1	221.8	191.9	20.2	50.8	59.6
TGAGAACTGAATTCCATAGATGGT	sm_TEMP_135	mir-146a	10.3	0.0	4.0	7.7	19.4	22.2	4.4	1.8	10.4	2.1	1.6	2.0	1.6	3.8	9.3	0.0	1.2	1.8	18.5	8.1	4.1	0.0	0.0	0.0	5.7	17.7	8.4	2.7	24.9	1.1	7.6	6.5	11.1	10.0	2.8	4.0	15.3	22.1	12.6	0.0	6.5	4.2
GAGAACTGAATTCCATAGATGG	sm_TEMP_136	mir-146a	1.5	2.6	7.2	3.7	4.2	13.9	ND	ND	ND	ND	ND	ND	2.2	9.5	1.6	0.0	0.0	0.0	ND	ND	ND	ND	ND	ND	ND	ND	ND	ND	ND	ND	1.3	6.5	6.8	5.3	0.0	0.8	9.2	11.1	12.6	0.0	9.0	5.1
TGAGAACTGAATTCCATAGATG	sm_TEMP_137	mir-146a	2.6	2.6	1.3	1.1	6.9	5.6	10.9	9.0	14.6	8.4	3.2	6.0	3.8	3.8	12.9	17.0	0.0	5.3	13.2	7.4	9.0	0.0	8.1	1.3	10.0	13.5	11.9	0.0	66.3	3.2	1.3	9.1	4.4	25.9	13.3	12.1	10.7	9.5	14.4	1.8	13.7	10.6
AAGTTCTGTGATACACTCCGACT	sm_TEMP_138	mir-148	45.1	32.7	37.5	21.4	60.9	30.6	159.6	91.4	70.9	35.5	35.9	36.1	84.8	87.4	55.0	54.5	53.8	8.8	116.0	25.1	67.6	28.4	53.6	20.9	98.8	60.3	86.0	37.4	107.7	32.2	73.7	51.9	66.6	61.8	42.8	22.5	223.6	174.4	215.8	19.3	49.8	27.9
TCAGTGCATTACAGAACTTTG	sm_TEMP_139	mir-148	37.4	17.0	25.0	22.5	37.4	22.2	213.0	84.2	100.1	56.4	35.1	32.1	111.5	81.7	75.2	30.6	72.5	21.1	104.2	34.0	76.3	14.2	34.1	16.4	183.2	94.7	123.1	48.1	58.0	38.7	72.4	64.8	98.6	73.1	63.9	70.0	160.8	112.6	279.4	31.7	91.2	73.4
TCAGTGCATTACAGAACTTTGT	sm_TEMP_140	mir-148	7.2	5.2	5.9	4.8	18.0	5.6	61.3	25.1	35.5	4.2	12.5	32.1	25.6	20.9	13.3	10.2	26.9	15.9	58.0	13.3	24.0	4.7	22.7	3.2	60.1	19.8	43.0	13.4	24.9	16.1	16.5	20.7	18.6	33.9	12.6	16.1	30.6	33.6	73.7	13.2	27.4	25.9
TCAGTGCATTACAGAACTTTGTT	sm_TEMP_141	mir-148	11.8	5.2	9.9	1.5	9.7	2.8	47.4	19.7	35.5	10.5	6.9	4.0	29.9	19.0	25.5	10.2	9.4	3.5	39.6	8.1	26.7	0.0	13.0	5.7	50.1	27.0	27.5	8.0	8.3	7.5	22.9	18.1	24.3	17.3	12.6	8.8	47.5	43.9	62.4	8.8	16.6	9.9
TAAAGTTCTGTGATACACTCCGA	sm_TEMP_142	mir-148	7.7	11.8	6.6	2.6	4.2	2.8	23.7	14.3	24.0	2.1	0.8	4.0	15.2	17.1	12.1	0.0	2.3	1.8	19.8	13.3	12.4	9.5	6.5	1.3	20.0	16.6	15.5	18.7	0.0	6.4	16.5	5.2	10.1	10.6	5.6	8.0	21.4	48.1	36.0	6.2	4.3	4.8
TAAAGTTCTGTGATACACTCCG	sm_TEMP_143	mir-148	7.2	5.2	3.3	2.2	13.8	2.8	15.8	19.7	11.5	0.0	2.4	8.0	7.6	3.8	9.7	10.2	8.2	3.5	21.1	6.6	5.3	4.7	11.4	1.9	10.0	5.2	8.4	13.4	8.3	5.4	8.9	3.9	3.0	11.3	4.9	3.2	10.7	11.8	21.0	2.6	6.1	4.5
AAGTTCTGTGATACACTCCGA	sm_TEMP_144	mir-148	3.6	3.9	4.0	3.7	9.7	2.8	3.0	7.2	14.6	4.2	3.2	0.0	2.7	3.8	4.0	3.4	11.7	0.0	7.9	1.5	3.4	0.0	13.0	1.9	8.6	6.2	4.8	13.4	8.3	3.2	1.3	1.3	3.7	10.0	4.9	4.8	9.2	12.2	10.2	6.2	6.1	5.1
AAGTTCTGTGATACACTCCGAC	sm_TEMP_145	mir-148	6.2	5.2	2.6	2.9	6.9	0.0	12.4	9.0	12.5	12.5	2.4	2.0	9.8	3.8	6.9	3.4	0.0	0.0	14.5	2.2	3.4	4.7	8.1	2.5	14.3	4.2	7.8	8.0	8.3	4.3	6.4	1.3	6.4	8.6	5.6	2.4	7.7	13.7	18.0	4.4	6.1	4.2
TAAAGTTCTGTGATACACTCCGACT	sm_TEMP_146	mir-148	9.2	3.9	3.3	1.1	2.8	0.0	19.3	9.0	11.5	6.3	0.4	0.0	14.7	9.5	11.3	0.0	1.2	0.0	29.0	2.2	9.8	0.0	4.9	1.3	14.3	3.1	7.2	0.0	0.0	2.1	12.7	2.6	7.4	2.7	0.0	1.6	18.4	37.4	43.2	0.9	2.9	0.3
ACTCCCAATCCTTGTACCAGTGTC	sm_TEMP_147	mir-150	1.5	2.6	8.6	7.4	36.0	5.6	8.4	5.4	5.2	8.4	13.3	6.0	4.9	0.0	3.2	17.0	19.9	3.5	5.3	1.5	4.5	9.5	19.5	7.0	1.4	8.3	3.0	16.0	8.3	4.3	0.0	0.0	1.4	8.6	4.9	6.4	1.5	2.3	1.8	2.6	4.0	3.5
ACTCCCAATCCTTGTACCAGTGT	sm_TEMP_148	mir-150	3.6	3.9	7.9	5.2	23.5	2.8	14.8	1.8	10.4	20.9	12.9	10.0	3.3	7.6	8.9	13.6	18.7	10.6	9.2	6.6	3.8	4.7	48.7	12.0	7.2	2.1	10.8	24.0	49.7	23.6	6.4	5.2	4.4	22.6	26.7	31.4	1.5	4.2	10.2	22.9	19.5	14.4
ACTCCCAATCCTTGTACCAGTG	sm_TEMP_149	mir-150	2.1	1.3	2.6	6.3	15.2	11.1	6.4	9.0	3.1	23.0	5.6	4.0	1.6	9.5	4.4	6.8	14.0	8.8	11.9	2.2	0.8	0.0	14.6	5.1	0.0	2.1	2.4	10.7	8.3	17.2	2.5	2.6	0.3	22.6	19.7	29.8	6.1	5.0	5.4	24.6	17.3	17.0
AAGTTCTGTGATACACTCTGACT	sm_TEMP_150	mir-152	581.6	431.6	329.3	397.9	613.1	414.3	1003.2	524.9	560.9	413.8	334.9	306.8	598.1	671.0	334.7	398.4	340.2	172.6	632.9	177.9	252.1	146.7	398.0	201.1	190.4	310.0	389.5	256.3	447.5	341.6	38.1	256.7	224.0	578.5	426.1	287.2	548.4	213.8	693.1	237.4	436.3	355.9
AAGTTCTGTGATACACTCTGACTG	sm_TEMP_151	mir-152	18.0	9.2	11.9	14.7	12.5	5.6	27.7	23.3	8.3	4.2	2.8	6.0	7.1	15.2	8.1	3.4	11.7	1.8	14.5	1.5	7.5	4.7	6.5	3.2	10.0	9.4	10.8	0.0	0.0	3.2	3.8	7.8	5.4	4.6	2.1	2.4	15.3	9.5	15.6	5.3	4.7	1.6
AAGTTCTGTGATACACTCTGAC	sm_TEMP_152	mir-152	9.7	6.5	11.2	8.5	16.6	11.1	11.4	9.0	7.3	10.5	3.6	8.0	10.3	11.4	4.4	3.4	8.2	3.5	11.9	8.1	3.4	4.7	6.5	4.4	1.4	5.2	9.6	8.0	16.6	4.3	0.0	2.6	6.4	12.0	6.3	8.0	6.1	3.4	12.0	10.6	10.1	6.4
TCAGTGCATAACAGAACTTTG	sm_TEMP_153	mir-152	10.8	11.8	8.6	6.6	9.7	5.6	47.4	26.9	40.7	16.7	7.3	12.0	21.2	15.2	19.4	6.8	16.4	7.0	25.1	5.9	16.5	4.7	8.1	1.9	24.3	10.4	22.7	2.7	8.3	6.4	6.4	9.1	16.2	18.6	13.3	10.5	16.8	14.5	35.4	5.3	20.2	18.6
AGTTCTGTGATACACTCTGACT	sm_TEMP_154	mir-152	4.1	24.9	7.2	1.1	0.0	0.0	3.0	44.8	34.4	0.0	0.0	0.0	1.6	13.3	0.0	3.4	17.5	0.0	ND	ND	ND	ND	ND	ND	ND	ND	ND	ND	ND	ND	ND	ND	ND	ND	ND	ND	3.1	0.0	0.6	4.4	33.2	1.3
TCAGTGCATAACAGAACTTTGT	sm_TEMP_155	mir-152	6.2	5.2	0.7	3.7	6.9	8.3	19.3	12.5	6.3	8.4	6.9	6.0	9.8	3.8	7.3	10.2	15.2	5.3	11.9	1.5	5.6	0.0	16.2	0.0	15.7	8.3	9.0	8.0	8.3	5.4	2.5	6.5	4.4	12.0	5.6	3.2	4.6	4.6	12.6	3.5	6.5	10.6
TTGCATAGTCACAAAAGTGATC	sm_TEMP_156	mir-153a	4.6	11.8	5.9	0.0	5.5	2.8	9.4	12.5	17.7	6.3	1.2	10.0	3.3	13.3	7.3	0.0	7.0	0.0	6.6	3.7	8.6	14.2	4.9	1.9	42.9	16.6	34.6	2.7	8.3	3.2	64.8	42.8	35.8	22.6	11.2	6.4	136.3	249.3	179.9	4.4	16.2	10.2
TTAATGCTAATCGTGATAGGGGT	sm_TEMP_157	mir-155	19.0	22.2	19.1	17.7	23.5	38.9	65.2	77.0	90.7	12.5	10.9	20.1	38.1	43.7	69.9	0.0	18.7	17.6	146.4	88.6	38.7	9.5	56.9	13.3	151.7	166.4	221.6	48.1	49.7	46.2	160.1	54.4	102.0	29.2	30.9	31.4	111.8	226.0	181.7	21.1	20.9	18.3
TTAATGCTAATCGTGATAGGGG	sm_TEMP_158	mir-155	4.1	2.6	4.0	2.2	5.5	11.1	9.9	9.0	10.4	2.1	2.0	4.0	5.4	15.2	14.6	0.0	2.3	8.8	19.8	19.2	8.3	4.7	6.5	1.3	18.6	33.3	41.2	34.7	16.6	8.6	21.6	15.6	21.6	16.6	9.1	12.1	16.8	25.6	39.6	16.7	7.6	8.6
TTAATGCTAATCGTGATAGGGGTT	sm_TEMP_159	mir-155	2.1	2.6	3.3	4.1	6.9	0.0	6.9	19.7	11.5	0.0	2.4	6.0	5.4	5.7	12.1	3.4	1.2	0.0	15.8	19.2	8.6	0.0	8.1	1.9	20.0	19.8	23.9	5.3	0.0	3.2	17.8	7.8	15.2	2.0	2.8	0.8	9.2	38.6	31.2	2.6	4.7	1.9
TAGCAGCACGGAATGGTTTGT	sm_TEMP_160	mir-15a	7.7	7.8	13.2	10.3	26.3	13.9	87.5	32.2	74.0	33.4	13.7	10.0	42.4	39.9	45.7	37.5	30.4	1.8	71.2	14.8	38.7	9.5	26.0	11.4	58.7	34.3	44.2	26.7	49.7	22.6	30.5	33.7	46.6	36.5	33.7	24.9	85.8	195.8	167.9	26.4	43.3	25.0
TAGCAGCACGGAATGGTTTGTG	sm_TEMP_161	mir-15a	12.3	3.9	9.9	10.3	15.2	8.3	154.7	34.0	83.4	14.6	13.3	10.0	54.4	36.1	38.4	13.6	5.8	8.8	83.1	16.2	50.7	0.0	8.1	6.3	90.2	38.5	60.9	18.7	33.1	8.6	44.5	46.7	45.6	32.5	21.8	16.1	99.6	148.1	160.7	10.6	17.7	15.4
TAGCAGCGCATCATGGTTTGA	sm_TEMP_162	mir-15b	139.5	139.9	155.4	84.0	307.3	164.1	466.0	618.1	662.1	284.2	236.2	250.7	436.0	572.1	475.0	326.9	410.3	172.6	988.9	416.3	468.1	269.7	557.3	350.3	1076.5	787.5	836.9	1468.5	795.5	719.7	1008.7	468.0	559.1	1098.5	780.6	916.3	1153.4	3200.3	1974.9	1100.7	1069.5	862.6
TAGCAGCGCATCATGGTTTGAA	sm_TEMP_163	mir-15b	36.9	35.3	46.8	38.3	41.5	36.1	109.2	120.0	85.5	29.3	31.4	28.1	66.9	81.7	83.7	34.0	52.6	19.4	162.2	66.4	66.9	42.6	74.7	31.0	189.0	118.6	138.0	122.8	74.6	62.3	180.4	77.8	106.8	87.7	77.2	102.2	189.9	569.1	322.0	75.6	69.6	75.0
TAGCAGCGCATCATGGTTTG	sm_TEMP_164	mir-15b	11.3	14.4	6.6	8.5	42.9	27.8	40.5	52.0	60.5	50.2	18.1	18.0	38.1	32.3	36.8	30.6	29.2	12.3	97.6	34.7	37.9	28.4	53.6	25.9	94.5	47.9	59.7	152.2	174.0	84.9	95.3	27.2	50.7	104.9	61.1	65.2	125.6	293.9	191.9	102.9	95.6	85.5
TAGCAGCGCATCATGGTTTGAAAC	sm_TEMP_165	mir-15b	13.8	22.2	11.2	12.9	26.3	2.8	16.3	23.3	20.9	8.4	12.1	4.0	12.5	26.6	19.0	6.8	10.5	0.0	27.7	18.5	18.0	4.7	35.7	8.2	40.1	22.9	43.6	61.4	58.0	23.6	58.4	14.3	39.2	11.3	11.9	16.1	29.1	180.2	154.7	14.1	10.5	6.4
TAGCAGCGCATCATGGTTTGAAA	sm_TEMP_166	mir-15b	11.3	13.1	14.5	10.3	8.3	19.5	30.1	25.1	44.8	8.4	9.7	6.0	19.0	24.7	30.3	3.4	4.7	5.3	46.2	19.9	29.3	4.7	27.6	10.1	63.0	35.4	53.8	10.7	16.6	29.0	77.5	29.8	42.9	15.3	13.3	11.3	82.7	238.6	122.3	11.4	18.0	14.7
CGAACCATTATTTGCTGCTTTA	sm_TEMP_167	mir-15b	2.6	1.3	4.0	2.9	4.2	2.8	6.4	3.6	5.2	4.2	3.6	8.0	ND	ND	ND	ND	ND	ND	2.6	2.2	3.4	0.0	6.5	1.3	7.2	8.3	9.0	2.7	8.3	2.1	5.1	6.5	3.7	4.0	4.9	4.0	0.0	22.5	7.8	1.8	3.2	1.9
AGCAGCGCATCATGGTTTGA	sm_TEMP_168	mir-15b	3.1	9.2	3.3	0.0	0.0	0.0	0.0	17.9	15.6	0.0	0.0	8.0	0.0	36.1	0.0	3.4	9.4	1.8	1.3	4.4	1.1	0.0	30.9	1.3	1.4	3.1	3.6	37.4	16.6	17.2	10.2	10.4	1.0	2.0	28.8	33.0	4.6	5.0	1.2	28.1	15.5	1.6
TAGCAGCACGTAAATATTGGC	sm_TEMP_169	mir-16	637.5	379.3	633.5	627.8	1349.5	1237.4	3639.1	1499.5	3367.8	886.2	775.8	627.7	1666.4	1788.7	1987.5	616.3	1415.6	713.3	3433.6	764.7	1756.6	392.8	1715.7	416.7	4270.2	1706.0	2906.8	2331.0	2427.9	1427.6	1815.5	2080.6	1895.6	4429.8	2055.3	2024.8	3323.9	7557.3	6857.1	1638.8	2917.2	2272.9
TAGCAGCACGTAAATATTGGCG	sm_TEMP_170	mir-16	151.8	83.7	114.6	76.3	173.0	108.4	738.3	548.2	816.4	119.1	80.6	78.2	441.5	391.6	414.4	68.1	102.9	51.1	693.6	247.3	468.1	42.6	208.0	44.9	943.4	520.1	752.7	269.7	165.7	162.2	706.4	434.3	547.6	338.7	203.6	244.6	1009.4	3006.1	2326.3	221.6	247.0	207.9
TAGCAGCACGTAAATATTGGCGT	sm_TEMP_171	mir-16	9.2	7.8	5.3	1.8	13.8	5.6	32.1	19.7	25.0	0.0	6.4	2.0	15.8	24.7	18.6	3.4	3.5	1.8	25.1	13.3	20.7	9.5	4.9	3.8	48.7	18.7	27.5	2.7	16.6	3.2	33.0	24.6	23.6	13.3	16.1	6.4	44.4	106.1	84.5	7.9	12.3	9.6
AGCAGCACGTAAATATTGGC	sm_TEMP_172	mir-16	0.0	15.7	6.6	0.4	5.5	0.0	43.0	64.5	129.3	8.4	6.4	2.0	14.7	43.7	23.4	0.0	58.4	0.0	30.3	0.0	21.4	0.0	97.5	0.0	45.8	1.0	1.2	93.5	124.3	64.5	2.5	80.4	0.3	4.0	113.0	115.8	0.0	5.3	7.8	93.2	42.6	1.9
GCACGTAAATATTGGC	sm_TEMP_173	mir-16	1.0	2.6	3.3	4.4	1.4	5.6	2.0	7.2	5.2	2.1	2.4	0.0	1.1	0.0	6.5	0.0	4.7	0.0	5.3	1.5	5.6	0.0	4.9	5.7	4.3	7.3	6.0	2.7	24.9	9.7	1.3	5.2	6.1	8.0	16.1	11.3	30.6	27.1	24.0	6.2	19.8	13.8
AGCAGCACGTAAATATTGGCG	sm_TEMP_174	mir-16	0.0	9.2	2.6	0.0	5.5	0.0	12.8	21.5	29.2	4.2	1.2	0.0	ND	ND	ND	ND	ND	ND	9.2	0.0	7.9	0.0	14.6	0.0	12.9	0.0	0.6	16.0	0.0	14.0	2.5	27.2	0.7	0.0	7.0	13.7	1.5	2.7	3.0	12.3	2.9	0.0
TAGCAGCACGTAAATAT	sm_TEMP_175	mir-16a//mir-16b	14.4	11.8	21.1	7.0	36.0	5.6	53.9	23.3	51.1	10.5	15.7	10.0	33.7	24.7	18.2	20.4	22.2	0.0	25.1	19.9	13.9	9.5	21.1	11.4	27.2	13.5	18.5	21.4	24.9	12.9	14.0	7.8	15.5	35.2	22.5	53.9	46.0	22.1	52.8	56.3	45.8	40.4
TAGCAGCACGTAAATATT	sm_TEMP_176	mir-16a//mir-16b	0.0	0.0	0.7	0.0	52.6	0.0	61.3	0.0	0.0	37.6	21.0	0.0	23.9	0.0	41.6	0.0	0.0	0.0	91.0	2.2	43.2	0.0	0.0	0.6	93.0	0.0	1.8	0.0	0.0	0.0	ND	ND	ND	ND	ND	ND	ND	ND	ND	ND	ND	ND
TAGCAGCACGTAAATATTGG	sm_TEMP_177	mir-16a//mir-16b	3.6	2.6	0.7	2.2	8.3	5.6	20.3	12.5	18.8	6.3	4.4	2.0	10.3	13.3	15.8	10.2	3.5	1.8	15.8	8.1	10.9	0.0	11.4	4.4	34.4	17.7	20.3	18.7	16.6	7.5	12.7	16.9	13.9	27.9	16.8	15.3	24.5	50.4	52.2	21.1	26.0	24.3
TAGCAGCACGTAAATATTGGAG	sm_TEMP_178	mir-16b	585.2	604.2	1026.6	782.9	1795.1	1167.9	2038.9	2377.4	2869.4	1147.4	933.8	812.2	1265.7	2047.2	1878.3	820.6	1350.1	498.4	2605.5	1206.8	1528.2	970.1	3642.5	909.9	2502.3	1650.9	1985.6	5102.5	3728.9	2670.5	1543.6	1144.6	1407.1	3282.8	2604.9	3279.0	2564.2	7442.4	5053.1	3150.1	2850.1	2311.4
TAGCAGCACGTAAATATTGGAGT	sm_TEMP_179	mir-16b	63.1	62.8	69.8	68.9	148.1	91.8	209.0	161.2	186.6	154.7	115.3	72.2	101.7	140.7	110.8	170.2	192.9	45.8	214.9	58.3	89.4	47.3	281.1	88.5	173.2	78.0	124.8	445.9	306.6	236.3	109.3	75.2	76.7	492.1	292.7	357.2	128.7	375.6	265.0	311.2	346.2	337.3
TAGCAGCACGTAAATATTGGA	sm_TEMP_180	mir-16b	14.9	5.2	8.6	11.1	23.5	11.1	73.1	44.8	63.6	10.5	15.3	8.0	40.8	45.6	43.3	20.4	24.5	15.9	87.0	21.4	42.8	14.2	63.4	12.0	84.5	58.3	54.4	56.1	33.1	39.7	36.8	41.5	44.3	70.4	63.9	72.4	36.8	144.3	125.3	76.5	64.5	63.4
AGCAGCACGTAAATATTGGAG	sm_TEMP_181	mir-16b	0.5	24.9	13.2	1.1	20.8	2.8	28.2	89.6	112.6	2.1	8.1	0.0	14.7	81.7	16.6	0.0	30.4	1.8	21.1	1.5	12.4	0.0	146.2	1.9	20.0	1.0	1.8	259.0	265.2	123.5	0.0	51.9	1.4	3.3	132.0	158.5	1.5	10.3	6.6	176.7	38.6	3.2
ACGTAAATATTGGAG	sm_TEMP_182	mir-16b	1.0	1.3	5.3	7.0	5.5	0.0	2.0	5.4	3.1	4.2	1.2	0.0	3.8	1.9	6.9	6.8	4.7	0.0	7.9	7.4	3.8	4.7	8.1	5.1	2.9	8.3	8.4	5.3	0.0	12.9	8.9	2.6	2.4	6.0	11.2	11.3	10.7	20.2	12.6	12.3	9.7	13.8
CAAAGTGCTTACAGTGCAGGTAG	sm_TEMP_183	mir-17a-1//mir-17a-2	60.0	30.1	33.6	28.7	84.4	41.7	302.4	204.2	217.9	100.3	70.1	76.2	147.9	144.5	156.9	105.6	122.7	45.8	296.7	111.5	191.2	23.7	160.8	34.8	496.7	345.4	533.4	138.8	74.6	95.6	651.7	250.2	248.3	174.0	107.4	136.8	459.5	1183.3	868.2	118.7	145.7	136.5
CAAAGTGCTTACAGTGCAGGTA	sm_TEMP_184	mir-17a-1//mir-17a-2	22.6	11.8	14.5	14.0	23.5	19.5	183.3	78.8	122.0	41.8	37.9	34.1	82.6	93.1	84.1	51.1	79.5	40.5	204.4	65.7	109.3	42.6	47.1	24.0	307.8	171.6	300.5	56.1	91.2	54.8	443.4	164.6	169.6	167.4	101.8	109.4	424.3	849.3	493.4	116.9	154.7	143.2
CAAAGTGCTTACAGTGCAGGT	sm_TEMP_185	mir-17a-1//mir-17a-2	10.8	14.4	7.2	5.5	12.5	5.6	65.7	30.5	45.9	16.7	18.9	14.0	29.9	17.1	43.7	34.0	40.9	8.8	60.7	21.4	46.2	23.7	24.4	17.1	95.9	49.9	98.6	48.1	91.2	37.6	161.3	55.7	63.5	87.7	66.7	84.5	157.8	232.1	247.0	72.1	90.1	82.3
CAAAGTGCTTACAGTGCAGGTAGT	sm_TEMP_186	mir-17a-1//mir-17a-2	6.7	3.9	3.3	4.4	6.9	2.8	18.3	16.1	19.8	4.2	9.3	8.0	12.0	9.5	14.6	10.2	18.7	7.0	14.5	10.3	9.8	0.0	21.1	8.2	27.2	28.1	32.9	10.7	24.9	19.3	39.4	14.3	22.0	23.9	13.3	22.5	38.3	69.9	85.7	22.9	22.0	17.3
TAAGGTGCATCTAGTGCAGATAG	sm_TEMP_187	mir-18-1//mir-18-2	14.4	10.5	5.9	7.0	13.8	5.6	74.6	32.2	55.3	10.5	11.7	20.1	27.7	43.7	39.6	6.8	19.9	12.3	48.8	24.4	42.8	9.5	14.6	5.7	71.6	33.3	87.2	34.7	16.6	9.7	133.4	41.5	68.2	21.3	23.2	20.9	104.2	266.8	250.0	13.2	22.4	20.8
ACCATCGACCGTTGATTGTACC	sm_TEMP_188	mir-181a-1	21.5	56.2	23.0	20.6	31.8	52.8	151.7	71.7	85.5	324.0	51.6	130.4	116.9	115.9	96.2	234.9	189.4	79.3	383.7	55.4	107.1	146.7	365.6	89.2	589.8	221.6	427.1	451.2	1839.6	426.5	790.2	300.7	427.4	1112.4	386.1	317.8	2363.5	2257.9	2981.6	558.3	421.5	339.9
CCATCGACCGTTGATTGTACC	sm_TEMP_189	mir-181a-1	1.0	5.2	4.6	1.1	1.4	2.8	3.5	12.5	11.5	14.6	4.4	6.0	1.1	7.6	2.0	34.0	51.4	7.0	6.6	0.0	1.5	14.2	35.7	6.3	10.0	5.2	10.8	32.0	99.4	38.7	10.2	13.0	5.1	39.8	26.7	16.9	36.8	39.3	36.6	47.5	49.0	10.2
ACCATCGACCGTTGACTGTAC	sm_TEMP_190	mir-181a-1	0.0	0.0	0.0	1.1	4.2	8.3	2.0	1.8	2.1	8.4	2.0	6.0	0.0	1.9	2.8	6.8	3.5	0.0	4.0	0.0	2.6	0.0	6.5	1.3	8.6	4.2	4.2	16.0	16.6	6.4	8.9	0.0	5.4	12.6	7.0	5.6	42.9	16.0	46.2	2.6	4.7	2.9
AACATTCAACGCTGTCGGTGAG	sm_TEMP_191	mir-181a-1//mir-181a-2	1320.7	1086.9	659.2	532.3	1050.5	1954.8	2734.7	2459.8	4860.9	13558.3	648.4	2555.0	1665.3	2079.5	2591.9	8025.4	1712.5	803.1	5887.5	1261.4	1795.6	6288.9	4126.7	1571.3	8259.8	4728.9	6887.0	5652.5	72207.9	9035.1	6831.3	10389.8	7594.8	27931.6	7006.8	6144.5	52058.6	26467.8	42247.1	4527.7	9543.5	7927.1
AACATTCAACGCTGTCGGTGAGT	sm_TEMP_192	mir-181a-1//mir-181a-2	801.7	669.6	409.6	236.9	568.9	798.0	1995.5	1958.2	3453.3	9495.2	427.2	1291.5	2336.7	2343.7	2688.1	5676.0	1176.0	347.0	7545.0	1733.8	2769.0	4727.3	3241.2	1069.3	11935.9	5257.3	8349.9	4216.0	52212.8	6104.7	11655.2	9417.6	11223.8	15814.4	3405.8	2878.4	56436.4	51665.6	58473.4	2340.4	4734.6	3118.2
AACATTCAACGCTGTCGGTGA	sm_TEMP_193	mir-181a-1//mir-181a-2	90.3	81.1	52.0	32.4	124.6	100.1	140.3	166.6	350.3	1147.4	43.5	198.5	81.0	114.0	175.5	653.7	88.8	54.6	187.2	65.7	90.9	454.3	307.1	130.3	226.2	156.0	210.3	515.3	6670.6	727.2	133.4	294.3	301.0	2147.2	580.5	522.9	2741.9	795.1	1714.1	430.8	789.3	595.1
AACATTCAACGCTGTCGGTGAGTT	sm_TEMP_194	mir-181a-1//mir-181a-2	10.3	9.2	11.9	6.3	11.1	16.7	42.0	46.6	80.3	165.1	9.7	30.1	71.8	68.4	84.1	78.3	17.5	5.3	236.0	40.6	115.3	75.7	82.9	21.5	342.1	131.1	217.4	66.8	911.5	117.1	353.2	233.3	399.7	233.1	46.3	58.7	1622.1	2094.1	2095.4	36.9	62.4	34.3
ACATTCAACGCTGTCGGTGAG	sm_TEMP_195	mir-181a-1//mir-181a-2	5.1	14.4	15.8	1.8	8.3	8.3	22.7	71.7	30.2	294.7	5.2	8.0	19.0	28.5	25.5	44.3	72.5	5.3	52.7	4.4	25.2	28.4	191.7	3.2	84.5	21.8	35.8	376.5	3472.0	633.8	34.3	552.2	8.8	31.9	334.8	309.7	73.5	25.2	51.6	167.9	179.2	11.2
AACATTCAACGCTGTCGGTG	sm_TEMP_196	mir-181a-1//mir-181a-2	10.8	10.5	5.9	2.6	5.5	2.8	6.4	12.5	13.6	87.8	0.4	6.0	3.3	3.8	9.7	44.3	8.2	10.6	15.8	4.4	6.4	42.6	13.0	3.8	17.2	34.3	37.0	8.0	314.9	23.6	61.0	20.7	24.0	93.6	18.3	20.9	159.3	40.5	106.1	31.7	28.5	28.2
ACATTCAACGCTGTCGGTGAGT	sm_TEMP_197	mir-181a-1//mir-181a-2	3.1	13.1	8.6	0.7	8.3	0.0	16.8	64.5	24.0	244.5	2.8	4.0	23.9	17.1	24.7	27.2	59.6	7.0	51.4	6.6	34.6	9.5	143.0	1.3	110.2	27.0	55.6	261.7	2717.9	407.1	50.8	484.8	14.2	25.2	169.9	127.1	47.5	48.5	57.6	95.0	98.1	4.5
AACATTCAACGCTGTCGGTGAGTTT	sm_TEMP_198	mir-181a-1//mir-181a-2	2.6	7.8	1.3	1.5	2.8	16.7	18.8	17.9	33.4	31.4	3.6	2.0	19.0	28.5	19.8	13.6	21.0	0.0	46.2	9.6	25.9	18.9	26.0	10.1	111.7	29.1	60.9	32.0	232.0	41.9	91.5	68.7	120.9	67.7	15.4	16.9	375.3	501.6	628.9	14.9	17.7	13.1
AACATTCAACGCTGTCGG	sm_TEMP_199	mir-181a-1//mir-181a-2	0.5	0.0	0.7	0.0	24.9	0.0	56.3	0.0	1.0	305.2	11.3	0.0	50.0	0.0	81.3	6.8	0.0	0.0	163.5	0.7	60.9	0.0	0.0	0.0	236.2	0.0	0.6	0.0	24.9	0.0	1.3	0.0	2.0	9.3	1.4	3.2	23.0	3.8	4.2	0.9	0.0	1.0
ACCATCGACCGTTGACTGTACC	sm_TEMP_200	mir-181a-2	17.4	27.5	19.8	34.6	110.7	105.7	86.5	50.2	63.6	200.6	74.2	144.4	95.1	64.6	61.9	81.7	116.9	63.4	214.9	64.2	64.6	75.7	206.3	60.1	448.1	174.8	313.6	261.7	679.5	195.5	500.6	328.0	351.7	388.5	136.2	155.3	1827.4	1218.5	2426.4	206.6	151.8	146.4
TACAGTCAACGGTCGATGGTTT	sm_TEMP_201	mir-181a-2	2.6	3.9	2.6	3.7	8.3	11.1	9.9	9.0	7.3	6.3	4.0	2.0	8.7	3.8	12.1	10.2	7.0	8.8	13.2	3.7	9.4	9.5	3.2	3.8	14.3	8.3	10.2	8.0	8.3	5.4	8.9	7.8	4.7	7.3	6.3	6.4	9.2	17.9	16.8	7.9	7.9	8.6
AACATTCATTGCTGTCGGTGGG	sm_TEMP_202	mir-181b-1//mir-181b-2	118.0	175.3	88.9	54.9	152.2	222.5	325.2	302.8	801.8	4506.2	85.4	357.0	234.3	368.8	526.8	1944.2	213.9	125.0	901.9	302.6	389.6	2110.5	916.3	228.9	1331.3	1002.8	1421.7	1084.0	21619.3	2437.4	1125.6	1394.8	1313.5	6252.2	964.5	776.3	12381.3	3408.4	7407.5	997.0	1153.2	968.6
AACATTCATTGCTGTCGGTGGGT	sm_TEMP_203	mir-181b-1//mir-181b-2	49.2	66.7	24.4	7.7	59.5	58.4	140.3	179.2	288.8	825.6	46.3	82.2	127.8	199.6	204.2	503.9	97.0	26.4	523.5	174.9	202.5	388.0	276.2	87.9	1053.6	425.5	615.3	363.1	5568.5	589.7	1260.3	610.6	765.5	1431.9	233.0	223.6	4017.8	4060.0	4463.1	284.0	332.1	219.1
AACATTCATTGCTGTCGCTGGGTT	sm_TEMP_204	mir-181b-1//mir-181b-2	19.5	31.4	15.1	5.9	20.8	33.4	32.6	62.7	55.3	336.5	19.7	36.1	120.7	205.3	112.4	143.0	66.6	19.4	324.4	131.4	157.8	151.4	222.6	80.3	614.1	255.9	405.0	349.8	1831.3	302.9	1004.9	396.7	583.1	474.2	77.9	74.0	2954.8	2069.3	2934.2	118.7	94.1	43.2
AACATTCATTGCTGTCGGTGGGTT	sm_TEMP_205	mir-181b-1//mir-181b-2	16.4	23.5	10.5	7.4	19.4	33.4	57.3	60.9	100.1	426.4	20.2	32.1	55.5	87.4	82.9	183.9	36.2	5.3	182.0	65.7	107.4	132.5	120.2	27.8	463.8	188.3	282.6	130.8	1988.7	213.8	616.2	289.1	393.2	498.8	62.5	53.1	2138.3	2254.1	2220.8	71.2	68.5	44.2
AACATTCATTGCTGTCGCTGGGT	sm_TEMP_206	mir-181b-1//mir-181b-2	19.0	27.5	11.9	5.9	12.5	16.7	30.1	50.2	52.1	173.5	18.1	36.1	68.0	85.5	61.5	119.2	51.4	19.4	286.1	112.9	83.8	142.0	180.3	62.6	422.3	261.1	334.5	355.1	1151.8	333.0	641.6	322.8	336.1	445.6	161.4	157.7	1441.4	1215.8	1662.6	159.1	205.2	137.4
AACATTCATTGCTGTCGCTGGG	sm_TEMP_207	mir-181b-1//mir-181b-2	8.7	15.7	9.9	2.9	15.2	36.1	17.8	23.3	66.7	298.9	6.4	30.1	18.5	24.7	37.6	136.2	26.9	7.0	55.4	50.2	40.9	137.2	144.6	33.5	98.8	96.7	145.2	267.0	1359.0	275.0	134.7	121.9	145.9	458.9	135.5	162.5	1148.8	346.6	846.6	212.8	182.5	143.2
ACATTCATTGCTGTCGGTGGG	sm_TEMP_208	mir-181b-1//mir-181b-2//mir-181c	1.0	9.2	5.9	0.4	0.0	2.8	2.0	35.8	55.3	77.3	0.4	4.0	2.2	7.6	4.4	17.0	18.7	0.0	2.6	3.0	1.5	37.9	35.7	1.3	7.2	8.3	14.9	37.4	1201.5	162.2	12.7	80.4	7.8	25.9	39.3	33.0	55.1	9.9	30.0	33.4	70.7	4.2
TTTGGCAATGGTAGAACTCACA	sm_TEMP_209	mir-182	115.9	141.3	113.9	73.3	217.3	255.8	414.6	259.8	437.9	516.2	71.7	110.3	205.0	334.5	249.4	238.3	216.3	82.8	985.0	174.9	269.3	198.7	537.8	145.4	1463.0	512.8	881.1	955.9	1731.9	701.5	477.7	663.7	714.5	1991.7	672.5	521.3	2385.0	1600.2	2934.2	506.4	844.5	801.4
TTTGGCAATGGTAGAACTCACACT	sm_TEMP_210	mir-182	90.8	92.9	100.1	53.4	135.6	122.3	706.7	279.5	606.8	229.9	45.1	58.2	302.8	422.0	295.1	85.1	134.4	47.6	1268.5	191.2	418.1	104.1	216.1	60.1	2019.9	602.3	878.7	347.1	778.9	287.9	754.7	750.6	973.0	923.8	293.4	194.7	3118.7	3154.2	3297.0	221.6	410.7	372.5
TTTGGCAATGGTAGAACTCACAC	sm_TEMP_211	mir-182	64.1	74.6	63.2	39.8	98.3	116.8	420.5	182.7	403.5	319.8	32.6	40.1	202.8	239.5	204.6	129.4	112.2	49.3	870.3	126.2	245.3	80.4	198.2	50.0	1454.4	416.1	712.7	435.2	1160.1	296.5	468.8	539.3	644.6	1169.5	328.5	265.5	2349.7	1951.7	2269.3	283.1	504.5	408.1
TTTGGCAATGGTAGAACTCACT	sm_TEMP_212	mir-182	44.1	54.9	45.4	33.9	85.8	139.0	130.0	78.8	150.1	192.3	32.2	14.0	60.3	77.9	79.2	85.1	45.6	8.8	458.9	54.6	91.7	52.1	91.0	29.7	359.3	171.6	246.7	141.5	762.4	157.9	75.0	168.5	192.9	587.8	166.4	127.1	873.1	267.2	660.1	136.3	240.2	191.2
TTTGGCAATGGTAGAACTCACTC	sm_TEMP_213	mir-182	25.6	32.7	28.3	16.9	45.7	77.9	67.2	39.4	75.1	98.2	11.7	12.0	28.3	26.6	49.7	23.8	24.5	8.8	158.2	14.8	42.1	37.9	63.4	13.3	231.9	79.1	112.3	66.8	323.2	98.8	59.7	83.0	89.2	282.9	82.1	53.9	346.2	240.5	322.0	62.4	108.9	82.6
TTTGGCAATGGTAGAACTCACACTG	sm_TEMP_214	mir-182	19.0	20.9	31.0	11.8	33.2	47.3	82.0	66.3	83.4	50.2	7.3	6.0	60.9	98.8	75.2	17.0	24.5	7.0	247.9	63.5	108.2	18.9	42.2	13.3	402.3	107.1	223.4	64.1	157.4	59.1	172.8	133.5	280.1	134.2	45.6	38.6	700.0	724.5	916.1	40.4	48.3	37.5
TTTGGCAATGGTAGAACTCAC	sm_TEMP_215	mir-182	15.9	17.0	13.2	7.7	23.5	25.0	78.1	41.2	73.0	92.0	11.7	12.0	31.0	36.1	44.5	37.5	33.9	8.8	145.0	16.2	34.9	14.2	47.1	22.8	153.2	75.9	106.9	101.5	397.7	93.5	30.5	77.8	99.7	404.5	132.7	110.2	450.3	135.9	456.3	104.6	197.2	169.4
TTTGGCAATGGTAGAACTCACACTGG	sm_TEMP_216	mir-182	16.4	11.8	15.8	7.7	11.1	22.2	62.8	21.5	81.3	46.0	6.4	2.0	46.2	62.7	51.3	13.6	15.2	3.5	189.9	31.7	81.1	9.5	42.2	11.4	299.2	78.0	133.2	42.7	124.3	43.0	101.6	116.7	157.1	96.3	25.3	16.9	439.6	344.7	493.4	24.6	29.9	31.1
TTTGGCAATGGTAGAACTCACTCT	sm_TEMP_217	mir-182	6.7	14.4	12.5	11.1	12.5	27.8	24.2	9.0	39.6	35.5	4.8	4.0	20.7	17.1	13.7	3.4	5.8	1.8	81.8	10.3	23.3	0.0	9.7	3.2	107.4	28.1	41.8	29.4	116.0	24.7	28.0	29.8	42.9	55.8	16.1	14.5	156.2	115.3	136.1	18.5	27.8	14.7
TTTGGCAATGGTAGAACTCACTCTG	sm_TEMP_218	mir-182	2.6	6.5	2.0	1.5	5.5	11.1	4.0	1.8	5.2	8.4	0.0	0.0	4.3	5.7	8.1	3.4	0.0	0.0	26.4	3.0	7.5	0.0	6.5	1.3	28.6	5.2	12.5	10.7	24.9	9.7	10.2	9.1	12.2	11.3	2.8	0.8	38.3	37.0	40.2	1.8	2.5	1.0
TTTGGCAATGGTAGAACTCACTCTGG	sm_TEMP_219	mir-182	2.1	3.9	4.6	2.2	5.5	8.3	6.9	10.7	5.2	8.4	0.4	0.0	8.2	7.6	11.3	3.4	2.3	3.5	40.9	6.6	9.0	0.0	8.1	1.9	35.8	13.5	20.3	13.4	49.7	11.8	8.9	9.1	13.5	23.2	4.2	6.4	79.7	38.2	63.6	6.2	5.0	3.8
TTGGCAATGGTAGAACTCACA	sm_TEMP_220	mir-182	8.7	3.9	1.3	0.0	2.8	0.0	2.5	10.7	17.7	10.5	0.0	4.0	3.8	13.3	2.8	20.4	10.5	0.0	11.9	5.9	2.6	4.7	26.0	0.0	11.5	23.9	38.2	37.4	91.2	35.4	21.6	40.2	0.3	2.0	40.0	25.7	4.6	2.7	4.2	16.7	12.6	1.0
TATGGCACTGGTAGAATTCACTG	sm_TEMP_221	mir-183	33.9	15.7	29.6	16.6	47.1	72.3	94.9	44.8	139.7	41.8	17.7	44.1	64.7	45.6	74.8	40.9	38.6	58.1	201.7	61.3	119.1	33.1	125.1	23.4	449.5	201.8	432.5	133.5	190.6	99.9	438.3	281.3	368.2	336.1	86.3	105.4	672.4	820.3	1501.3	85.3	111.1	112.4
ATGGCACTGGTAGAATTCACTG	sm_TEMP_222	mir-183	25.1	5.2	9.2	5.9	11.1	36.1	39.5	16.1	38.6	18.8	6.0	46.1	25.0	15.2	29.1	37.5	21.0	38.7	67.2	45.8	38.3	52.1	92.6	24.7	194.7	180.0	330.9	90.8	116.0	75.2	312.5	140.0	182.4	233.8	75.8	110.2	360.0	389.0	730.9	65.1	70.3	85.2
ATGGCACTGGTAGAATTCACTGT	sm_TEMP_223	mir-183	3.1	0.0	1.3	1.1	2.8	8.3	4.4	3.6	4.2	4.2	1.6	12.0	3.3	1.9	5.3	10.2	3.5	8.8	6.6	5.9	6.8	14.2	24.4	3.2	21.5	10.4	37.0	10.7	8.3	15.0	35.6	16.9	25.0	34.5	9.1	12.9	39.8	53.4	109.7	11.4	8.7	16.3
TATGGCACTGGTAGAATTCACT	sm_TEMP_224	mir-183-1//mir-183-2	14.9	6.5	9.2	7.4	20.8	52.8	50.4	10.7	41.7	20.9	8.5	12.0	25.0	17.1	17.0	17.0	19.9	7.0	63.3	16.2	29.3	9.5	43.9	12.0	191.8	73.9	138.6	37.4	66.3	50.5	129.6	110.2	110.8	140.8	40.7	90.1	174.6	255.8	480.8	42.2	77.2	73.4
TGGACGGAGAACTGATAAGGG	sm_TEMP_225	mir-184	26.7	20.9	14.5	32.1	65.1	83.4	54.9	46.6	56.3	50.2	12.5	40.1	33.2	64.6	39.2	51.1	24.5	38.7	43.5	28.8	15.8	33.1	35.7	29.7	35.8	45.8	89.0	82.8	886.6	66.6	16.5	76.5	43.2	89.7	60.4	85.3	205.3	68.7	217.0	101.1	102.4	78.5
TTGGACGGAGAACTGATAAGGG	sm_TEMP_226	mir-184	7.7	1.3	1.3	2.6	4.2	8.3	8.9	9.0	5.2	2.1	2.4	6.0	7.1	3.8	7.3	17.0	7.0	3.5	2.6	4.4	0.4	4.7	9.7	5.7	5.7	6.2	15.5	24.0	33.1	14.0	7.6	9.1	5.1	22.6	14.7	12.1	16.8	14.9	25.8	21.1	16.9	14.7
TGGACGGAGAACTGATAAGGGC	sm_TEMP_227	mir-184-1//mir-184-2	873.0	614.7	740.2	604.9	1843.6	2160.6	1676.2	1218.3	1370.0	798.4	417.5	579.6	822.0	1900.8	916.1	1191.7	513.2	875.3	841.3	817.8	407.6	544.2	1109.7	616.5	867.5	1306.5	2023.3	1837.0	3256.6	1359.9	571.7	1681.3	811.5	1947.2	1323.2	1245.3	3610.4	1648.7	3386.9	1729.3	1514.5	1526.6
TTGGACGGAGAACTGATAAGGGC	sm_TEMP_228	mir-184-1//mir-184-2	103.6	65.4	44.1	40.2	88.6	100.1	142.3	87.8	83.4	43.9	31.8	46.1	43.5	93.1	60.6	54.5	54.9	63.4	91.0	62.7	30.1	42.6	87.7	41.1	118.8	105.1	222.2	176.2	215.4	135.3	134.7	108.9	69.9	166.0	103.9	103.0	223.6	183.6	303.4	109.0	87.3	96.7
TGGACGGAGAACTGATAAGGGCA	sm_TEMP_229	mir-184-1//mir-184-2	39.5	18.3	23.0	24.3	56.7	72.3	99.8	46.6	74.0	33.4	14.5	24.1	45.7	95.0	48.5	54.5	10.5	35.2	71.2	25.8	15.0	42.6	45.5	19.6	50.1	59.3	90.8	72.1	165.7	64.5	16.5	83.0	33.1	93.0	66.0	74.0	167.0	82.1	173.9	78.2	82.9	82.3
GGACGGAGAACTGATAAGGGC	sm_TEMP_230	mir-184-1//mir-184-2	2.6	31.4	11.2	1.5	4.2	0.0	4.0	84.2	77.2	4.2	0.8	2.0	8.2	58.9	2.0	10.2	29.2	1.8	0.0	3.7	1.5	0.0	48.7	1.3	2.9	2.1	6.0	149.5	132.6	67.7	3.8	28.5	1.7	3.3	37.2	33.0	6.1	1.9	6.6	66.8	35.7	2.2
TGGACGGAGAACTGATAAGG	sm_TEMP_231	mir-184-1//mir-184-2	2.6	3.9	4.6	2.6	19.4	11.1	12.8	3.6	9.4	10.5	2.0	2.0	3.8	13.3	6.5	6.8	2.3	8.8	5.3	4.4	3.4	14.2	13.0	7.6	1.4	10.4	15.5	10.7	256.9	7.5	5.1	5.2	5.1	16.6	9.8	11.3	41.4	8.0	27.6	15.8	13.3	14.4
TGGACGGAGAACTGATAA	sm_TEMP_232	mir-184-1//mir-184-2	2.1	0.0	0.0	0.4	26.3	0.0	23.7	0.0	0.0	8.4	4.4	0.0	14.7	0.0	13.3	0.0	1.2	0.0	11.9	1.5	7.5	0.0	0.0	1.3	11.5	0.0	0.6	0.0	0.0	0.0	ND	ND	ND	ND	ND	ND	ND	ND	ND	ND	ND	ND
TTGGACGGAGAACTGATAAGG	sm_TEMP_233	mir-184-1//mir-184-2	2.6	1.3	1.3	2.2	5.5	8.3	5.9	3.6	2.1	2.1	2.8	0.0	1.1	7.6	1.2	0.0	1.2	5.3	4.0	2.2	1.5	4.7	8.1	1.3	2.9	4.2	6.6	5.3	24.9	4.3	3.8	0.0	2.4	10.0	4.9	4.8	19.9	5.3	13.8	5.3	9.4	3.2
CCTTATCACTTTTCCAGCCCAGC	sm_TEMP_234	mir-184-1//mir-184-2	1.0	2.6	0.7	2.2	1.4	11.1	ND	ND	ND	ND	ND	ND	ND	ND	ND	ND	ND	ND	ND	ND	ND	ND	ND	ND	2.9	4.2	4.8	5.3	16.6	5.4	2.5	2.6	2.4	5.3	7.7	4.0	4.6	8.4	8.4	7.0	4.7	4.2
TGGACGGAGAACTGATAAGGGCAT	sm_TEMP_235	mir-184-1//mir-184-2	1.5	1.3	2.0	1.1	4.2	5.6	13.3	7.2	15.6	6.3	2.0	4.0	6.0	9.5	4.9	3.4	1.2	5.3	10.5	4.4	4.5	0.0	8.1	1.9	2.9	5.2	7.2	24.0	0.0	3.2	2.5	3.9	4.7	5.3	2.1	4.0	23.0	6.5	14.4	7.0	8.3	10.2
TGGACGGAGAACTGATAAGGGT	sm_TEMP_236	mir-184-2	3.1	1.3	2.0	5.2	2.8	27.8	8.4	5.4	15.6	2.1	2.0	0.0	3.8	3.8	7.3	13.6	0.0	14.1	1.3	4.4	2.3	9.5	16.2	4.4	17.2	33.3	112.3	34.7	124.3	15.0	52.1	123.1	93.2	17.9	8.4	4.8	448.8	171.8	399.9	20.2	22.7	17.3
ACTGCCCTAAGTGCTCCTTCTG	sm_TEMP_237	mir-18a	32.3	77.2	62.6	25.4	27.7	52.8	66.7	141.5	73.0	35.5	19.3	40.1	56.0	129.3	56.2	51.1	25.7	26.4	126.6	121.8	52.6	71.0	92.6	32.9	120.2	149.8	135.6	138.8	99.4	96.7	119.4	54.4	55.4	74.4	87.0	100.6	186.9	255.4	214.6	119.6	73.6	62.8
ACTGCCCTAAGTGCTCCTTCTGG	sm_TEMP_238	mir-18a	9.2	7.8	6.6	3.7	5.5	16.7	38.5	19.7	32.3	12.5	4.0	6.0	19.6	24.7	22.6	3.4	7.0	7.0	33.0	21.4	19.9	9.5	19.5	6.3	50.1	34.3	58.5	13.4	33.1	17.2	52.1	15.6	24.3	8.0	8.4	8.8	46.0	64.9	82.7	22.9	11.5	10.9
ACTGCCCTAAGTGCTCCTTCT	sm_TEMP_239	mir-18a	3.6	2.6	3.3	2.2	5.5	5.6	6.9	1.8	6.3	4.2	3.6	0.0	2.7	3.8	4.9	3.4	9.4	0.0	7.9	2.2	3.8	0.0	6.5	4.4	8.6	8.3	11.9	5.3	16.6	8.6	21.6	2.6	3.7	17.3	11.9	18.5	9.2	20.2	16.2	10.6	12.3	14.1
CTGCCCTAAGTGCTCCTTCTG	sm_TEMP_240	mir-18a	0.5	7.8	5.3	0.0	0.0	0.0	0.0	21.5	4.2	0.0	0.4	2.0	0.0	15.2	0.4	0.0	1.2	0.0	ND	ND	ND	ND	ND	ND	2.9	2.1	1.2	8.0	0.0	2.1	ND	ND	ND	ND	ND	ND	4.6	3.4	1.8	9.7	4.7	0.3
TAAGGTGCATCTAGTGTAGTTG	sm_TEMP_241	mir-18c	284.7	168.7	191.0	133.0	675.4	250.3	1440.5	1449.4	1672.4	775.4	580.7	728.0	1309.7	1317.3	1131.6	912.5	1165.4	454.4	2232.4	1186.1	1343.0	880.2	1907.4	553.3	3162.2	2495.5	3466.5	2784.9	1947.3	1977.6	4220.5	2004.1	2298.3	2578.8	1826.5	1733.6	5764.0	12103.2	8858.4	1714.4	2760.4	1906.8
TAAGGTGCATCTAGTGTAGT	sm_TEMP_242	mir-18c	3.6	3.9	1.3	1.1	4.2	2.8	8.4	5.4	5.2	4.2	4.8	2.0	6.5	7.6	8.5	10.2	10.5	5.3	11.9	3.7	5.6	0.0	9.7	5.1	5.7	11.4	16.7	21.4	41.4	19.3	8.9	9.1	9.1	27.9	16.8	22.5	38.3	28.2	54.0	34.3	35.7	25.0
TGATATGTTTGATATATTAGGTTG	sm_TEMP_243	mir-190a	11.3	3.9	3.3	2.2	6.9	2.8	57.8	16.1	36.5	10.5	8.1	6.0	17.9	19.0	14.2	6.8	24.5	10.6	46.2	14.0	24.0	0.0	6.5	1.9	60.1	29.1	71.7	16.0	0.0	12.9	35.6	19.4	29.4	33.2	19.0	12.9	47.5	54.2	91.1	18.5	15.9	12.2
TGATATGTTTGATATTCGGTTG	sm_TEMP_244	mir-190b	239.0	86.3	113.9	128.2	76.1	166.8	358.8	103.9	223.1	50.2	48.4	68.2	132.7	89.3	104.7	64.7	108.7	42.3	160.9	62.7	88.7	61.5	45.5	12.6	113.1	101.9	178.0	26.7	91.2	45.1	67.3	23.3	32.4	91.7	59.7	31.4	93.4	44.7	79.7	37.8	47.6	43.2
TGATATGTTTGATATTCGGTT	sm_TEMP_245	mir-190b	23.1	9.2	8.6	10.7	9.7	16.7	27.7	17.9	19.8	14.6	5.6	6.0	8.7	7.6	8.9	17.0	11.7	5.3	11.9	7.4	7.1	0.0	3.2	2.5	2.9	10.4	14.9	8.0	16.6	2.1	6.4	2.6	2.0	15.3	6.3	4.0	9.2	7.6	7.2	10.6	7.9	4.5
TGATATGTTTGATATTCGGTTGT	sm_TEMP_246	mir-190b	12.3	2.6	7.2	2.2	2.8	11.1	19.8	9.0	11.5	2.1	6.9	6.0	12.0	13.3	7.3	10.2	14.0	3.5	15.8	7.4	7.1	4.7	8.1	3.2	18.6	8.3	14.9	2.7	8.3	10.7	7.6	2.6	4.4	13.3	7.0	8.8	3.1	3.8	12.6	7.0	12.6	6.7
ATGACCTATGAATTGACAGCC	sm_TEMP_247	mir-192	113.4	53.6	29.6	18.8	27.7	155.7	172.5	164.8	303.4	413.8	14.5	126.3	96.8	106.4	130.2	214.5	18.7	19.4	1443.9	244.3	319.7	336.0	99.1	32.9	5047.5	2022.2	2853.6	680.9	2295.3	412.5	2521.9	2075.4	1685.5	3140.0	905.5	667.7	6833.2	10353.8	6090.3	669.0	1580.8	1139.0
ATGACCTATGAATTGACAGCCA	sm_TEMP_248	mir-192	44.1	43.2	37.5	8.1	23.5	50.1	94.9	96.7	117.8	87.8	6.0	72.2	44.6	53.2	57.4	71.5	22.2	5.3	427.2	114.4	119.8	42.6	45.5	20.2	1601.9	727.1	1072.3	336.4	546.9	234.2	716.5	703.9	662.5	994.2	431.0	312.1	1882.5	4004.3	2416.8	246.2	722.3	566.6
TAGGTAGTTTCATGTTGTTGGG	sm_TEMP_249	mir-196a-1//mir-196a-2	19.5	1.3	4.6	9.6	4.2	94.5	60.8	53.7	122.0	92.0	27.0	80.2	517.0	537.9	675.2	466.5	555.3	486.1	2002.9	1196.5	843.7	591.5	1832.6	468.6	2029.9	2573.5	2884.1	2830.3	2842.2	2173.1	1177.7	818.0	747.0	3231.7	2093.9	2442.4	1436.8	1370.0	1892.2	1964.1	1858.9	2147.0
TAGGTAGTTTCATGTTGTTGGGG	sm_TEMP_250	mir-196a-2//mir-196a-1	4.1	1.3	0.0	0.7	1.4	19.5	12.8	5.4	33.4	8.4	6.0	16.0	93.5	49.4	106.7	74.9	86.5	89.8	236.0	159.4	119.5	52.1	281.1	63.2	213.3	341.2	328.5	453.9	256.9	312.6	132.1	88.1	100.3	327.4	216.9	277.5	165.4	164.5	209.2	197.8	176.0	212.7
ACAGTAGTCTGCACATTGGTT	sm_TEMP_251	mir-199-1//mir-199-2	11.3	6.5	6.6	2.2	2.8	5.6	23.2	19.7	48.0	87.8	1.6	54.1	13.6	3.8	21.8	57.9	2.3	0.0	62.0	22.1	24.8	61.5	37.4	16.4	181.8	94.7	160.1	122.8	314.9	65.5	297.3	80.4	178.0	280.3	94.8	103.8	1014.0	1326.9	1311.8	150.3	180.3	165.0
TACAGTAGTCTGCACATTGGTT	sm_TEMP_252	mir-199-1//mir-199-2	10.8	7.8	7.2	1.8	4.2	2.8	15.3	17.9	30.2	37.6	0.4	6.0	6.5	9.5	14.2	64.7	8.2	5.3	30.3	12.5	15.8	28.4	24.4	7.6	124.5	95.7	138.0	56.1	281.7	48.3	249.0	79.1	113.8	136.8	71.6	83.7	554.5	763.4	725.5	70.3	109.3	77.2
CAGTAGTCTGCACATTGGTT	sm_TEMP_253	mir-199-1//mir-199-2	1.5	3.9	2.0	0.4	1.4	5.6	6.4	5.4	10.4	6.3	0.0	10.0	2.2	0.0	3.2	13.6	1.2	1.8	6.6	3.0	4.1	9.5	8.1	2.5	20.0	12.5	30.5	21.4	16.6	9.7	54.6	22.0	27.0	32.5	19.7	17.7	136.3	210.3	206.8	20.2	58.8	25.0
CCCAGTGTTCAGACTACCTGTTC	sm_TEMP_254	mir-199-1//mir-199-2//mir-199-3	5.1	6.5	3.3	1.1	1.4	5.6	8.9	5.4	14.6	31.4	0.4	6.0	6.0	7.6	8.1	40.9	5.8	12.3	17.1	4.4	10.1	9.5	13.0	7.0	61.6	37.4	66.3	32.0	116.0	27.9	132.1	64.8	69.3	97.6	38.6	49.9	231.3	264.9	395.7	35.2	67.4	48.0
ACAGTAGTCTGCACATTGGTTA	sm_TEMP_255	mir-199a-1//mir-199a-2//mir-199a-3//mir-199a-4	9.7	15.7	9.9	2.6	5.5	13.9	32.6	39.4	32.3	69.0	4.8	24.1	28.8	30.4	46.9	61.3	24.5	8.8	139.8	61.3	71.0	47.3	60.1	21.5	607.0	343.3	501.8	205.6	397.7	149.3	907.1	338.3	492.6	543.9	259.7	267.1	2121.5	3130.1	2687.8	288.4	363.1	398.8
CAGTAGTCTGCACATTGGTTA	sm_TEMP_256	mir-199a-1//mir-199a-2//mir-199a-3//mir-199a-4	3.6	3.9	2.6	1.8	0.0	8.3	6.9	5.4	8.3	10.5	1.6	8.0	4.9	11.4	9.3	17.0	10.5	7.0	34.3	14.8	10.5	23.7	14.6	7.6	110.2	77.0	124.8	53.4	107.7	41.9	228.7	88.1	89.9	104.9	54.0	59.5	487.1	691.7	533.6	71.2	130.5	78.8
GCTAGTTTTGCATAGTTGCACT	sm_TEMP_257	mir-19a	46.2	23.5	29.0	18.8	33.2	52.8	85.5	84.2	126.2	10.5	8.9	32.1	71.8	62.7	98.2	17.0	22.2	8.8	94.9	50.9	111.9	18.9	24.4	8.2	138.9	139.4	224.0	32.0	74.6	21.5	217.2	54.4	158.1	29.2	26.0	20.1	277.2	369.1	645.1	20.2	16.2	15.4
TGTGCAAATCTATGCAAAGCTG	sm_TEMP_258	mir-19a	5.1	9.2	5.9	1.8	2.8	11.1	28.2	23.3	35.5	25.1	14.5	6.0	23.4	36.1	52.2	17.0	28.1	19.4	105.5	47.2	77.4	14.2	32.5	6.3	184.7	98.8	190.0	21.4	74.6	35.4	134.7	40.2	87.5	166.0	54.8	48.3	265.0	229.4	306.4	42.2	85.5	63.7
GCTAGTTTTGCATAGTTGCACTA	sm_TEMP_259	mir-19a	6.2	0.0	5.3	1.1	0.0	8.3	15.8	9.0	25.0	0.0	2.0	0.0	6.5	5.7	11.7	0.0	1.2	1.8	7.9	5.2	14.7	0.0	1.6	0.0	25.8	12.5	31.1	2.7	8.3	2.1	45.7	6.5	25.7	0.0	2.8	0.8	32.2	88.6	121.7	1.8	0.7	0.0
GCTAGTTTTGCATAGTTGCAC	sm_TEMP_260	mir-19a	5.6	2.6	1.3	2.6	2.8	5.6	10.9	9.0	10.4	2.1	2.0	4.0	8.2	1.9	8.9	0.0	5.8	0.0	11.9	5.2	15.4	0.0	0.0	0.6	20.0	10.4	28.1	5.3	0.0	7.5	28.0	2.6	14.9	7.3	2.8	2.4	35.2	44.7	76.7	2.6	4.3	2.9
TGTGCAAATCTATGCAAAGCTGA	sm_TEMP_261	mir-19a	1.5	3.9	4.6	0.4	0.0	2.8	6.9	5.4	11.5	4.2	3.6	0.0	3.8	1.9	10.5	0.0	7.0	1.8	17.1	11.1	24.0	0.0	6.5	0.6	34.4	25.0	53.2	8.0	0.0	0.0	50.8	16.9	25.7	13.3	4.9	9.7	50.5	88.9	77.3	4.4	11.5	8.6
TGTGCAAATCCATGCAAAACTG	sm_TEMP_262	mir-19b	42.1	19.6	19.8	6.3	51.2	30.6	148.3	105.7	98.0	52.3	63.3	52.1	86.4	102.6	166.6	34.0	105.2	65.2	365.3	92.3	219.4	9.5	107.2	34.1	503.9	240.3	443.8	85.4	306.6	104.2	456.1	123.1	232.1	541.3	177.6	129.5	439.6	734.4	879.5	155.6	233.3	181.9
TGTGCAAATCCATGCAAAACTGA	sm_TEMP_263	mir-19b	11.3	9.2	6.6	1.8	26.3	11.1	62.8	28.7	54.2	25.1	24.2	12.0	43.0	60.8	69.5	10.2	22.2	24.7	108.1	48.0	106.7	4.7	17.9	4.4	186.1	90.5	244.3	21.4	33.1	30.1	204.5	57.0	122.3	76.4	25.3	44.2	188.4	346.6	465.3	18.5	32.5	29.5
TGTGCAAATCCATGCAAAGCTCT	sm_TEMP_264	mir-19c	7.7	2.6	2.6	2.6	1.4	13.9	82.0	25.1	46.9	10.5	6.4	0.0	38.1	15.2	47.3	6.8	7.0	0.0	55.4	33.2	59.4	0.0	3.2	2.5	114.5	56.2	132.0	2.7	0.0	5.4	82.6	44.1	84.8	31.2	18.3	17.7	102.6	147.3	308.8	31.7	15.1	27.9
TGTGCAAACCCATGCAAAACTG	sm_TEMP_265	mir-19d	47.7	20.9	19.8	9.9	73.4	33.4	285.6	109.3	192.9	64.8	80.2	60.2	118.5	104.5	207.0	64.7	132.1	100.4	483.9	139.5	253.9	9.5	159.2	29.1	508.2	268.4	571.1	200.3	157.4	182.6	456.1	189.3	253.4	699.3	266.7	256.6	523.9	865.7	1158.9	321.8	346.5	338.2
TGTGCAAACCCATGCAAAACTGA	sm_TEMP_266	mir-19d	21.5	9.2	13.8	8.5	12.5	16.7	177.9	39.4	80.3	18.8	28.2	10.0	91.3	41.8	80.9	23.8	37.4	31.7	113.4	35.4	96.5	9.5	45.5	7.0	163.2	69.7	194.7	45.4	49.7	35.4	156.3	45.4	81.1	126.8	48.4	48.3	116.4	262.2	421.5	45.7	54.1	53.5
AGCTTTGCAGGGTGGGCAGTCAGC	sm_TEMP_267	mir-19d	9.2	9.2	11.2	5.9	15.2	16.7	29.2	25.1	25.0	16.7	15.7	32.1	21.7	28.5	22.6	13.6	24.5	10.6	40.9	20.7	18.4	9.5	45.5	12.6	32.9	49.9	53.8	53.4	58.0	21.5	75.0	31.1	34.8	23.2	24.6	20.9	59.7	112.6	125.3	19.3	13.7	11.2
GTGCAAACCCATGCAAAACTG	sm_TEMP_268	mir-19d	2.1	2.6	2.0	0.0	2.8	8.3	12.8	5.4	16.7	0.0	2.0	0.0	2.7	5.7	6.9	3.4	7.0	3.5	14.5	7.4	5.6	4.7	3.2	1.3	12.9	11.4	28.1	13.4	8.3	9.7	20.3	9.1	16.9	47.8	15.4	15.3	36.8	57.6	79.1	17.6	56.3	21.8
TAACACTGTCTGGTAACGATGT	sm_TEMP_269	mir-200a	222.1	109.9	135.0	125.3	281.0	208.5	590.5	338.6	470.2	280.1	171.7	282.8	278.4	345.9	383.7	316.7	291.1	151.5	385.0	201.5	312.2	255.5	419.2	100.5	312.1	323.5	672.6	571.4	1607.6	320.1	207.1	155.6	273.3	374.6	443.6	543.8	402.9	466.5	834.0	262.9	595.0	386.0
TAACACTGTCTGGTAACGATGTT	sm_TEMP_270	mir-200a	179.5	104.6	121.2	110.9	153.6	152.9	351.4	218.6	345.1	125.4	94.7	114.3	184.3	201.5	245.8	115.8	154.3	74.0	246.6	155.7	249.8	71.0	222.6	41.7	264.8	278.8	485.7	162.9	240.3	155.8	142.3	134.8	235.5	172.7	167.1	220.4	317.1	447.4	633.1	91.4	230.8	165.0
TAACACTGTCTGGTAACGATG	sm_TEMP_271	mir-200a	105.7	27.5	51.4	46.4	224.2	191.9	288.1	157.7	273.2	221.5	122.5	328.9	183.2	152.1	177.5	255.4	192.9	276.5	214.9	122.5	139.7	279.2	329.8	53.1	191.8	196.6	365.0	544.7	1433.6	231.0	137.2	145.2	109.8	478.2	347.5	330.6	232.8	265.3	349.5	293.6	494.7	294.7
CATCTTACCCGACAGTGCTGGA	sm_TEMP_272	mir-200a	48.2	49.7	33.6	57.1	56.7	64.0	71.2	44.8	69.9	31.4	22.6	40.1	44.6	45.6	31.9	34.0	33.9	26.4	68.6	35.4	45.5	18.9	40.6	15.8	45.8	41.6	81.8	26.7	24.9	29.0	64.8	29.8	36.5	29.2	32.3	31.4	62.8	106.1	128.3	27.3	30.7	27.5
TAACACTGTCTGGTAACG	sm_TEMP_273	mir-200a	13.3	6.5	7.9	8.1	26.3	13.9	25.2	7.2	5.2	33.4	24.2	12.0	17.4	3.8	19.4	20.4	5.8	37.0	18.5	7.4	23.3	61.5	19.5	10.7	22.9	13.5	11.9	8.0	8.3	11.8	5.1	6.5	6.4	11.3	7.7	8.8	7.7	8.0	4.8	4.4	5.8	4.5
CATCTTACCCGACAGTGCTG	sm_TEMP_274	mir-200a	7.2	2.6	2.0	15.5	8.3	19.5	4.4	0.0	1.0	2.1	2.4	8.0	2.7	0.0	1.2	3.4	5.8	1.8	ND	ND	ND	ND	ND	ND	1.4	3.1	6.0	2.7	0.0	3.2	2.5	1.3	1.0	2.7	3.5	1.6	6.1	5.3	6.0	5.3	2.2	2.2
TTGTACAACTGTTGTTC	sm_TEMP_275	mir-200a	4.1	6.5	5.9	14.0	9.7	13.9	23.7	7.2	10.4	4.2	2.0	0.0	15.2	3.8	3.6	3.4	5.8	5.3	14.5	3.7	8.3	0.0	6.5	0.6	4.3	8.3	4.2	10.7	8.3	1.1	10.2	5.2	4.4	5.3	0.7	2.4	18.4	27.9	19.2	0.9	5.0	1.3
CATCTTACCCGACAGTGCTGG	sm_TEMP_276	mir-200a	2.6	1.3	2.0	8.5	6.9	16.7	ND	ND	ND	ND	ND	ND	2.2	0.0	1.2	6.8	3.5	3.5	ND	ND	ND	ND	ND	ND	1.4	3.1	4.8	8.0	16.6	2.1	2.5	0.0	1.4	3.3	2.8	5.6	4.6	3.8	8.4	2.6	2.9	1.9
TAACACTGTCTGGTAACGA	sm_TEMP_277	mir-200a	8.2	2.6	2.0	5.9	9.7	5.6	21.2	12.5	9.4	10.5	12.9	4.0	10.3	5.7	8.9	10.2	3.5	10.6	4.0	7.4	7.9	4.7	11.4	6.3	4.3	18.7	14.3	10.7	16.6	9.7	1.3	5.2	2.0	15.9	17.5	12.1	15.3	4.6	16.8	11.4	15.1	16.0
TAACACTGTCTGGTAAC	sm_TEMP_278	mir-200a	6.2	0.0	2.6	2.9	1.4	11.1	1.5	3.6	2.1	6.3	9.7	2.0	7.6	1.9	4.9	6.8	5.8	12.3	2.6	5.2	5.6	14.2	8.1	4.4	10.0	13.5	8.4	0.0	0.0	0.0	ND	ND	ND	ND	ND	ND	4.6	0.8	2.4	2.6	1.1	2.2
TAATACTGCCTGGTAATGATGAT	sm_TEMP_279	mir-200b	1225.9	587.2	937.1	599.0	494.1	1098.3	1544.3	1116.1	1886.2	286.3	234.6	353.0	802.5	940.9	1022.8	343.9	306.3	310.0	1333.1	922.6	929.7	198.7	609.3	104.3	1161.0	1406.4	1697.1	539.4	323.2	376.0	772.4	464.1	666.2	654.8	497.0	664.5	772.0	1218.5	1565.4	450.1	435.6	431.5
TAATACTGCCTGGTAATGATGA	sm_TEMP_280	mir-200b	508.8	240.7	353.6	308.7	415.2	536.7	980.4	655.7	1079.1	303.1	235.8	357.0	498.6	547.4	549.8	323.5	334.3	308.2	990.3	532.9	475.2	208.2	537.8	129.6	790.2	767.7	1014.9	477.9	447.5	355.6	432.0	270.9	291.2	877.3	581.2	684.6	520.8	752.4	824.4	589.0	508.1	542.0
TAATACTGCCTGGTAATGATG	sm_TEMP_281	mir-200b	32.3	11.8	25.0	27.3	69.2	50.1	149.7	82.4	135.5	77.3	58.4	112.3	80.5	100.7	89.3	71.5	83.0	51.1	163.5	91.5	99.5	66.2	126.7	32.2	163.2	144.6	195.3	136.2	107.7	72.0	75.0	64.8	48.6	210.5	139.0	215.6	95.0	130.9	131.3	175.0	155.8	182.6
CATCTTACGAGGCAGCATTGGA	sm_TEMP_282	mir-200b	27.7	6.5	15.1	42.0	51.2	47.3	26.7	21.5	30.2	10.5	12.1	28.1	17.9	13.3	21.8	6.8	17.5	3.5	56.7	14.0	19.2	4.7	42.2	8.9	30.1	37.4	50.2	37.4	24.9	12.9	26.7	16.9	15.5	25.2	25.3	16.1	36.8	59.5	46.2	22.9	12.3	11.2
AATACTGCCTGGTAATGATGAT	sm_TEMP_283	mir-200b	7.2	19.6	20.4	8.8	6.9	2.8	6.9	53.7	65.7	2.1	4.4	6.0	6.5	41.8	6.9	3.4	16.4	5.3	6.6	5.9	4.9	0.0	8.1	1.3	2.9	4.2	6.6	5.3	0.0	2.1	3.8	2.6	2.7	16.6	9.8	10.5	4.6	4.2	10.8	5.3	14.4	10.6
TAATACTGCCTGGTAATGA	sm_TEMP_284	mir-200b	8.7	6.5	9.9	5.5	8.3	2.8	15.8	5.4	10.4	0.0	5.6	2.0	9.8	11.4	4.0	6.8	7.0	1.8	5.3	4.4	5.6	4.7	0.0	0.0	1.4	10.4	7.2	0.0	0.0	4.3	0.0	2.6	4.1	8.6	8.4	10.5	10.7	4.6	12.0	15.8	10.8	9.9
TAATACTGCCTGGTAATGATGATG	sm_TEMP_285	mir-200b	5.1	2.6	2.0	4.4	4.2	16.7	8.9	0.0	4.2	6.3	4.4	0.0	3.3	3.8	3.2	0.0	1.2	3.5	13.2	3.7	3.4	0.0	3.2	0.0	5.7	7.3	6.6	0.0	0.0	3.2	7.6	3.9	1.4	4.0	3.5	3.2	1.5	2.7	2.4	3.5	1.4	1.3
TATCATCACTTTCTC	sm_TEMP_286	mir-200b	2.6	2.6	3.3	4.4	5.5	2.8	7.9	1.8	4.2	2.1	2.4	2.0	ND	ND	ND	ND	ND	ND	9.2	0.0	5.3	4.7	0.0	0.0	7.2	4.2	10.2	2.7	0.0	1.1	2.5	2.6	2.0	4.0	4.9	0.8	13.8	6.9	3.6	2.6	3.2	1.9
CATCTTACGAGGCAGCATTGG	sm_TEMP_287	mir-200b	2.6	3.9	2.0	5.2	2.8	2.8	ND	ND	ND	ND	ND	ND	ND	ND	ND	ND	ND	ND	ND	ND	ND	ND	ND	ND	ND	ND	ND	ND	ND	ND	ND	ND	ND	ND	ND	ND	6.1	3.1	1.8	1.8	3.6	2.2
AATACTGCCTGGTAATGATGA	sm_TEMP_288	mir-200b	1.0	5.2	6.6	0.7	1.4	0.0	0.0	25.1	36.5	4.2	0.0	0.0	0.0	9.5	0.8	0.0	14.0	0.0	ND	ND	ND	ND	ND	ND	ND	ND	ND	ND	ND	ND	ND	ND	ND	ND	ND	ND	0.0	1.1	1.8	3.5	10.8	1.9
TTCCTATGCATATACTTCTTT	sm_TEMP_289	mir-202	211.8	78.5	110.6	116.4	166.1	322.6	230.8	93.2	160.6	110.8	126.1	200.5	104.4	77.9	142.3	360.9	152.0	140.9	225.5	83.4	109.7	71.0	68.2	23.4	127.4	156.0	201.3	66.8	124.3	83.8	43.2	32.4	25.3	246.4	153.7	155.3	76.6	34.7	58.2	77.4	130.2	170.4
TTTCCTATGCATATACTTCTTT	sm_TEMP_290	mir-202	42.6	18.3	46.1	32.8	42.9	89.0	81.5	50.2	98.0	27.2	25.0	26.1	31.0	51.3	52.2	37.5	31.6	10.6	65.9	24.4	34.9	0.0	14.6	5.7	47.2	34.3	50.2	8.0	33.1	14.0	10.2	2.6	6.8	49.8	38.6	28.2	15.3	9.9	14.4	12.3	24.5	26.6
TTCCTATGCATATACTTCTTTG	sm_TEMP_291	mir-202	34.9	30.1	26.3	28.7	33.2	36.1	36.6	30.5	35.5	23.0	17.7	38.1	19.0	13.3	24.3	23.8	23.4	19.4	29.0	19.9	17.3	4.7	14.6	8.2	12.9	29.1	26.9	18.7	0.0	18.3	14.0	5.2	5.4	33.2	32.3	31.4	10.7	9.5	13.8	20.2	23.1	25.3
TTCCTATGCATATACTTCTTTGA	sm_TEMP_292	mir-202	40.5	7.8	32.9	25.1	18.0	61.2	41.0	17.9	42.7	20.9	18.5	32.1	23.9	17.1	23.0	17.0	15.2	19.4	50.1	21.4	22.2	9.5	24.4	1.3	24.3	26.0	35.2	29.4	8.3	22.6	8.9	2.6	2.4	33.9	23.2	23.3	6.1	5.3	13.2	7.9	15.5	22.1
TCCTATGCATATACTTCTTT	sm_TEMP_293	mir-202	4.6	5.2	16.5	3.3	0.0	2.8	1.5	5.4	19.8	0.0	1.2	4.0	1.1	1.9	0.4	3.4	8.2	0.0	5.3	0.7	0.0	0.0	6.5	0.6	ND	ND	ND	ND	ND	ND	0.0	0.0	0.3	14.6	7.0	4.0	1.5	0.8	2.4	2.6	20.6	7.4
TTCCTATGCATATACTTCTT	sm_TEMP_294	mir-202	4.1	1.3	2.6	1.8	1.4	11.1	3.5	1.8	3.1	2.1	2.4	2.0	2.7	1.9	2.8	6.8	2.3	5.3	5.3	3.7	2.6	0.0	0.0	0.6	2.9	8.3	4.8	0.0	8.3	4.3	2.5	1.3	1.7	4.6	4.2	4.8	6.1	0.8	2.4	2.6	5.4	6.7
TCCTATGCATATACTTCTTTGA	sm_TEMP_295	mir-202	2.6	0.0	5.9	0.7	4.2	2.8	4.9	5.4	2.1	2.1	0.8	0.0	ND	ND	ND	ND	ND	ND	ND	ND	ND	ND	ND	ND	ND	ND	ND	ND	ND	ND	ND	ND	ND	ND	ND	ND	ND	ND	ND	ND	ND	ND
TGAAATGTTTAGGACCACTTG	sm_TEMP_296	mir-203a	6605.2	2963.7	3386.1	2466.5	3122.5	2869.6	10554.0	6584.0	10570.4	2800.7	1861.9	1708.7	4060.8	5609.3	5743.3	3544.5	2870.9	1636.2	9919.8	3385.0	4529.7	1694.1	1938.2	553.9	6846.9	5866.9	8943.1	2058.6	1715.3	1618.8	3759.3	2531.7	2368.2	4069.8	2748.1	2120.6	3919.8	6513.7	4484.1	1696.8	3100.8	2504.2
GTGAAATGTTTAGGACCACTTG	sm_TEMP_297	mir-203a	5533.3	2288.8	2908.7	2351.2	2618.7	2480.3	10471.9	4520.1	7103.6	2202.9	1942.9	1313.6	4021.6	4001.2	5713.8	2747.8	2423.2	1176.5	9164.2	3230.7	4953.8	1206.7	1673.4	677.9	7710.1	5787.9	9226.8	2170.8	1077.2	1397.5	5034.8	2259.4	3398.6	4000.8	2633.7	2014.4	4437.5	8841.4	6356.5	1885.8	3106.9	2999.7
TGAAATGTTTAGGACCACTTGA	sm_TEMP_298	mir-203a	822.7	359.7	466.9	274.1	699.0	266.9	1826.4	1555.1	2643.1	662.6	438.9	441.2	826.9	1292.6	1165.2	960.2	638.2	299.4	2362.9	1121.9	987.2	468.5	723.0	154.3	1425.8	1521.9	1701.3	841.1	720.9	564.0	1114.2	802.4	539.9	1354.8	727.9	843.1	939.0	2368.6	1268.7	600.5	936.5	903.0
TGAAATGTTTAGGACCACTT	sm_TEMP_299	mir-203a	403.7	239.3	233.8	152.5	214.5	208.5	517.4	473.0	796.6	215.3	117.3	102.3	210.9	351.7	410.4	255.4	146.1	84.5	870.3	286.4	315.9	85.2	144.6	29.7	387.9	387.0	485.7	106.8	107.7	81.6	214.7	149.1	141.9	261.0	160.0	117.5	251.2	516.9	302.8	87.0	195.1	139.0
TGAAATGTTTAGGACCACT	sm_TEMP_300	mir-203a	348.8	206.6	184.4	113.1	314.2	200.2	345.4	309.9	456.7	129.6	110.8	114.3	193.6	235.7	207.8	207.7	130.9	74.0	427.2	208.1	141.6	99.4	108.9	37.9	190.4	225.7	264.0	122.8	99.4	99.9	116.9	94.6	80.4	276.3	151.6	129.5	194.5	291.3	187.7	118.7	205.2	170.1
GTGAAATGTTTAGGACCACTT	sm_TEMP_301	mir-203a	320.6	150.4	199.5	122.7	196.5	114.0	631.5	372.6	586.0	204.8	161.6	112.3	276.2	300.3	518.3	252.0	220.9	66.9	836.0	374.2	494.0	94.6	180.3	50.0	569.7	562.8	781.3	202.9	140.9	155.8	392.6	172.4	281.8	339.4	249.9	237.3	330.9	789.4	618.7	204.8	317.7	314.2
GTGAAATGTTTAGGACCACT	sm_TEMP_302	mir-203a	230.3	130.8	138.3	101.7	209.0	114.0	334.1	236.5	246.1	148.4	115.7	78.2	182.7	195.8	217.9	224.7	148.5	54.6	433.8	187.5	215.3	52.1	126.7	48.7	227.6	263.2	317.8	144.2	82.9	124.6	171.5	81.7	131.1	346.0	209.2	185.0	235.9	410.4	347.1	175.8	288.5	264.3
GTGAAATGTTTAGGACCACTTGA	sm_TEMP_303	mir-203a	234.9	142.6	136.3	105.4	167.5	127.9	538.6	387.0	627.7	125.4	111.6	70.2	258.8	249.0	407.1	136.2	104.0	44.0	614.5	357.2	410.6	37.9	162.5	48.7	440.9	514.9	635.0	165.5	49.7	125.7	423.1	178.9	271.6	286.9	183.9	198.7	269.6	898.6	610.9	169.7	239.4	250.8
TGAAATGTTTAGGACCACTTGG	sm_TEMP_304	mir-203a	112.8	56.2	79.0	39.1	139.8	52.8	225.3	259.8	367.0	71.1	43.5	68.2	147.3	224.3	196.9	95.3	52.6	35.2	238.7	218.5	153.6	75.7	121.9	18.3	170.3	201.8	263.4	141.5	265.2	96.7	109.3	114.1	91.9	106.3	92.0	105.4	157.8	197.3	216.4	80.9	87.3	64.1
GTGAAATGTTTAGGACC	sm_TEMP_305	mir-203a	121.6	43.2	23.0	35.4	56.7	75.1	45.0	16.1	28.2	81.5	99.5	80.2	64.2	47.5	77.6	74.9	51.4	95.1	101.5	149.1	150.3	137.2	47.1	35.4	97.3	181.0	168.5	24.0	33.1	32.2	39.4	27.2	61.8	113.6	61.8	33.0	32.2	15.3	33.0	33.4	59.9	52.9
GAAATGTTTAGGACCACTTG	sm_TEMP_306	mir-203a	15.4	75.9	70.5	17.3	5.5	19.5	19.8	180.9	240.9	8.4	3.2	4.0	3.8	174.9	7.3	3.4	58.4	5.3	17.1	4.4	11.6	0.0	3.2	5.1	10.0	12.5	14.9	0.0	8.3	4.3	7.6	2.6	18.6	15.9	4.2	3.2	30.6	88.2	34.2	4.4	73.9	18.6
TGAAATGTTTAGGACCAC	sm_TEMP_307	mir-203a	40.5	15.7	15.1	6.6	99.7	5.6	232.3	17.9	33.4	98.2	55.2	4.0	92.4	13.3	131.0	34.0	15.2	3.5	266.4	8.9	115.3	4.7	4.9	4.4	181.8	16.6	20.9	2.7	16.6	8.6	10.2	5.2	7.4	11.3	4.9	15.3	18.4	14.9	22.2	8.8	24.2	17.3
TTGTGAAATGTTTAGGACCACT	sm_TEMP_308	mir-203a	32.3	15.7	24.4	20.3	48.4	41.7	59.3	37.6	34.4	37.6	20.6	20.1	21.2	26.6	34.0	27.2	36.2	12.3	71.2	15.5	22.9	14.2	29.2	8.2	54.4	27.0	28.7	26.7	0.0	29.0	12.7	15.6	19.9	82.4	29.5	26.5	29.1	51.5	34.2	19.3	53.7	45.2
GTGAAATGTTTAGGACCA	sm_TEMP_309	mir-203a	18.0	10.5	6.6	11.1	63.7	19.5	155.2	9.0	5.2	41.8	53.2	12.0	76.7	9.5	104.3	10.2	10.5	14.1	182.0	8.1	112.3	33.1	13.0	9.5	140.3	7.3	7.2	26.7	0.0	7.5	3.8	2.6	7.4	19.3	16.1	8.0	4.6	4.2	4.2	4.4	10.1	14.7
GTGAAATGTTTAGGACCACTTGG	sm_TEMP_310	mir-203a	29.7	13.1	17.1	9.2	18.0	13.9	62.3	43.0	62.6	25.1	12.5	4.0	37.0	39.9	42.9	27.2	8.2	8.8	47.5	43.5	59.4	28.4	24.4	3.8	50.1	43.7	57.3	13.4	33.1	9.7	49.5	18.1	32.8	13.9	18.3	20.9	32.2	68.7	80.9	14.1	14.8	16.3
TGAAATGTTTAGGACC	sm_TEMP_311	mir-203a	28.7	7.8	13.2	7.7	24.9	16.7	20.8	7.2	14.6	37.6	21.0	18.0	15.8	26.6	23.4	34.0	24.5	35.2	31.6	26.6	35.7	42.6	3.2	4.4	37.2	51.0	31.1	8.0	8.3	12.9	14.0	18.1	11.5	55.8	22.5	7.2	9.2	10.3	8.4	16.7	24.9	12.5
GTGAAATGTTTAGGACCAC	sm_TEMP_312	mir-203a	18.0	6.5	9.9	7.0	18.0	13.9	33.1	14.3	14.6	8.4	7.7	10.0	13.0	19.0	21.0	3.4	10.5	5.3	26.4	19.2	13.5	9.5	6.5	1.9	21.5	8.3	30.5	13.4	8.3	9.7	7.6	2.6	9.1	17.3	16.8	8.8	9.2	17.2	19.8	14.1	23.1	21.1
TGAAATGTTTAGGACCACTTGAC	sm_TEMP_313	mir-203a	12.3	9.2	2.6	2.9	9.7	2.8	23.2	14.3	9.4	4.2	2.4	2.0	6.5	1.9	8.9	3.4	1.2	3.5	17.1	5.9	4.5	9.5	1.6	0.0	12.9	8.3	7.8	5.3	0.0	3.2	2.5	3.9	3.7	6.0	2.8	4.8	4.6	15.3	7.2	0.9	2.5	3.8
GAAATGTTTAGGACCACTTGA	sm_TEMP_314	mir-203a	3.1	10.5	8.6	3.7	0.0	2.8	9.4	37.6	56.3	2.1	0.8	4.0	2.7	57.0	7.7	0.0	14.0	0.0	ND	ND	ND	ND	ND	ND	10.0	12.5	9.0	2.7	0.0	1.1	5.1	10.4	4.7	4.6	3.5	0.0	9.2	19.8	9.0	4.4	14.1	5.8
GTGAAATGTTTAGGAC	sm_TEMP_315	mir-203a	8.2	0.0	4.0	5.2	4.2	5.6	2.0	5.4	3.1	4.2	7.7	14.0	5.4	1.9	6.9	3.4	8.2	8.8	14.5	13.3	16.5	14.2	3.2	2.5	8.6	11.4	14.3	2.7	0.0	3.2	2.5	5.2	8.1	5.3	4.2	4.0	6.1	1.1	4.2	5.3	5.4	13.1
GTTTAGGACCACTTG	sm_TEMP_316	mir-203a	2.6	5.2	5.3	7.0	2.8	2.8	5.9	3.6	3.1	2.1	4.0	0.0	2.7	3.8	5.7	3.4	5.8	5.3	7.9	3.0	6.4	4.7	0.0	0.6	8.6	4.2	4.8	0.0	0.0	1.1	1.3	2.6	4.1	1.3	4.9	3.2	3.1	8.0	3.6	3.5	6.9	3.8
TGTGAAATGTTTAGGACCACTTG	sm_TEMP_317	mir-203a	8.7	1.3	2.0	3.7	2.8	5.6	11.4	0.0	7.3	2.1	1.6	2.0	4.3	3.8	8.5	10.2	1.2	1.8	9.2	4.4	3.8	0.0	1.6	0.0	12.9	4.2	4.8	0.0	0.0	1.1	7.6	0.0	2.4	6.6	1.4	1.6	4.6	8.8	7.8	1.8	3.2	2.2
AAATGTTTAGGACCACTTG	sm_TEMP_318	mir-203a	6.2	2.6	7.2	4.4	1.4	0.0	7.9	3.6	20.9	0.0	3.2	4.0	4.9	5.7	4.0	3.4	7.0	3.5	7.9	3.7	6.0	4.7	4.9	1.9	2.9	11.4	15.5	8.0	0.0	4.3	8.9	1.3	7.1	4.6	4.9	1.6	6.1	14.5	8.4	0.0	6.5	4.8
TGTGAAATGTTTAGGACCACT	sm_TEMP_319	mir-203a	1.5	0.0	4.0	2.2	2.8	8.3	5.9	7.2	4.2	0.0	2.0	2.0	3.3	1.9	6.1	6.8	1.2	1.8	6.6	3.7	0.4	0.0	1.6	1.3	4.3	4.2	6.6	8.0	0.0	2.1	7.6	2.6	1.4	6.0	4.2	4.8	4.6	7.3	5.4	4.4	7.2	3.5
AATGTTTAGGACCACTTG	sm_TEMP_320	mir-203a	4.1	3.9	5.9	3.7	0.0	0.0	4.0	7.2	4.2	4.2	2.4	2.0	1.6	7.6	3.6	3.4	3.5	7.0	ND	ND	ND	ND	ND	ND	5.7	4.2	7.8	0.0	0.0	0.0	5.1	2.6	1.7	2.0	3.5	1.6	0.0	3.1	3.6	1.8	4.0	1.3
TGAAATGTTTAGGACCACTTGGG	sm_TEMP_321	mir-203a	3.6	2.6	3.3	1.1	1.4	2.8	4.4	5.4	10.4	2.1	0.8	2.0	2.2	9.5	4.4	0.0	1.2	0.0	5.3	2.2	3.8	0.0	1.6	0.0	7.2	4.2	7.2	0.0	0.0	0.0	ND	ND	ND	ND	ND	ND	ND	ND	ND	ND	ND	ND
GAAATGTTTAGGACCACTT	sm_TEMP_322	mir-203a	2.1	7.8	2.6	0.4	1.4	0.0	0.5	10.7	13.6	0.0	1.2	0.0	0.0	11.4	1.6	0.0	2.3	0.0	ND	ND	ND	ND	ND	ND	ND	ND	ND	ND	ND	ND	ND	ND	ND	ND	ND	ND	0.0	7.6	3.0	0.9	3.6	1.3
GAAATGTTTAGGACCACT	sm_TEMP_323	mir-203a	2.1	2.6	5.3	1.5	0.0	2.8	1.0	3.6	12.5	0.0	0.4	0.0	2.7	7.6	0.8	6.8	1.2	1.8	ND	ND	ND	ND	ND	ND	ND	ND	ND	ND	ND	ND	ND	ND	ND	ND	ND	ND	4.6	1.9	2.4	0.0	4.7	2.2
ATGTTTAGGACCACTTG	sm_TEMP_324	mir-203a	2.1	3.9	1.3	1.5	1.4	2.8	2.0	1.8	3.1	6.3	5.2	0.0	ND	ND	ND	ND	ND	ND	0.0	1.5	4.9	4.7	3.2	1.9	8.6	1.0	4.2	2.7	0.0	2.1	ND	ND	ND	ND	ND	ND	0.0	3.8	0.6	2.6	3.2	2.2
GTGGTTCTAGACAGTTCAACA	sm_TEMP_325	mir-203a//mir-203b	12.8	11.8	32.9	2.9	1.4	2.8	3.0	53.7	40.7	0.0	0.4	4.0	1.1	15.2	1.2	0.0	26.9	1.8	2.6	8.9	0.8	9.5	24.4	0.0	1.4	6.2	12.5	26.7	0.0	20.4	6.4	9.1	0.7	1.3	21.1	16.1	0.0	1.5	4.2	12.3	22.0	2.9
AGTGGTTCTAGACAGTTCAACA	sm_TEMP_326	mir-203b	753.5	627.8	590.7	513.9	687.9	533.9	911.7	858.2	681.9	386.7	300.2	351.0	608.9	682.4	518.7	252.0	400.9	130.3	737.1	373.5	429.8	217.7	482.5	168.8	564.0	432.7	559.7	558.0	290.0	377.0	359.5	159.4	211.5	380.5	381.2	362.0	364.6	850.1	748.2	189.9	364.9	265.9
AGTGGTTCTCAACAGTTCAACA	sm_TEMP_327	mir-203b	389.8	319.1	310.2	323.1	424.9	380.9	909.8	643.2	582.8	313.5	275.7	298.8	482.8	467.6	435.8	275.8	377.6	103.9	585.5	289.3	395.9	189.3	342.8	142.3	478.1	408.8	489.2	419.2	381.2	309.4	246.5	140.0	202.7	355.3	324.3	378.9	274.2	781.0	686.5	174.1	387.3	295.3
AGTGGTTCTAGACAGTTCAAC	sm_TEMP_328	mir-203b	89.2	85.0	77.7	85.1	127.3	86.2	122.1	159.4	123.0	75.2	50.4	64.2	104.9	87.4	82.1	81.7	74.8	24.7	108.1	71.6	81.1	56.8	73.1	29.7	84.5	72.8	86.0	112.1	24.9	65.5	62.3	33.7	39.9	72.4	80.0	68.4	70.5	170.2	128.3	45.7	84.0	64.4
AGTGGTTCTCAACAGTTCAAC	sm_TEMP_329	mir-203b	23.6	13.1	23.0	31.7	47.1	27.8	75.1	71.7	68.8	56.4	38.7	32.1	53.8	55.1	57.0	37.5	53.8	21.1	75.2	36.9	55.6	47.3	37.4	18.3	48.7	68.7	70.5	64.1	66.3	38.7	38.1	19.4	36.8	53.1	52.6	46.7	42.9	142.8	109.1	36.0	78.2	56.1
AGTGGTTCTCAACAGTTCAACAG	sm_TEMP_330	mir-203b	23.1	7.8	23.0	24.3	22.1	25.0	71.7	17.9	32.3	8.4	9.7	2.0	29.4	30.4	23.9	3.4	14.0	1.8	27.7	14.0	25.5	0.0	13.0	2.5	20.0	25.0	26.3	16.0	8.3	15.0	11.4	10.4	10.1	10.6	8.4	13.7	21.4	35.5	25.2	3.5	10.5	9.6
AGTGGTTCTAGACAGTTCAACAG	sm_TEMP_331	mir-203b	25.1	14.4	11.2	10.3	4.2	0.0	33.6	17.9	17.7	2.1	2.8	2.0	17.4	13.3	11.3	0.0	4.7	0.0	23.7	4.4	9.0	0.0	8.1	0.6	21.5	6.2	13.7	2.7	0.0	1.1	8.9	1.3	7.1	2.0	1.4	2.4	7.7	19.1	22.2	2.6	1.4	2.6
GTGGTTCTCAACAGTTCAACA	sm_TEMP_332	mir-203b	1.5	14.4	14.5	1.8	0.0	2.8	0.5	23.3	38.6	0.0	0.8	2.0	0.0	19.0	0.0	10.2	15.2	1.8	1.3	3.7	1.9	0.0	4.9	0.6	1.4	3.1	7.2	0.0	0.0	2.1	ND	ND	ND	ND	ND	ND	3.1	1.9	4.8	2.6	21.6	1.6
AGTGGTTCTCAACAGTTCA	sm_TEMP_333	mir-203b	0.0	7.8	5.9	2.2	4.2	2.8	11.4	21.5	13.6	4.2	1.6	2.0	4.3	28.5	2.8	0.0	8.2	1.8	11.9	2.2	4.5	0.0	1.6	0.6	7.2	3.1	0.6	2.7	0.0	3.2	ND	ND	ND	ND	ND	ND	0.0	8.8	4.8	1.8	4.7	3.2
AGTGGTTCTCAACAGTTCAACAGT	sm_TEMP_334	mir-203b	3.1	0.0	0.7	2.9	0.0	5.6	5.9	0.0	4.2	6.3	2.0	2.0	ND	ND	ND	ND	ND	ND	ND	ND	ND	ND	ND	ND	ND	ND	ND	ND	ND	ND	ND	ND	ND	ND	ND	ND	ND	ND	ND	ND	ND	ND
TTCCCTTTGTCATCCTATGCC	sm_TEMP_335	mir-204	7.2	2.6	3.3	7.7	12.5	8.3	6.4	5.4	5.2	8.4	2.8	2.0	7.6	5.7	4.0	6.8	9.4	0.0	10.5	8.1	9.4	0.0	3.2	1.3	45.8	41.6	62.7	10.7	33.1	17.2	59.7	25.9	21.3	32.5	26.7	15.3	128.7	154.2	104.9	39.6	19.5	15.1
CTTCCCTTTGTCATCCTATGCCT	sm_TEMP_336	mir-204-1	2.6	1.3	0.7	1.5	1.4	5.6	3.0	5.4	1.0	8.4	0.8	0.0	3.3	7.6	8.5	3.4	0.0	0.0	13.2	5.2	6.4	4.7	21.1	4.4	47.2	23.9	42.4	18.7	33.1	19.3	55.9	31.1	16.6	57.1	46.3	32.2	68.9	135.9	95.9	54.5	31.7	30.1
TTCCCTTTGTCATCCTATGCCT	sm_TEMP_337	mir-204-1//mir-204-2	387.2	171.3	266.0	333.4	379.2	839.8	473.4	342.2	666.3	313.5	115.7	349.0	521.4	452.4	393.8	395.0	263.0	190.2	1276.4	562.4	535.3	392.8	599.5	190.3	3338.3	2359.3	3685.7	1281.6	1831.3	1038.7	4966.2	2151.9	1443.2	3725.1	2363.4	1819.7	5733.4	9052.5	6228.8	3060.4	2109.1	1856.2
TTCCCTTTGTCATCCTATGCCTG	sm_TEMP_338	mir-204-1//mir-204-2	83.6	145.2	121.8	68.5	112.1	186.3	56.3	102.1	113.6	133.8	13.3	24.1	64.2	102.6	77.6	139.6	36.2	12.3	258.4	160.9	87.2	113.6	113.7	34.8	335.0	299.6	399.0	197.6	654.6	169.7	546.3	195.7	189.5	231.8	136.2	140.0	856.3	1134.9	783.6	221.6	118.3	73.7
TCCCTTTGTCATCCTATGCCT	sm_TEMP_339	mir-204-1//mir-204-2	0.0	5.2	6.6	1.1	0.0	8.3	0.0	28.7	36.5	2.1	0.4	0.0	0.5	34.2	0.4	0.0	12.9	0.0	ND	ND	ND	ND	ND	ND	ND	ND	ND	ND	ND	ND	11.4	2.6	3.7	10.0	3.5	3.2	16.8	15.7	7.2	6.2	45.4	3.8
TTTCCCTTTGTCATCCTATGCCT	sm_TEMP_340	mir-204-2	35.9	23.5	33.6	46.8	72.0	155.7	45.5	41.2	75.1	20.9	14.9	20.1	41.9	32.3	30.3	20.4	37.4	19.4	42.2	22.1	20.7	9.5	19.5	8.9	73.0	44.7	63.9	24.0	16.6	18.3	77.5	53.1	35.1	90.3	37.2	35.4	81.2	176.4	107.3	40.4	35.0	38.1
TTTCCCTTTGTCATCCTATGCC	sm_TEMP_341	mir-204-2	1.5	2.6	0.0	1.5	1.4	5.6	ND	ND	ND	ND	ND	ND	ND	ND	ND	ND	ND	ND	ND	ND	ND	ND	ND	ND	ND	ND	ND	ND	ND	ND	ND	ND	ND	ND	ND	ND	1.5	3.8	3.0	3.5	0.7	1.9
TCCTTCATTCCACCGGAGTCTG	sm_TEMP_342	mir-205	318.0	119.0	90.2	95.4	4733.5	1365.3	9152.0	7881.1	8785.4	9114.8	4756.3	11579.6	11245.5	10798.5	13890.1	12635.7	10399.0	7534.5	16315.0	12170.7	13260.3	10746.5	27081.8	7340.0	19167.9	20931.6	30364.5	24465.9	37579.0	24794.6	25761.2	12829.4	14094.1	18929.2	17086.0	18817.3	25831.7	31766.8	40939.4	27209.5	17872.9	12453.4
TCCTTCATTCCACCGGAGTCTGT	sm_TEMP_343	mir-205	40.0	20.9	9.2	14.7	618.7	169.6	898.9	922.7	884.2	1122.4	674.6	1209.3	1198.3	1323.0	1523.8	1559.5	1498.6	785.5	2380.1	1708.7	1637.1	1272.9	4103.9	1283.0	2409.2	3021.9	4021.4	4760.7	4632.1	4271.0	3307.0	1554.3	2034.4	3597.6	3238.8	4294.2	3504.7	4321.1	5737.7	5464.9	3383.1	2587.2
TCCTTCATTCCACCGGAGTCT	sm_TEMP_344	mir-205	14.4	11.8	3.3	5.2	51.2	50.1	261.4	132.6	147.0	242.4	154.8	240.7	287.1	233.8	338.4	592.5	561.1	311.7	698.9	275.3	337.7	326.5	849.7	374.3	860.3	752.1	1184.6	993.3	861.8	777.7	1102.8	552.2	556.4	1664.3	1410.9	1642.7	1007.9	1174.2	1587.0	1768.9	1385.8	1314.9
TCCTTCATTCCACCGGAG	sm_TEMP_345	mir-205	0.0	0.0	0.0	0.4	63.7	0.0	126.5	0.0	2.1	129.6	75.0	2.0	147.3	0.0	175.1	3.4	1.2	1.8	214.9	0.0	169.4	4.7	4.9	3.2	244.8	5.2	4.8	10.7	0.0	5.4	3.8	1.3	1.7	9.3	7.7	11.3	6.1	1.5	3.6	17.6	7.2	8.0
TCCTTCATTCCACCGGAGTC	sm_TEMP_346	mir-205	4.6	2.6	0.0	0.4	22.1	2.8	22.7	46.6	27.1	46.0	27.8	12.0	48.9	43.7	39.2	57.9	58.4	22.9	54.1	55.4	43.6	66.2	92.6	39.2	42.9	86.3	109.9	146.9	107.7	112.8	91.5	59.6	51.7	155.4	168.5	225.3	136.3	104.6	183.5	288.4	167.3	169.4
CCTTCATTCCACCGGAGTCTG	sm_TEMP_347	mir-205	20.5	5.2	3.3	0.7	1.4	0.0	13.8	569.7	684.0	6.3	4.4	483.3	16.9	838.3	14.6	507.3	736.4	311.7	13.2	498.2	16.9	397.5	79.6	12.0	14.3	873.8	1333.9	106.8	99.4	89.2	1090.1	41.5	46.6	59.1	64.6	87.7	78.1	61.5	83.3	110.8	788.6	26.6
CTTCATTCCACCGGAGTCTG	sm_TEMP_348	mir-205	6.7	0.0	1.3	0.4	12.5	0.0	16.3	28.7	31.3	27.2	7.7	340.9	20.7	38.0	18.6	217.9	37.4	137.4	14.5	218.5	23.7	160.9	91.0	12.0	20.0	316.2	399.0	96.1	182.3	88.1	364.6	53.1	23.0	31.2	66.0	63.6	49.0	43.1	50.4	122.2	78.6	20.2
TAAAGTGCTTATAGTGCAGGTAG	sm_TEMP_349	mir-20a	61.5	23.5	42.1	26.9	65.1	50.1	278.2	197.1	276.3	69.0	77.8	74.2	120.2	205.3	230.4	61.3	141.4	45.8	369.2	154.3	266.0	80.4	121.9	34.1	574.0	423.4	745.5	165.5	190.6	114.9	734.3	264.4	440.5	207.2	146.7	181.8	713.8	1450.2	1257.3	122.2	206.3	158.6
ACTGCAATGTGAGCACTTGAAGT	sm_TEMP_350	mir-20a	8.2	2.6	7.9	5.9	13.8	8.3	27.2	19.7	16.7	8.4	9.7	2.0	17.9	11.4	22.2	17.0	9.4	3.5	39.6	23.6	24.4	14.2	13.0	6.3	37.2	32.2	56.2	29.4	16.6	17.2	44.5	31.1	42.2	19.9	11.9	12.9	61.3	149.3	178.1	4.4	16.2	13.8
TAAAGTGCTTATAGTGCAGGTAGT	sm_TEMP_351	mir-20a	4.1	2.6	2.0	3.3	9.7	5.6	12.4	9.0	10.4	10.5	4.4	6.0	6.5	0.0	16.6	3.4	12.9	3.5	15.8	5.2	17.7	4.7	11.4	4.4	24.3	18.7	40.0	16.0	24.9	10.7	48.3	13.0	30.1	20.6	27.4	16.9	47.5	76.3	99.5	15.8	19.1	15.7
TAAAGTGCTTATAGTGCAGGTA	sm_TEMP_352	mir-20a-1//mir-20a-2	4.1	3.9	3.3	1.8	4.2	5.6	33.1	21.5	34.4	12.5	8.1	6.0	14.1	5.7	25.9	20.4	19.9	10.6	33.0	14.0	23.3	9.5	16.2	5.1	90.2	61.4	77.1	21.4	24.9	12.9	97.8	42.8	41.2	47.8	23.2	29.8	145.5	197.7	129.5	28.1	51.9	39.1
AAAAGTGCTCACAGTGCAGGTAG	sm_TEMP_353	mir-20b	19.0	5.2	10.5	4.8	24.9	8.3	114.2	62.7	108.4	27.2	17.7	6.0	73.9	74.1	89.8	13.6	35.1	8.8	141.1	61.3	114.6	0.0	48.7	16.4	200.4	104.0	248.5	66.8	74.6	32.2	340.5	99.8	189.2	55.8	47.7	42.6	306.4	726.8	514.4	51.9	67.4	52.2
AAAAGTGCTCACAGTGCAGGTA	sm_TEMP_354	mir-20b	2.6	5.2	2.6	0.4	2.8	0.0	43.0	21.5	28.2	6.3	5.2	10.0	23.9	28.5	25.1	6.8	16.4	5.3	52.7	14.8	24.0	0.0	14.6	10.1	98.8	45.8	86.0	32.0	24.9	17.2	123.2	40.2	56.8	53.1	39.3	38.6	134.8	310.7	166.1	44.8	43.6	46.1
AATAGCTTATCAGACTGGTGTTG	sm_TEMP_355	mir-21	5.1	1.3	2.0	3.7	1.4	5.6	ND	ND	ND	ND	ND	ND	ND	ND	ND	ND	ND	ND	ND	ND	ND	ND	ND	ND	2.9	1.0	3.0	0.0	8.3	1.1	ND	ND	ND	ND	ND	ND	3.1	7.3	3.6	0.0	1.1	1.6
CAACAGCGGTCTGTAAGCTGGC	sm_TEMP_356	mir-21-1	8.7	6.5	1.3	5.2	1.4	5.6	4.9	1.8	5.2	0.0	1.6	10.0	8.2	3.8	4.4	0.0	1.2	1.8	7.9	6.6	6.8	9.5	3.2	1.9	18.6	14.6	18.5	0.0	0.0	0.0	26.7	6.5	13.5	1.3	0.7	1.6	19.9	21.4	17.4	0.9	0.7	0.3
ATAGCTTATCAGACTGGTGTTGGC	sm_TEMP_357	mir-21-1	6.2	6.5	4.0	1.8	6.9	0.0	ND	ND	ND	ND	ND	ND	3.3	11.4	1.6	0.0	2.3	0.0	ND	ND	ND	ND	ND	ND	ND	ND	ND	ND	ND	ND	ND	ND	ND	ND	ND	ND	6.1	13.7	13.2	0.0	0.7	0.0
TAGCTTATCAGACTGGTGTTGGC	sm_TEMP_358	mir-21-1//mir-21-2	28766.5	15936.8	13479.2	10569.2	18367.9	17184.3	24799.4	21330.3	24490.9	5691.3	4782.9	10422.5	16579.1	15352.9	13013.2	4174.5	7414.6	5581.3	22213.0	14692.1	10530.4	3123.2	9099.8	2145.5	25715.6	22626.2	21047.4	11014.1	7466.1	6577.3	25019.2	12760.7	13881.9	8186.8	5068.7	4246.8	19641.9	49169.9	39327.2	4306.2	5211.3	4172.4
TAGCTTATCAGACTGGTGTTGG	sm_TEMP_359	mir-21-1//mir-21-2	1454.1	937.8	966.0	968.5	1321.8	1384.8	2332.0	2330.8	2328.2	1011.6	766.9	1279.5	1643.0	1828.6	1246.4	898.9	1222.7	612.9	2302.3	1344.8	1027.4	558.4	1023.5	452.7	1836.6	2031.6	1959.9	1607.4	1665.6	1030.2	1359.4	985.2	848.6	1372.1	1451.6	1444.8	1686.5	2358.3	2335.9	1357.4	1507.3	1303.7
AGCTTATCAGACTGGTGTTGGC	sm_TEMP_360	mir-21-1//mir-21-2	1081.7	810.9	181.8	11.4	18.0	30.6	20.3	827.7	1106.3	4.2	3.2	421.2	15.8	534.1	10.1	245.2	332.0	181.4	21.1	694.6	7.1	99.4	328.2	1.3	21.5	1118.3	618.9	336.4	215.4	215.9	1156.1	414.8	14.5	10.0	153.0	132.7	18.4	53.8	61.8	103.7	78.2	4.5
TAGCTTATCAGACTGGTGTTGGCA	sm_TEMP_361	mir-21-1//mir-21-2	126.2	104.6	88.2	78.5	70.6	102.9	108.7	100.3	94.9	23.0	16.5	30.1	75.6	76.0	51.7	10.2	26.9	8.8	105.5	35.4	48.5	0.0	45.5	10.7	141.7	95.7	75.3	37.4	49.7	22.6	85.1	44.1	60.1	27.9	15.4	23.3	95.0	244.3	187.1	22.0	23.4	21.8
TAGCTTATCAGACTGGTGTTGGCT	sm_TEMP_362	mir-21-1//mir-21-2	123.1	91.6	59.9	57.8	123.2	89.0	194.2	179.2	171.0	102.4	66.1	76.2	124.5	144.5	131.4	40.9	116.9	45.8	214.9	82.7	103.3	23.7	79.6	35.4	161.8	136.3	144.0	90.8	140.9	83.8	156.3	89.4	115.9	105.6	75.8	66.8	217.5	309.2	329.8	52.8	83.7	60.5
TAGCTTATCAGACTGGTGTTG	sm_TEMP_363	mir-21-1//mir-21-2	78.0	26.2	34.9	49.4	81.7	80.6	135.9	91.4	87.6	77.3	68.5	70.2	81.0	91.2	76.4	81.7	108.7	72.2	143.7	45.0	54.8	42.6	74.7	29.1	118.8	94.7	112.9	128.2	149.2	76.3	96.6	55.7	47.6	150.1	133.4	115.0	122.5	178.3	133.1	93.2	146.8	111.5
TAGCTTATCAGACTGGTGT	sm_TEMP_364	mir-21-1//mir-21-2	119.0	44.5	42.8	29.8	76.1	27.8	114.2	55.5	54.2	16.7	29.0	20.1	89.7	26.6	24.7	20.4	39.7	12.3	35.6	32.5	20.3	14.2	14.6	13.3	34.4	40.6	37.6	10.7	24.9	15.0	28.0	24.6	20.6	33.2	17.5	20.9	47.5	54.6	68.3	27.3	40.0	34.3
TAGCTTATCAGACTGGTG	sm_TEMP_365	mir-21-1//mir-21-2	2.1	0.0	0.0	0.7	251.9	0.0	336.5	3.6	2.1	85.7	65.3	0.0	221.3	0.0	179.5	6.8	3.5	0.0	299.3	1.5	135.2	0.0	0.0	0.0	333.5	0.0	1.2	0.0	8.3	0.0	ND	ND	ND	ND	ND	ND	ND	ND	ND	ND	ND	ND
GCTTATCAGACTGGTGTTGGC	sm_TEMP_366	mir-21-1//mir-21-2	120.5	35.3	28.3	8.5	15.2	11.1	9.9	43.0	61.5	10.5	6.0	88.2	9.8	34.2	10.9	37.5	18.7	24.7	9.2	110.0	5.3	18.9	40.6	3.2	18.6	214.3	47.2	109.5	41.4	39.7	208.4	51.9	14.9	7.3	20.4	24.1	13.8	40.8	31.8	10.6	9.7	2.6
AGCTTATCAGACTGGTGTTGG	sm_TEMP_367	mir-21-1//mir-21-2	50.3	51.0	21.7	1.5	1.4	2.8	2.5	107.5	126.2	4.2	1.6	66.2	1.6	83.6	2.0	54.5	46.8	12.3	2.6	67.9	0.4	23.7	27.6	1.9	2.9	115.5	79.4	45.4	58.0	24.7	68.6	31.1	1.0	3.3	54.0	45.1	1.5	3.4	3.0	28.1	23.8	0.3
TAGCTTATCAGACTGGTGTT	sm_TEMP_368	mir-21-1//mir-21-2	11.3	13.1	8.6	9.6	16.6	16.7	20.8	12.5	11.5	8.4	9.7	6.0	19.6	13.3	11.3	30.6	17.5	3.5	25.1	5.2	7.1	9.5	9.7	3.8	14.3	11.4	15.5	18.7	24.9	10.7	10.2	7.8	6.1	17.9	14.0	12.1	27.6	27.5	23.4	13.2	13.7	17.6
TTATCAGACTGGTGTTGGC	sm_TEMP_369	mir-21-1//mir-21-2	9.7	7.8	7.9	9.9	1.4	2.8	2.5	12.5	9.4	4.2	3.6	2.0	2.7	7.6	11.7	6.8	0.0	1.8	9.2	7.4	4.9	0.0	8.1	1.9	10.0	3.1	5.4	2.7	24.9	8.6	5.1	2.6	8.8	7.3	4.9	1.6	15.3	24.8	24.0	1.8	2.5	3.8
CTTATCAGACTGGTGTTGGC	sm_TEMP_370	mir-21-1//mir-21-2	5.6	10.5	2.0	2.9	2.8	0.0	2.0	5.4	7.3	0.0	1.2	0.0	2.2	9.5	4.0	0.0	1.2	0.0	0.0	5.9	1.9	4.7	1.6	0.0	1.4	10.4	1.8	5.3	0.0	0.0	10.2	6.5	3.7	3.3	3.5	1.6	7.7	10.3	4.8	0.0	1.4	0.3
TATCAGACTGGTGTTGGC	sm_TEMP_371	mir-21-1//mir-21-2	5.6	2.6	4.0	4.8	2.8	2.8	1.0	1.8	4.2	2.1	1.6	2.0	ND	ND	ND	ND	ND	ND	ND	ND	ND	ND	ND	ND	ND	ND	ND	ND	ND	ND	ND	ND	ND	ND	ND	ND	3.1	5.0	7.2	0.9	0.4	0.0
ATCAGACTGGTGTTGGC	sm_TEMP_372	mir-21-1//mir-21-2	3.1	2.6	3.3	7.7	2.8	0.0	ND	ND	ND	ND	ND	ND	3.8	5.7	4.0	3.4	0.0	5.3	ND	ND	ND	ND	ND	ND	1.4	3.1	0.6	2.7	0.0	5.4	7.6	0.0	5.1	0.7	0.7	1.6	9.2	7.6	7.2	1.8	1.1	1.6
GCTTATCAGACTGGTGTTGG	sm_TEMP_373	mir-21-1//mir-21-2	5.6	5.2	1.3	0.4	0.0	0.0	3.5	3.6	5.2	0.0	0.4	20.1	1.1	5.7	1.6	6.8	5.8	7.0	0.0	8.9	1.1	4.7	3.2	1.3	0.0	26.0	8.4	13.4	41.4	7.5	12.7	6.5	1.4	2.7	9.1	10.5	0.0	2.7	3.0	7.9	2.5	1.6
AGCCACTGACTAACGCACATTG	sm_TEMP_374	mir-210	1.5	2.6	9.9	5.9	5.5	0.0	2.0	5.4	12.5	6.3	0.4	0.0	3.8	5.7	5.3	17.0	0.0	0.0	13.2	8.9	9.0	9.5	6.5	1.3	18.6	17.7	24.5	0.0	33.1	1.1	76.2	20.7	54.4	15.3	3.5	6.4	163.9	177.5	229.0	3.5	2.2	1.9
CCTTGGCTCTAGACTGCTTACTG	sm_TEMP_375	mir-212	5.1	9.2	2.0	9.9	1.4	0.0	ND	ND	ND	ND	ND	ND	ND	ND	ND	ND	ND	ND	ND	ND	ND	ND	ND	ND	ND	ND	ND	ND	ND	ND	ND	ND	ND	ND	ND	ND	1.5	10.7	6.6	1.8	3.2	1.9
TAACAGTCTACAGTCATGGCT	sm_TEMP_376	mir-212	6.7	6.5	2.0	3.7	0.0	0.0	4.4	9.0	3.1	0.0	1.2	4.0	ND	ND	ND	ND	ND	ND	5.3	2.2	2.3	0.0	3.2	0.0	5.7	2.1	3.6	0.0	8.3	1.1	2.5	3.9	1.4	4.6	2.1	4.0	4.6	7.6	4.2	2.6	5.8	4.5
ACCTTGGCTCTAGACTGCTTACT	sm_TEMP_377	mir-212	2.1	1.3	1.3	5.2	0.0	2.8	ND	ND	ND	ND	ND	ND	ND	ND	ND	ND	ND	ND	5.3	3.0	1.1	0.0	1.6	1.9	4.3	5.2	2.4	8.0	8.3	3.2	2.5	0.0	1.4	8.0	2.8	3.2	4.6	7.3	5.4	5.3	6.5	4.2
TACTGCATCAGGAACTGATTGGC	sm_TEMP_378	mir-217	7.2	2.6	2.0	1.5	0.0	16.7	34.1	30.5	42.7	23.0	6.4	26.1	38.6	34.2	63.1	54.5	22.2	14.1	94.9	59.8	93.5	37.9	76.4	24.7	274.8	143.6	393.1	128.2	447.5	79.5	264.3	160.7	387.5	131.5	106.7	129.5	779.7	768.0	1304.0	94.1	217.8	93.2
AAGGTCCAACCTCACATGTCCT	sm_TEMP_379	mir-2188	32.8	23.5	16.5	18.1	18.0	44.5	107.7	32.2	69.9	41.8	12.1	18.0	54.9	45.6	56.6	57.9	33.9	14.1	151.6	36.9	71.4	28.4	61.7	29.7	267.7	121.7	173.8	128.2	182.3	84.9	200.7	159.4	113.2	282.3	122.1	154.5	370.7	524.1	503.0	147.7	205.2	188.0
GCTGTGTGAGGTTAGACCTATC	sm_TEMP_380	mir-2188	3.1	5.2	6.6	1.5	2.8	11.1	9.9	10.7	5.2	14.6	6.4	16.0	8.2	19.0	17.4	20.4	32.7	10.6	67.2	26.6	16.2	28.4	79.6	28.5	42.9	33.3	35.2	136.2	58.0	67.7	53.4	23.3	17.2	74.4	33.0	31.4	121.0	148.5	230.2	44.0	30.7	25.0
AAGGTCCAACCTCACATGTCC	sm_TEMP_381	mir-2188	7.7	5.2	3.3	1.5	0.0	11.1	10.9	0.0	2.1	0.0	0.4	4.0	ND	ND	ND	ND	ND	ND	2.6	2.2	1.9	0.0	4.9	1.9	5.7	2.1	3.6	5.3	8.3	5.4	6.4	6.5	3.7	8.6	2.8	2.4	10.7	12.2	17.4	5.3	4.7	4.8
AAGGTCCAACCTCACATGTCCTG	sm_TEMP_382	mir-2188	4.1	5.2	2.6	2.2	2.8	8.3	7.4	0.0	4.2	2.1	0.4	0.0	ND	ND	ND	ND	ND	ND	ND	ND	ND	ND	ND	ND	ND	ND	ND	ND	ND	ND	2.5	1.3	2.0	4.6	1.4	0.8	0.0	7.6	7.8	2.6	1.4	1.3
TTGTGCTTGATCTAACCATGTG	sm_TEMP_383	mir-218a-1//mir-218a-2	15.4	6.5	7.2	4.4	13.8	16.7	91.9	57.3	93.8	33.4	30.6	38.1	89.7	74.1	96.2	105.6	70.1	68.7	255.8	115.9	125.1	85.2	91.0	20.2	462.4	350.6	523.9	149.5	207.2	81.6	405.3	245.0	176.3	292.2	153.0	114.2	778.1	952.8	764.4	94.1	185.3	138.7
AGAATTGTGCCTGGACATCTGT	sm_TEMP_384	mir-219-1//mir-219-2	3.1	0.0	0.0	0.4	1.4	8.3	3.5	9.0	7.3	4.2	1.6	0.0	6.0	9.5	6.5	23.8	4.7	1.8	14.5	8.1	17.3	4.7	6.5	3.8	50.1	56.2	82.4	18.7	16.6	17.2	221.1	57.0	88.9	13.3	11.2	19.3	310.9	469.5	533.0	12.3	7.9	6.1
AAGCTGCCAGCTGAAGAACTG	sm_TEMP_385	mir-22-1//mir-22-2	3924.8	2074.3	2175.7	2147.4	2087.2	2416.4	9020.6	3968.3	5246.6	1105.6	1155.4	1119.1	4027.6	3370.1	4064.7	1539.0	1267.1	884.1	7471.2	2863.1	3225.4	936.9	2121.8	555.2	4210.1	4389.8	6589.5	1839.7	1185.0	1434.1	2172.5	1973.0	2366.2	2490.5	2181.6	2041.7	2950.2	2740.8	6292.9	2045.0	1899.6	2058.6
AAAGCTGCCAGCTGAAGAACTG	sm_TEMP_386	mir-22-1//mir-22-2	87.7	62.8	38.2	53.8	42.9	66.7	179.4	98.5	110.5	12.5	17.3	18.0	64.7	77.9	84.1	20.4	28.1	26.4	114.7	60.5	57.9	14.2	24.4	7.6	73.0	80.1	112.3	8.0	24.9	18.3	38.1	35.0	34.1	31.9	32.3	27.4	56.7	39.7	104.3	27.3	29.6	20.2
AAGCTGCCAGCTGAAGAAC	sm_TEMP_387	mir-22-1//mir-22-2	41.0	23.5	25.0	19.2	33.2	11.1	57.8	62.7	60.5	12.5	18.9	14.0	38.6	47.5	43.7	44.3	16.4	12.3	96.3	48.0	38.3	23.7	34.1	6.3	41.5	72.8	71.1	50.7	24.9	31.2	29.2	24.6	31.1	65.1	47.7	55.5	46.0	64.1	93.5	58.0	41.8	48.4
AAGCTGCCAGCTGAAGAACTGC	sm_TEMP_388	mir-22-2	3877.6	2092.6	1638.4	1124.4	2106.5	1565.5	5153.2	3481.0	3092.5	1022.0	1008.7	1191.3	2867.9	2788.5	2892.3	1161.1	1098.8	641.1	5026.5	2748.0	2258.4	709.8	2039.0	573.5	3100.6	3529.5	4360.1	2133.4	861.8	1576.9	2829.3	1782.4	2028.4	2149.8	1526.0	1510.8	2991.5	3659.2	5948.8	1490.2	1506.6	1320.3
AGCTGCCAGCTGAAGAACTGC	sm_TEMP_389	mir-22-2	36.4	287.7	266.0	8.1	5.5	13.9	12.8	788.3	751.8	6.3	4.4	10.0	4.3	631.1	10.5	6.8	237.3	12.3	11.9	18.5	10.1	9.5	40.6	2.5	12.9	27.0	33.5	40.1	8.3	23.6	22.9	25.9	11.8	14.6	16.1	12.1	19.9	17.2	27.0	10.6	223.6	7.4
GCTGCCAGCTGAAGAACTGC	sm_TEMP_390	mir-22-2	8.2	15.7	17.1	2.2	9.7	2.8	3.5	21.5	26.1	0.0	1.6	2.0	4.9	17.1	2.8	3.4	5.8	3.5	9.2	8.9	4.1	0.0	9.7	0.0	0.0	12.5	19.1	2.7	24.9	5.4	8.9	6.5	3.4	0.7	9.8	2.4	6.1	4.2	5.4	1.8	11.2	3.5
AAGCTGCCAGCTGAAGAACTGCT	sm_TEMP_391	mir-22-2	8.7	9.2	5.9	3.7	6.9	2.8	14.8	7.2	5.2	2.1	4.4	8.0	9.8	9.5	10.1	6.8	7.0	0.0	25.1	5.9	8.3	0.0	6.5	3.8	4.3	10.4	19.1	8.0	0.0	11.8	5.1	7.8	7.1	11.3	6.3	8.0	12.3	14.9	20.4	2.6	10.5	9.0
AGCTACATTGTCTGCTGGGTTTC	sm_TEMP_392	mir-221	381.1	153.0	180.4	200.0	166.1	230.8	1087.2	562.6	827.9	192.3	164.4	276.8	701.4	633.0	701.4	303.0	426.7	181.4	1517.7	623.0	686.7	194.0	424.0	133.4	1901.0	1557.2	1972.5	632.8	339.7	439.3	1608.4	814.1	834.1	807.6	534.9	535.0	1666.6	2920.5	2241.7	502.0	463.7	507.4
AGCTACATTGTCTGCTGGGTTT	sm_TEMP_393	mir-221	220.0	115.1	150.8	156.9	101.0	127.9	562.9	274.1	390.0	125.4	80.2	156.4	276.2	292.7	295.1	173.7	188.2	65.2	609.2	269.4	266.3	99.4	235.6	75.9	628.4	615.8	782.5	352.4	215.4	217.0	529.8	330.6	291.9	515.4	376.2	451.3	675.5	737.5	825.0	363.1	367.1	375.7
AGCTACATTGTCTGCTGGGTT	sm_TEMP_394	mir-221	30.8	24.9	21.1	18.4	30.4	27.8	74.6	34.0	46.9	20.9	19.3	20.1	39.7	38.0	31.1	27.2	29.2	15.9	76.5	25.8	27.8	42.6	40.6	7.0	54.4	59.3	79.4	61.4	33.1	36.5	58.4	32.4	29.4	76.4	51.2	63.6	78.1	89.7	111.5	51.0	62.0	57.7
AGCTACATTGTCTGCTGGGTTTCT	sm_TEMP_395	mir-221	22.1	26.2	13.8	19.2	30.4	27.8	93.9	93.2	75.1	37.6	25.4	26.1	64.7	77.9	72.4	34.0	54.9	21.1	123.9	67.9	73.6	4.7	112.1	25.3	138.9	152.9	144.6	109.5	24.9	88.1	130.9	57.0	77.0	111.6	95.5	145.6	131.7	280.6	263.2	122.2	91.6	76.2
GCTACATTGTCTGCTGGGTTTC	sm_TEMP_396	mir-221	13.3	18.3	11.2	1.1	0.0	0.0	2.5	46.6	78.2	0.0	0.4	12.0	0.0	49.4	0.4	10.2	29.2	12.3	2.6	17.7	1.5	0.0	1.6	0.6	2.9	65.5	90.8	5.3	0.0	4.3	68.6	6.5	1.4	2.7	1.4	0.8	1.5	8.0	3.6	4.4	15.5	1.0
CTACATTGTCTGCTGGGTTTCT	sm_TEMP_397	mir-221	7.2	5.2	1.3	4.1	6.9	8.3	5.9	12.5	5.2	0.0	2.4	12.0	7.6	5.7	3.6	0.0	9.4	3.5	9.2	2.2	5.6	4.7	6.5	1.9	11.5	9.4	12.5	13.4	0.0	5.4	6.4	15.6	4.7	11.3	10.5	8.0	10.7	17.9	8.4	7.0	9.0	8.6
AGCTACATTGTCTGCTGGGT	sm_TEMP_398	mir-221	6.7	1.3	3.3	4.1	9.7	5.6	13.3	3.6	3.1	4.2	6.0	6.0	4.3	3.8	3.6	10.2	11.7	3.5	9.2	1.5	2.3	4.7	11.4	3.8	12.9	8.3	10.2	10.7	8.3	7.5	7.6	6.5	3.0	31.9	22.5	20.9	27.6	9.5	24.6	22.0	18.4	22.1
GCTACATTGTCTGCTGGGTTT	sm_TEMP_399	mir-221	8.2	10.5	9.9	0.7	0.0	0.0	2.5	16.1	42.7	2.1	0.4	6.0	0.5	19.0	0.4	6.8	16.4	3.5	1.3	9.6	1.1	0.0	1.6	0.0	1.4	15.6	30.5	0.0	8.3	4.3	25.4	3.9	1.4	2.0	1.4	3.2	0.0	0.8	3.6	0.0	16.2	0.6
AGCTACATTGTCTGCTGGGTTTCA	sm_TEMP_400	mir-221	0.5	0.0	2.6	1.5	2.8	8.3	7.9	3.6	5.2	0.0	2.0	6.0	8.2	7.6	9.3	3.4	3.5	5.3	6.6	3.0	5.3	0.0	3.2	0.6	11.5	8.3	13.1	5.3	8.3	7.5	16.5	10.4	7.4	3.3	4.9	2.4	12.3	30.9	24.6	3.5	5.4	4.8
TGCTCAGTAGGCAGTGTAGATCCT	sm_TEMP_401	mir-222	4.6	1.3	7.9	5.9	12.5	11.1	23.2	10.7	4.2	6.3	9.3	8.0	8.7	1.9	18.2	6.8	18.7	3.5	62.0	11.8	6.8	0.0	8.1	4.4	47.2	44.7	32.3	16.0	8.3	10.7	38.1	13.0	25.0	41.2	10.5	7.2	68.9	82.1	89.3	15.8	16.6	17.6
AGCTACATCTGGCTACTG	sm_TEMP_402	mir-222	0.0	0.0	0.0	0.0	13.8	0.0	39.0	0.0	0.0	16.7	10.9	0.0	22.8	0.0	37.2	0.0	0.0	0.0	101.5	0.0	28.5	0.0	0.0	0.0	53.0	1.0	0.0	0.0	0.0	0.0	ND	ND	ND	ND	ND	ND	ND	ND	ND	ND	ND	ND
TGCTCAGTAGGCAGTGTAGATCC	sm_TEMP_403	mir-222	2.1	1.3	0.7	1.1	6.9	0.0	ND	ND	ND	ND	ND	ND	ND	ND	ND	ND	ND	ND	15.8	4.4	6.0	0.0	0.0	0.0	5.7	10.4	9.0	2.7	0.0	0.0	19.1	3.9	7.1	5.3	2.1	3.2	13.8	21.0	21.6	1.8	2.2	2.9
AGCTACATCTGGCTACTGGGTCTC	sm_TEMP_404	mir-222a	1321.8	1931.8	1469.1	1000.2	1447.7	1304.1	2621.1	3233.8	2165.6	848.6	626.3	1155.2	1935.0	4132.4	2175.1	888.7	1248.4	755.6	6007.5	3523.0	1706.2	837.6	2490.6	753.7	4152.8	4971.3	4184.5	3871.6	2146.2	2258.0	3154.6	2533.0	2312.5	2090.7	1780.1	1811.7	4485.0	6228.2	7224.0	1752.2	1687.9	1334.1
AGCTACATCTGGCTACTGGGTCT	sm_TEMP_405	mir-222a	286.7	188.3	229.2	179.8	210.4	194.6	679.5	478.3	468.2	108.7	157.6	186.5	393.6	486.6	426.5	160.0	309.8	156.7	869.0	451.7	375.7	184.6	547.5	153.7	944.8	789.5	1152.3	865.1	613.2	554.3	833.4	566.5	468.6	750.5	718.8	893.8	768.9	1417.3	1721.9	675.2	749.3	771.6
AGCTACATCTGGCTACTGGGTCTCT	sm_TEMP_406	mir-222a	59.5	115.1	75.7	54.5	103.8	80.6	139.8	213.2	133.5	54.3	55.2	62.2	116.3	184.4	125.3	34.0	107.5	35.2	251.9	161.6	113.8	75.7	212.8	62.0	193.3	251.7	223.4	237.6	190.6	222.4	161.3	199.6	184.5	159.4	167.1	250.2	229.8	261.1	510.2	154.7	130.9	133.9
GCTACATCTGGCTACTGGGTCTC	sm_TEMP_407	mir-222a	50.3	162.2	80.3	8.1	5.5	13.9	16.8	245.4	162.7	0.0	5.6	88.2	19.0	294.6	15.4	64.7	114.6	31.7	42.2	176.4	13.9	56.8	32.5	7.6	27.2	236.1	192.9	56.1	41.4	33.3	167.7	25.9	23.0	25.9	28.1	19.3	55.1	44.7	61.8	27.3	93.4	13.1
TGCTCAGTAGTCAGTGTAGATCC	sm_TEMP_408	mir-222a	23.1	7.8	13.8	22.5	105.2	64.0	287.1	157.7	122.0	167.2	143.9	228.6	189.2	144.5	135.8	102.1	229.1	170.8	563.0	143.2	153.6	132.5	307.1	79.7	545.4	314.2	414.0	315.1	190.6	227.7	330.3	235.9	237.5	668.8	214.8	190.7	551.4	544.3	902.3	239.1	275.5	267.8
TGCTCAGTAGTCAGTGTAGATCCT	sm_TEMP_409	mir-222a	9.7	3.9	5.9	10.3	106.6	41.7	91.9	43.0	39.6	92.0	87.9	124.3	58.7	70.3	43.3	78.3	114.6	59.9	224.2	39.1	32.3	37.9	138.1	62.0	227.6	105.1	122.5	144.2	132.6	148.2	80.0	62.2	79.1	302.8	101.8	74.0	196.1	199.6	294.4	84.4	100.6	105.1
AGCTACATCTGGCTACTGGGTC	sm_TEMP_410	mir-222a	18.0	18.3	13.2	12.5	12.5	19.5	51.4	35.8	29.2	12.5	10.1	12.0	25.0	32.3	19.8	10.2	11.7	14.1	34.3	24.4	16.9	14.2	26.0	8.2	73.0	28.1	59.7	53.4	0.0	20.4	41.9	27.2	27.0	39.2	30.2	47.5	50.5	90.8	91.7	50.1	38.6	50.3
TGCTCAGTAGTCAGTGTAGATC	sm_TEMP_411	mir-222a	8.7	3.9	3.3	3.3	31.8	13.9	51.4	32.2	24.0	43.9	44.3	74.2	42.4	28.5	19.8	47.7	69.0	44.0	145.0	36.9	35.3	33.1	84.5	27.2	143.2	60.3	102.1	85.4	24.9	61.2	108.0	49.3	61.8	267.0	66.7	73.2	156.2	127.9	251.2	96.7	139.9	124.0
GCTACATCTGGCTACTGGGTCT	sm_TEMP_412	mir-222a	15.9	26.2	11.9	0.7	2.8	5.6	4.0	34.0	39.6	4.2	1.2	6.0	1.1	49.4	2.4	3.4	36.2	7.0	1.3	22.9	1.5	9.5	6.5	1.9	1.4	32.2	50.2	13.4	16.6	10.7	38.1	3.9	6.1	8.0	5.6	9.7	4.6	12.6	8.4	10.6	42.9	5.1
CTACATCTGGCTACTGGGTCTC	sm_TEMP_413	mir-222a	15.9	11.8	5.3	2.2	1.4	2.8	15.8	21.5	13.6	2.1	4.0	38.1	15.2	38.0	16.6	13.6	15.2	19.4	42.2	63.5	12.0	0.0	19.5	9.5	25.8	71.8	59.7	29.4	33.1	17.2	54.6	16.9	18.6	15.3	11.2	16.1	50.5	48.9	51.0	22.0	17.3	8.0
GCTACATCTGGCTACTGGGTCTCT	sm_TEMP_414	mir-222a	2.1	11.8	4.6	0.0	1.4	2.8	0.0	16.1	7.3	0.0	0.0	4.0	0.0	17.1	0.8	0.0	9.4	1.8	0.0	8.9	0.0	4.7	3.2	0.0	1.4	14.6	5.4	0.0	0.0	1.1	10.2	1.3	2.4	0.0	2.8	0.8	3.1	1.5	3.0	2.6	11.5	1.6
TACATCTGGCTACTGGGTCTC	sm_TEMP_415	mir-222a	8.2	5.2	5.3	1.1	1.4	0.0	4.9	7.2	5.2	4.2	1.2	8.0	8.2	3.8	2.8	10.2	1.2	3.5	11.9	16.2	5.3	4.7	1.6	1.3	10.0	12.5	13.7	5.3	8.3	8.6	16.5	5.2	5.1	4.0	4.2	6.4	13.8	8.4	10.2	0.9	4.0	2.2
TGTCAGTTTGTCAAATACCCCA	sm_TEMP_416	mir-223	352.4	276.0	347.0	316.5	422.1	380.9	1529.9	1003.3	1448.2	411.7	345.0	262.7	631.8	699.5	657.8	354.1	432.5	130.3	829.4	253.9	416.2	104.1	451.7	218.8	492.4	393.2	379.9	453.9	314.9	341.6	177.9	219.1	147.6	427.0	398.0	394.2	173.1	449.7	338.7	276.1	331.0	273.2
TGTCAGTTTGTCAAATACCCC	sm_TEMP_417	mir-223	118.0	92.9	105.4	108.7	225.6	102.9	536.2	360.1	475.5	165.1	148.3	110.3	228.9	228.1	217.5	105.6	184.7	56.4	298.0	104.8	175.8	28.4	209.6	94.8	177.5	162.3	148.1	200.3	91.2	155.8	76.2	67.4	68.9	217.2	190.9	176.2	67.4	230.9	159.5	168.8	142.8	115.3
TGTCAGTTTGTCAAATACCCCAA	sm_TEMP_418	mir-223	39.0	35.3	45.4	59.7	73.4	38.9	150.2	84.2	158.5	81.5	47.6	34.1	63.1	79.8	59.8	71.5	53.8	22.9	79.1	24.4	42.1	18.9	95.9	37.9	45.8	36.4	37.6	72.1	66.3	43.0	17.8	20.7	12.5	49.1	51.9	56.3	15.3	49.6	45.0	36.0	41.1	31.1
GTCAGTTTGTCAAATACCCCAA	sm_TEMP_419	mir-223	37.4	54.9	44.8	40.9	66.4	19.5	124.5	89.6	209.6	35.5	33.0	30.1	53.3	62.7	50.5	47.7	28.1	12.3	44.8	32.5	32.7	18.9	60.1	22.8	28.6	29.1	28.1	34.7	82.9	38.7	12.7	11.7	8.8	19.3	34.4	41.8	12.3	24.8	27.0	14.9	19.8	15.4
GTCAGTTTGTCAAATACCCCA	sm_TEMP_420	mir-223	13.8	27.5	27.0	18.1	47.1	22.2	72.6	98.5	196.0	25.1	22.6	22.1	35.9	58.9	34.8	37.5	39.7	7.0	35.6	19.2	22.5	9.5	45.5	24.7	38.7	21.8	19.1	26.7	58.0	22.6	10.2	6.5	7.1	26.6	26.7	28.2	12.3	20.2	26.4	24.6	28.5	17.0
TGTCAGTTTGTCAAATACCC	sm_TEMP_421	mir-223	4.6	3.9	10.5	9.9	41.5	8.3	38.1	21.5	36.5	16.7	10.1	10.0	21.7	26.6	15.0	6.8	22.2	5.3	21.1	5.9	15.8	4.7	26.0	10.7	17.2	11.4	11.9	16.0	0.0	24.7	6.4	3.9	8.4	32.5	26.0	31.4	4.6	29.4	16.8	22.0	24.2	18.6
TGTATTTGACAAGCTGAGTTTGAC	sm_TEMP_422	mir-223	20.0	22.2	25.0	7.4	4.2	0.0	14.3	21.5	18.8	0.0	1.6	2.0	4.3	13.3	7.3	3.4	0.0	1.8	13.2	5.2	1.5	0.0	1.6	1.9	1.4	5.2	2.4	0.0	0.0	3.2	ND	ND	ND	ND	ND	ND	ND	ND	ND	ND	ND	ND
GTCAGTTTGTCAAATACCCC	sm_TEMP_423	mir-223	6.2	15.7	7.2	9.9	26.3	8.3	17.3	41.2	44.8	16.7	9.7	10.0	5.4	15.2	8.9	10.2	16.4	1.8	7.9	3.0	5.3	0.0	13.0	5.7	4.3	3.1	3.6	18.7	33.1	9.7	0.0	1.3	3.0	12.0	7.0	11.3	3.1	5.7	7.8	5.3	10.8	6.7
GTGTATTTGACAAGCTGAGTTTG	sm_TEMP_424	mir-223	3.1	18.3	12.5	4.8	4.2	5.6	5.9	7.2	6.3	4.2	1.6	4.0	1.1	13.3	3.6	3.4	1.2	0.0	4.0	0.0	3.0	0.0	4.9	0.6	ND	ND	ND	ND	ND	ND	ND	ND	ND	ND	ND	ND	ND	ND	ND	ND	ND	ND
GTGTATTTGACAAGCTGAGTTTGAC	sm_TEMP_425	mir-223	4.1	9.2	4.0	4.1	2.8	16.7	2.5	5.4	2.1	2.1	0.8	2.0	ND	ND	ND	ND	ND	ND	ND	ND	ND	ND	ND	ND	ND	ND	ND	ND	ND	ND	ND	ND	ND	ND	ND	ND	ND	ND	ND	ND	ND	ND
TGTCAGTTTGTCAAATAC	sm_TEMP_426	mir-223	1.5	2.6	2.0	1.5	13.8	2.8	29.2	0.0	2.1	27.2	13.3	2.0	11.4	1.9	14.6	3.4	11.7	5.3	15.8	1.5	8.6	4.7	0.0	3.2	10.0	2.1	1.8	2.7	0.0	0.0	0.0	2.6	1.0	8.0	4.2	4.0	0.0	2.7	1.2	2.6	5.0	4.2
TGTCAGTTTGTCAAATACC	sm_TEMP_427	mir-223	2.1	2.6	2.0	4.1	9.7	2.8	8.4	7.2	7.3	6.3	8.5	10.0	4.3	3.8	4.4	10.2	17.5	8.8	7.9	1.5	3.4	9.5	6.5	5.1	4.3	6.2	1.2	10.7	24.9	9.7	2.5	0.0	1.7	25.2	11.9	23.3	0.0	14.1	4.2	12.3	11.9	13.1
AGTGTATTTGACAAGCTGAGTTTGACA	sm_TEMP_428	mir-223	3.6	1.3	2.6	5.5	1.4	2.8	ND	ND	ND	ND	ND	ND	ND	ND	ND	ND	ND	ND	ND	ND	ND	ND	ND	ND	ND	ND	ND	ND	ND	ND	ND	ND	ND	ND	ND	ND	ND	ND	ND	ND	ND	ND
TGTATTTGACAAGCTGAGTTTG	sm_TEMP_429	mir-223	1.5	2.6	2.6	1.1	5.5	0.0	13.8	21.5	25.0	2.1	3.6	4.0	5.4	11.4	8.1	6.8	0.0	1.8	11.9	15.5	9.0	0.0	9.7	1.9	17.2	23.9	10.2	5.3	0.0	2.1	10.2	1.3	1.0	4.6	4.2	1.6	1.5	10.3	4.2	1.8	4.0	4.5
AAGCTGCCAGCTGAAGAACTGT	sm_TEMP_430	mir-22a	16745.4	10529.9	8860.3	7385.8	13426.8	10249.4	23338.1	16129.4	17572.9	7156.4	5980.3	7251.8	12143.7	13784.7	14643.6	8277.4	6397.7	4255.1	25522.7	12629.1	11695.3	5465.5	12800.8	3668.7	13773.9	17075.5	22882.5	13123.4	10349.7	10247.8	10434.3	7473.1	9907.3	14664.1	10679.3	12227.1	14850.5	12887.7	27689.9	11989.3	11227.8	9831.0
AAGCTGCCAGCTGAAGAACT	sm_TEMP_431	mir-22a	800.7	483.9	437.3	413.7	775.1	506.1	2121.5	1209.3	1703.7	587.3	563.8	397.1	1138.5	1250.7	1303.4	956.8	606.7	302.9	2827.1	1276.2	1137.5	454.3	791.2	340.8	1415.8	2017.0	2465.3	833.1	704.3	780.9	1012.6	1042.2	1229.0	1904.7	1290.9	1082.0	2173.6	1543.3	3524.2	1494.6	1309.7	1235.8
AGCTGCCAGCTGAAGAACTGT	sm_TEMP_432	mir-22a	159.5	1289.6	1248.5	46.1	44.3	55.6	81.0	3025.9	2900.7	31.4	19.7	44.1	41.9	3290.3	56.6	61.3	1513.8	45.8	73.8	102.6	51.5	56.8	173.8	15.8	38.7	147.7	204.3	237.6	157.4	148.2	77.5	101.1	52.0	79.7	97.6	109.4	90.4	71.8	176.3	121.3	1146.3	44.2
AGCTGCCAGCTGAAGAACTG	sm_TEMP_433	mir-22a	34.9	219.7	280.5	11.8	5.5	2.8	21.7	645.0	939.4	2.1	4.8	6.0	11.4	767.9	11.3	23.8	320.3	7.0	19.8	30.3	16.9	4.7	29.2	2.5	15.7	28.1	47.2	42.7	33.1	18.3	19.1	22.0	9.1	10.6	20.4	22.5	21.4	15.3	43.2	28.1	172.0	9.6
AAGCTGCCAGCTGAAGAA	sm_TEMP_434	mir-22a	0.0	1.3	0.0	0.0	279.6	0.0	487.3	0.0	0.0	135.9	103.2	0.0	255.0	0.0	279.8	0.0	0.0	0.0	481.3	0.7	232.9	0.0	0.0	0.0	269.1	2.1	1.8	0.0	0.0	0.0	ND	ND	ND	ND	ND	ND	ND	ND	ND	ND	ND	ND
GCTGCCAGCTGAAGAACTGT	sm_TEMP_435	mir-22a	54.9	51.0	69.8	15.1	18.0	27.8	29.7	127.2	104.3	20.9	12.9	22.1	12.0	102.6	23.4	20.4	66.6	12.3	21.1	36.9	20.7	56.8	34.1	13.3	25.8	55.1	71.1	56.1	74.6	40.8	35.6	22.0	16.2	21.3	23.2	38.6	29.1	19.5	45.0	30.8	74.6	16.0
AAGCTGCCAGCTGAAGAACTGTT	sm_TEMP_436	mir-22a	20.5	20.9	13.8	19.9	29.1	22.2	88.5	39.4	61.5	20.9	27.4	18.0	39.1	24.7	43.3	47.7	52.6	10.6	97.6	26.6	38.7	28.4	66.6	17.1	60.1	47.9	82.4	56.1	41.4	30.1	34.3	19.4	35.8	86.3	61.1	66.0	61.3	40.8	74.9	49.2	62.4	62.5
AGCTGCCAGCTGAAGAACT	sm_TEMP_437	mir-22a	9.7	40.5	57.3	6.3	1.4	0.0	6.9	240.1	318.0	2.1	1.2	2.0	4.9	292.7	3.2	3.4	136.8	0.0	11.9	12.5	0.8	0.0	13.0	1.3	4.3	13.5	16.1	8.0	24.9	10.7	10.2	7.8	8.8	6.0	11.2	9.7	10.7	10.7	19.8	18.5	116.8	6.7
AAAGCTGCCAGCTGAAGAACT	sm_TEMP_438	mir-22a	30.8	11.8	17.1	10.3	19.4	25.0	71.2	48.4	60.5	29.3	22.2	10.0	23.9	39.9	49.3	23.8	16.4	10.6	77.8	44.3	28.5	14.2	16.2	11.4	35.8	61.4	86.6	34.7	33.1	15.0	40.7	25.9	35.1	50.5	40.0	41.8	58.2	48.9	105.5	62.4	40.7	39.1
AGTTCTTCACTGGCAAGCTTTA	sm_TEMP_439	mir-22a	22.1	11.8	13.2	22.1	8.3	8.3	42.5	14.3	40.7	16.7	5.2	20.1	22.3	13.3	17.4	27.2	17.5	1.8	30.3	8.9	16.9	4.7	11.4	7.6	24.3	31.2	46.0	18.7	24.9	10.7	20.3	9.1	10.8	13.9	14.0	15.3	29.1	55.3	29.4	12.3	14.8	10.2
GCTGCCAGCTGAAGAACTG	sm_TEMP_440	mir-22a	15.4	14.4	16.5	4.8	5.5	2.8	12.8	21.5	43.8	8.4	2.0	4.0	4.3	34.2	6.1	6.8	7.0	3.5	14.5	9.6	7.1	4.7	11.4	1.9	4.3	21.8	23.3	16.0	16.6	10.7	10.2	7.8	3.7	8.6	5.6	8.8	10.7	5.3	15.6	7.0	12.3	4.8
CTGCCAGCTGAAGAACTGT	sm_TEMP_441	mir-22a	21.0	7.8	9.9	5.9	2.8	2.8	1.5	7.2	12.5	0.0	3.6	6.0	3.8	15.2	4.0	17.0	7.0	3.5	5.3	13.3	3.4	14.2	6.5	1.3	1.4	37.4	43.0	0.0	8.3	6.4	8.9	3.9	7.1	7.3	5.6	11.3	6.1	4.2	9.6	6.2	10.5	5.4
AGTTCTTCACTGGCAAGCTTT	sm_TEMP_442	mir-22a	5.6	3.9	4.0	15.1	6.9	5.6	21.7	7.2	17.7	12.5	5.2	6.0	8.2	1.9	8.5	20.4	7.0	8.8	14.5	3.7	3.8	4.7	4.9	3.8	4.3	11.4	15.5	13.4	8.3	6.4	6.4	11.7	5.7	8.0	10.5	19.3	3.1	19.5	16.8	9.7	15.9	14.1
GTTCTTCACTGGCAAGCTTTA	sm_TEMP_443	mir-22a	4.6	2.6	5.3	10.3	2.8	11.1	11.4	5.4	6.3	4.2	2.0	8.0	4.3	11.4	3.2	3.4	9.4	3.5	9.2	0.7	4.9	0.0	4.9	1.9	7.2	2.1	7.8	8.0	0.0	6.4	3.8	5.2	3.4	6.0	4.2	8.8	3.1	11.5	13.8	3.5	11.5	7.0
AAAGCTGCCAGCTGAAGAACTGT	sm_TEMP_444	mir-22a	4.6	5.2	2.6	4.8	6.9	5.6	16.8	9.0	7.3	2.1	2.4	4.0	8.2	7.6	11.7	6.8	3.5	5.3	17.1	8.1	4.9	0.0	11.4	0.6	4.3	8.3	14.9	8.0	0.0	7.5	8.9	3.9	4.4	5.3	5.6	5.6	6.1	6.9	14.4	4.4	6.1	3.5
TGCCAGCTGAAGAACTGT	sm_TEMP_445	mir-22a	15.9	0.0	4.0	2.6	1.4	0.0	10.9	3.6	2.1	4.2	1.2	0.0	2.7	5.7	5.3	0.0	0.0	3.5	4.0	8.1	7.9	0.0	4.9	0.0	0.0	23.9	19.1	8.0	0.0	10.7	7.6	9.1	3.4	3.3	9.1	4.8	1.5	2.7	5.4	5.3	4.7	2.9
TAAAGCTGCCAGCTGAAGAACT	sm_TEMP_446	mir-22a	6.2	3.9	4.0	4.1	2.8	0.0	9.9	12.5	7.3	4.2	2.4	0.0	4.9	5.7	7.7	0.0	3.5	1.8	14.5	3.0	6.4	0.0	3.2	3.8	7.2	8.3	11.9	2.7	0.0	3.2	7.6	5.2	5.1	6.0	3.5	2.4	4.6	3.4	12.0	3.5	2.5	3.5
AAGCTGCCAGCTGACGAACT	sm_TEMP_447	mir-22a	19.5	0.0	0.0	0.0	0.0	0.0	0.0	0.0	0.0	0.0	0.0	22.1	0.0	0.0	0.0	34.0	0.0	12.3	0.0	35.4	0.0	18.9	0.0	0.0	0.0	61.4	92.0	0.0	0.0	0.0	36.8	0.0	0.0	0.0	0.0	0.0	ND	ND	ND	ND	ND	ND
CTGCCAGCTGAAGAACTG	sm_TEMP_448	mir-22a	7.7	3.9	0.7	2.6	0.0	0.0	ND	ND	ND	ND	ND	ND	1.1	0.0	1.6	3.4	1.2	8.8	4.0	5.2	1.5	4.7	0.0	0.6	0.0	9.4	7.2	2.7	0.0	1.1	ND	ND	ND	ND	ND	ND	ND	ND	ND	ND	ND	ND
GCTGCCAGCTGAAGAACT	sm_TEMP_449	mir-22a	2.6	1.3	5.9	2.2	1.4	0.0	2.5	12.5	15.6	0.0	0.4	2.0	1.1	7.6	0.8	0.0	8.2	0.0	2.6	5.9	2.3	0.0	3.2	1.9	1.4	6.2	7.8	0.0	0.0	2.1	5.1	5.2	1.7	2.7	2.8	7.2	6.1	1.9	8.4	5.3	8.3	2.9
AAGCTGCCAGTTGAAGAGCTGT	sm_TEMP_450	mir-22b	90.8	83.7	61.9	31.3	73.4	33.4	128.5	138.0	174.1	39.7	42.7	44.1	64.7	70.3	123.7	51.1	47.9	21.1	138.5	121.1	125.1	33.1	61.7	20.9	144.6	177.9	267.0	101.5	91.2	69.8	213.4	97.2	141.9	108.3	70.9	93.3	197.6	273.3	434.1	72.1	93.8	75.0
AAGCTGCCAGTTGAAGAGCTG	sm_TEMP_451	mir-22b	24.6	13.1	7.2	4.4	24.9	16.7	17.8	28.7	19.8	2.1	9.7	8.0	17.4	7.6	11.7	6.8	5.8	1.8	19.8	9.6	9.4	0.0	19.5	3.8	30.1	18.7	22.7	5.3	8.3	12.9	7.6	5.2	9.1	14.6	8.4	13.7	35.2	30.2	40.2	7.0	11.2	10.9
AGCTGCCAGTTGAAGAGCTGT	sm_TEMP_452	mir-22b	0.5	5.2	6.6	0.0	0.0	0.0	0.0	17.9	7.3	0.0	0.0	0.0	0.0	20.9	0.0	0.0	7.0	0.0	ND	ND	ND	ND	ND	ND	ND	ND	ND	ND	ND	ND	ND	ND	ND	ND	ND	ND	ND	ND	ND	ND	ND	ND
ATCACATTGCCAGGGATTTCCA	sm_TEMP_453	mir-23a-1//mir-23a-2//mir-23a-3//mir-23a-4	7.2	5.2	4.6	3.3	9.7	11.1	15.3	7.2	15.6	2.1	8.9	12.0	16.3	15.2	21.0	3.4	16.4	22.9	72.5	22.9	25.5	0.0	24.4	9.5	80.2	70.7	98.6	45.4	49.7	41.9	67.3	36.3	56.8	120.2	72.3	89.3	102.6	182.5	182.3	77.4	75.7	80.4
ATCACATTGCCAGGGATTTCC	sm_TEMP_454	mir-23a-1//mir-23a-2//mir-23a-3//mir-23a-4	3.6	0.0	2.0	0.4	4.2	2.8	6.4	1.8	6.3	2.1	1.2	0.0	4.3	1.9	4.4	6.8	4.7	3.5	17.1	3.0	7.5	9.5	9.7	3.8	30.1	20.8	32.3	18.7	41.4	6.4	16.5	7.8	16.2	59.8	25.3	41.0	38.3	66.4	51.6	40.4	33.2	35.6
TCACTCTGCCAGGAATTCCCCT	sm_TEMP_455	mir-23a-2//mir-23a-4	18.0	10.5	17.1	6.3	13.8	8.3	10.4	12.5	12.5	2.1	1.6	0.0	3.3	19.0	9.7	3.4	1.2	1.8	13.2	4.4	2.6	4.7	4.9	1.9	1.4	8.3	6.6	2.7	8.3	3.2	ND	ND	ND	ND	ND	ND	0.0	6.1	6.0	2.6	1.4	1.3
TCACTCTGCCAGGAATTCCCC	sm_TEMP_456	mir-23a-2//mir-23a-4	8.2	6.5	4.0	8.1	4.2	8.3	10.4	3.6	5.2	2.1	1.2	0.0	3.3	22.8	3.2	0.0	0.0	0.0	6.6	3.0	2.6	0.0	1.6	1.3	ND	ND	ND	ND	ND	ND	ND	ND	ND	ND	ND	ND	ND	ND	ND	ND	ND	ND
AAATCACTCTGCCAGGAATTCC	sm_TEMP_457	mir-23a-2//mir-23a-4	4.1	2.6	2.0	4.4	2.8	5.6	9.4	1.8	3.1	0.0	1.6	2.0	ND	ND	ND	ND	ND	ND	ND	ND	ND	ND	ND	ND	1.4	5.2	6.6	0.0	0.0	0.0	ND	ND	ND	ND	ND	ND	4.6	0.8	6.0	0.9	0.0	1.0
ATCACATTGCCAGGGATTACCAC	sm_TEMP_458	mir-23b	4.6	3.9	1.3	1.5	1.4	8.3	16.3	5.4	10.4	0.0	1.2	4.0	9.8	13.3	12.1	17.0	5.8	3.5	27.7	11.1	14.7	9.5	21.1	0.0	58.7	45.8	75.3	10.7	24.9	12.9	57.2	28.5	46.3	31.2	14.7	25.7	98.0	169.1	167.9	14.9	20.6	19.5
ATCACATTGCCAGGGATTACCA	sm_TEMP_459	mir-23b	5.6	1.3	5.3	2.6	1.4	0.0	9.4	1.8	8.3	6.3	0.8	4.0	7.1	3.8	8.5	3.4	9.4	3.5	29.0	22.1	14.3	14.2	14.6	3.8	50.1	37.4	56.2	24.0	24.9	6.4	62.3	18.1	28.7	28.6	27.4	25.7	87.3	153.8	125.3	38.7	28.5	32.0
CATTGCACTTGTCTCGGTCTGA	sm_TEMP_460	mir-25	4219.7	1878.1	1901.8	1626.1	4128.7	2288.5	20192.2	10177.9	11057.4	4970.2	3994.3	6874.8	11442.9	9161.9	7379.8	7511.3	7601.7	4734.2	19488.8	7951.0	6414.0	4708.4	12315.1	3351.3	19700.4	16434.7	19940.5	14837.6	8369.3	9772.0	18008.8	10387.2	7353.6	14514.0	9465.0	9922.3	16668.7	22966.6	29668.4	11015.1	10370.7	10371.4
CATTGCACTTGTCTCGGTCTG	sm_TEMP_461	mir-25	81.0	45.8	42.1	32.1	121.8	77.9	442.8	268.7	325.3	194.4	124.5	236.6	360.5	298.4	210.2	357.5	307.4	234.2	553.8	276.8	210.4	283.9	479.3	192.2	336.4	601.3	652.9	486.0	588.3	450.1	207.1	305.9	228.4	809.6	643.7	605.0	704.6	284.8	914.3	737.6	691.6	594.5
AGGCGGAGACTTGAGCAATTGCT	sm_TEMP_462	mir-25	59.0	43.2	52.0	30.2	70.6	13.9	141.8	145.1	128.2	54.3	50.4	34.1	83.7	123.6	87.3	61.3	102.9	17.6	246.6	127.0	80.0	18.9	121.9	42.4	206.1	212.2	243.7	184.2	58.0	116.0	349.4	132.2	131.4	135.5	106.7	125.5	179.2	670.7	495.8	98.5	90.9	97.1
ATTGCACTTGTCTCGGTCTGA	sm_TEMP_463	mir-25	122.1	100.7	27.0	3.7	4.2	2.8	52.4	413.9	555.7	23.0	14.5	184.5	35.9	393.5	16.6	228.1	369.4	121.5	46.2	234.0	16.9	118.3	76.4	8.9	37.2	538.8	715.6	82.8	49.7	58.0	565.4	73.9	14.2	40.5	63.2	44.2	55.1	53.8	86.9	70.3	161.2	30.4
CATTGCACTTGTCTCGGTCT	sm_TEMP_464	mir-25	22.6	30.1	22.4	21.4	65.1	33.4	78.6	105.7	70.9	119.1	62.9	80.2	66.3	83.6	59.0	170.2	113.4	93.3	211.0	84.1	57.5	146.7	173.8	79.7	156.0	172.7	198.3	363.1	389.5	248.1	147.4	92.0	84.5	445.0	327.1	291.2	321.7	208.0	282.4	353.4	358.4	261.1
AGGCGGAGACTTGAGCAATTGC	sm_TEMP_465	mir-25	8.7	19.6	18.4	14.0	23.5	22.2	15.8	34.0	16.7	20.9	17.7	16.0	9.2	30.4	17.8	10.2	25.7	12.3	42.2	25.8	13.1	18.9	40.6	17.1	25.8	52.0	52.0	77.4	24.9	33.3	49.5	18.1	25.7	25.9	29.5	38.6	46.0	127.9	87.5	22.0	31.4	24.7
CATTGCACTTGTCTCGGTC	sm_TEMP_466	mir-25	6.2	26.2	9.9	5.5	4.2	13.9	10.9	44.8	11.5	10.5	9.7	10.0	28.3	55.1	12.9	23.8	14.0	1.8	15.8	70.1	11.3	18.9	27.6	15.2	12.9	66.6	34.0	42.7	41.4	12.9	10.2	38.9	14.5	22.6	42.8	40.2	59.7	40.5	66.6	54.5	41.1	42.0
CATTGCACTTGTCTCGGT	sm_TEMP_467	mir-25	0.0	0.0	0.0	0.0	55.4	0.0	242.1	0.0	0.0	64.8	48.8	2.0	143.0	0.0	79.6	3.4	0.0	0.0	238.7	0.0	85.3	0.0	0.0	0.6	274.8	0.0	1.2	0.0	0.0	0.0	ND	ND	ND	ND	ND	ND	6.1	0.8	1.2	2.6	1.8	1.0
TTGCACTTGTCTCGGTCTGA	sm_TEMP_468	mir-25	13.3	3.9	5.3	2.2	2.8	0.0	18.8	21.5	36.5	0.0	3.6	32.1	8.7	20.9	5.7	47.7	22.2	22.9	14.5	23.6	3.4	14.2	26.0	2.5	15.7	90.5	578.2	40.1	8.3	21.5	57.2	25.9	8.8	18.6	23.9	24.9	18.4	22.5	18.6	41.3	28.5	11.5
CATTGCACTTGTCTCGGTCTGAC	sm_TEMP_469	mir-25	2.6	10.5	4.0	2.6	2.8	2.8	4.9	5.4	5.2	2.1	2.0	2.0	4.9	0.0	1.6	0.0	4.7	1.8	4.0	0.7	3.0	0.0	6.5	0.6	5.7	9.4	7.8	5.3	0.0	2.1	6.4	1.3	3.7	2.0	1.4	8.8	0.0	8.0	6.0	2.6	6.1	3.8
AGGCGGAGACTTGAGCAATTG	sm_TEMP_470	mir-25	1.5	6.5	1.3	1.1	5.5	8.3	2.5	0.0	1.0	4.2	4.0	2.0	ND	ND	ND	ND	ND	ND	6.6	3.0	1.5	4.7	8.1	3.2	2.9	4.2	5.4	16.0	8.3	7.5	3.8	5.2	3.7	8.0	6.3	10.5	6.1	21.4	11.4	9.7	4.3	5.4
CCTATTCTTGATTACTTGTTTC	sm_TEMP_471	mir-26-1	13.8	7.8	7.9	9.6	20.8	22.2	40.0	26.9	35.5	14.6	12.1	32.1	22.3	13.3	17.8	6.8	32.7	10.6	39.6	10.3	12.4	4.7	13.0	5.1	24.3	25.0	34.0	24.0	24.9	21.5	8.9	5.2	2.4	37.2	31.6	28.2	13.8	20.6	21.6	33.4	26.0	23.1
TTCAAGTAATCCAGGATAGGC	sm_TEMP_472	mir-26-1//mir-26-2//mir-26-3	111.3	79.8	86.9	54.2	249.1	55.6	421.5	309.9	457.7	129.6	147.1	64.2	256.1	243.3	242.6	74.9	215.1	47.6	429.9	203.0	220.1	66.2	248.6	77.1	408.0	330.8	328.0	352.4	157.4	222.4	219.8	198.3	209.1	616.3	341.8	468.2	384.5	860.0	791.4	507.3	582.4	613.4
TTCAAGTAATCCAGGATAG	sm_TEMP_473	mir-26-1//mir-26-2//mir-26-3	4.1	9.2	7.2	4.1	16.6	13.9	16.8	16.1	20.9	23.0	18.1	8.0	13.0	5.7	15.8	13.6	21.0	8.8	42.2	11.1	20.3	9.5	30.9	4.4	31.5	18.7	25.7	50.7	16.6	34.4	15.2	7.8	17.9	112.2	59.7	45.1	55.1	57.3	65.4	49.2	104.6	70.5
TTCAAGTAATCCAGGATCGGC	sm_TEMP_474	mir-26-1//mir-26-2//mir-26-3	1.0	0.0	3.3	0.0	4.2	5.6	5.4	0.0	7.3	0.0	0.8	0.0	ND	ND	ND	ND	ND	ND	6.6	3.0	1.1	0.0	0.0	1.9	1.4	2.1	1.8	8.0	0.0	1.1	ND	ND	ND	ND	ND	ND	ND	ND	ND	ND	ND	ND
CCTGTTCCGGATGACTTGGTTC	sm_TEMP_475	mir-26a-1	13.8	9.2	11.2	7.7	22.1	2.8	20.3	21.5	13.6	12.5	7.7	16.0	16.9	22.8	10.1	10.2	21.0	5.3	14.5	13.3	11.3	28.4	42.2	14.5	18.6	26.0	19.7	40.1	8.3	35.4	25.4	11.7	8.1	30.6	28.1	20.9	26.0	54.2	36.0	25.5	29.9	20.8
TTCAAGTAATCCAGGATAGGCT	sm_TEMP_476	mir-26a-1//mir-26a-2//mir-26a-3	5952.8	5537.6	6909.2	3941.2	11810.2	4702.0	22013.2	22944.5	30280.8	8828.5	7061.6	4241.6	13129.4	19724.7	17008.3	6180.0	11490.8	2293.1	33603.1	12113.2	15906.0	4675.3	14594.5	5103.5	29749.5	18870.9	21388.5	19355.4	12081.6	13667.0	16610.0	11839.1	13170.4	35114.8	20131.7	26640.7	24209.6	54749.5	45691.5	19388.4	27473.0	23318.0
TTCAAGTAATCCAGGATCGGCT	sm_TEMP_477	mir-26a-1//mir-26a-2//mir-26a-3	141.0	166.1	142.9	103.9	204.8	197.4	275.3	245.4	234.6	43.9	64.1	26.1	116.9	186.3	136.2	61.3	70.1	19.4	296.7	79.7	68.0	33.1	86.1	22.8	151.7	69.7	90.2	48.1	223.7	55.9	20.3	32.4	48.0	104.3	38.6	27.4	121.0	47.3	117.5	26.4	33.9	20.2
TCAAGTAATCCAGGATAGGCT	sm_TEMP_478	mir-26a-1//mir-26a-2//mir-26a-3	8.7	251.1	125.8	8.8	171.6	11.1	367.7	1241.6	1447.2	186.0	110.0	4.0	265.9	887.7	283.4	6.8	552.9	3.5	642.2	28.0	275.0	0.0	966.7	15.2	501.0	29.1	45.4	1236.2	986.1	903.4	31.8	819.3	25.0	59.1	1409.5	1941.2	42.9	93.9	80.3	1321.4	592.5	38.4
CAAGTAATCCAGGATAGGCT	sm_TEMP_479	mir-26a-1//mir-26a-2//mir-26a-3	2.6	10.5	13.8	2.2	23.5	2.8	32.1	32.2	55.3	10.5	8.9	2.0	26.6	30.4	21.0	3.4	16.4	1.8	75.2	5.2	21.8	0.0	74.7	8.9	53.0	12.5	21.5	117.5	99.4	90.2	15.2	68.7	8.8	25.9	174.8	243.8	21.4	41.2	28.8	116.9	58.4	20.5
TCAAGTAATCCAGGATCGGCT	sm_TEMP_480	mir-26a-1//mir-26a-2//mir-26a-3	0.0	10.5	1.3	0.0	6.9	0.0	5.4	10.7	9.4	0.0	0.0	0.0	3.3	11.4	1.6	0.0	2.3	0.0	ND	ND	ND	ND	ND	ND	5.7	0.0	0.6	0.0	16.6	4.3	ND	ND	ND	ND	ND	ND	ND	ND	ND	ND	ND	ND
AAGTAATCCAGGATAGGCT	sm_TEMP_481	mir-26a-1//mir-26a-2//mir-26a-3	1.0	2.6	4.6	1.1	1.4	2.8	1.5	1.8	12.5	2.1	1.2	0.0	1.6	5.7	3.6	3.4	4.7	0.0	4.0	2.2	5.3	0.0	6.5	3.2	1.4	4.2	3.0	10.7	0.0	4.3	5.1	6.5	3.0	8.6	4.9	15.3	9.2	10.3	8.4	9.7	9.4	9.3
AGTAATCCAGGATAGGCT	sm_TEMP_482	mir-26a-1//mir-26a-2//mir-26a-3	1.0	5.2	1.3	0.7	1.4	2.8	3.0	10.7	11.5	2.1	2.0	2.0	1.1	3.8	3.2	0.0	4.7	1.8	ND	ND	ND	ND	ND	ND	4.3	5.2	6.6	2.7	0.0	5.4	3.8	3.9	4.7	8.0	3.5	4.0	1.5	12.6	9.6	7.9	9.0	6.4
TTCAAGTAATCCAGGATA	sm_TEMP_483	mir-26a-1//mir-26a-2//mir-26a-3//mir-26b	1.5	3.9	2.0	0.7	167.5	2.8	307.4	0.0	5.2	115.0	90.7	0.0	193.0	1.9	246.2	3.4	2.3	1.8	435.1	5.2	236.3	9.5	6.5	1.3	420.9	3.1	6.6	13.4	0.0	4.3	5.1	2.6	2.4	21.3	11.2	11.3	6.1	7.6	10.2	19.3	22.0	17.9
TTCAAGTAATCCAGGATAGG	sm_TEMP_484	mir-26a-1//mir-26a-2//mir-26a-3//mir-26b	6.2	6.5	4.0	3.7	20.8	5.6	21.7	14.3	28.2	16.7	12.9	8.0	13.6	15.2	18.2	10.2	8.2	8.8	29.0	11.1	15.0	4.7	22.7	7.6	38.7	15.6	23.9	48.1	116.0	14.0	12.7	6.5	16.9	53.1	26.0	33.8	33.7	54.6	61.8	33.4	42.2	37.8
TTCAAGTAATCCAGGATAGGCTT	sm_TEMP_485	mir-26a-1//mir-26a-3	78.5	92.9	67.8	62.3	325.3	91.8	452.7	550.0	534.9	324.0	241.0	162.4	321.3	450.5	453.6	224.7	375.2	74.0	1089.2	307.8	421.9	151.4	528.0	178.3	788.8	551.3	571.1	704.9	406.0	589.7	378.6	277.4	376.7	1159.6	751.1	754.6	729.1	1275.3	1318.4	689.3	1024.1	823.8
TTCAAGTAATCCAGGATAGGTTT	sm_TEMP_486	mir-26a-1//mir-26a-3//mir-26b	4.6	1.3	3.3	3.3	29.1	5.6	26.2	5.4	34.4	25.1	16.9	12.0	15.2	15.2	19.4	27.2	26.9	5.3	48.8	14.8	28.2	18.9	32.5	8.9	40.1	22.9	52.6	50.7	41.4	41.9	34.3	29.8	28.4	73.7	54.8	69.2	46.0	146.2	104.9	27.3	78.6	58.9
TTCAAGTAATCCAGGATAGGCTG	sm_TEMP_487	mir-26a-2	38.0	31.4	32.3	18.1	67.8	30.6	152.7	112.9	160.6	39.7	31.4	16.0	80.5	119.8	98.2	37.5	42.1	7.0	232.1	75.3	95.0	14.2	99.1	23.4	181.8	118.6	105.7	90.8	74.6	73.0	68.6	54.4	69.9	141.5	81.4	61.1	173.1	154.2	219.4	68.6	108.5	69.8
TCAAGTAATCCAGGATAGGCTG	sm_TEMP_488	mir-26a-2	21.5	19.6	22.4	9.9	40.1	25.0	57.8	53.7	59.4	20.9	18.1	14.0	44.6	64.6	36.8	27.2	22.2	7.0	92.3	12.5	28.9	14.2	43.9	14.5	88.8	49.9	55.0	42.7	16.6	39.7	53.4	24.6	30.1	55.1	37.2	31.4	73.5	67.2	103.7	28.1	42.6	19.9
TTCAAGTAATCCAGGATAGGTT	sm_TEMP_489	mir-26b	402.6	327.0	459.0	287.4	938.4	355.9	1633.2	1424.3	2008.2	882.0	580.3	336.9	830.7	1172.8	1373.8	572.0	971.4	230.7	2113.7	724.8	1330.6	492.1	1322.5	377.5	2386.3	1261.8	1986.2	1700.8	969.5	1165.5	1386.1	1009.8	1358.4	2518.4	1486.7	1563.1	2150.6	5588.0	4711.9	1075.2	2197.1	1625.3
TTCAAGTAATCCAGGATAGGT	sm_TEMP_490	mir-26b	9.2	7.8	9.9	4.8	30.4	19.5	54.4	55.5	61.5	27.2	20.6	16.0	52.7	53.2	36.4	34.0	47.9	14.1	52.7	19.9	36.4	14.2	56.9	13.3	57.3	38.5	73.5	77.4	91.2	43.0	22.9	28.5	45.3	106.9	60.4	70.0	88.8	132.8	161.9	73.0	122.2	96.1
TCAAGTAATCCAGGATAGGTT	sm_TEMP_491	mir-26b	0.0	17.0	9.9	0.4	6.9	0.0	28.2	93.2	97.0	16.7	5.6	0.0	15.8	41.8	23.4	3.4	46.8	0.0	36.9	1.5	30.4	0.0	97.5	1.3	42.9	2.1	3.0	114.8	49.7	105.3	1.3	70.0	1.4	4.0	110.9	112.6	0.0	6.9	4.8	71.2	48.7	2.9
TTCACAGTGGCTAAGTTCTGC	sm_TEMP_492	mir-27b	62.1	13.1	31.0	25.8	45.7	58.4	229.3	95.0	214.8	77.3	33.4	64.2	152.2	102.6	126.9	102.1	53.8	33.5	361.3	115.9	156.3	42.6	92.6	46.8	672.8	413.0	561.5	146.9	265.2	135.3	898.2	438.1	487.2	555.2	200.8	283.2	1366.3	1864.3	1942.0	203.1	347.6	353.6
TTCACAGTGGCTAAGTTCTG	sm_TEMP_493	mir-27b	48.7	7.8	25.0	20.6	47.1	50.1	103.8	55.5	97.0	60.6	22.2	38.1	66.9	32.3	62.3	88.5	46.8	22.9	200.4	65.0	68.7	75.7	45.5	25.3	282.0	211.2	251.5	120.2	306.6	85.9	302.4	142.6	178.7	482.2	143.9	131.9	750.6	686.0	705.7	196.9	279.1	252.7
TTCACAGTGGCTAAGTTCTGCA	sm_TEMP_494	mir-27b	13.3	13.1	13.2	8.8	12.5	13.9	42.0	46.6	36.5	41.8	10.9	22.1	35.3	28.5	32.3	23.8	17.5	3.5	94.9	31.7	42.8	37.9	48.7	12.0	171.8	94.7	163.1	61.4	91.2	62.3	265.5	101.1	159.8	154.7	66.7	74.0	405.9	660.8	587.0	76.5	129.1	106.3
GTTCACAGTGGCTAAGTTCTGC	sm_TEMP_495	mir-27b	9.7	1.3	4.6	1.5	4.2	11.1	39.5	26.9	58.4	16.7	2.4	8.0	37.5	34.2	30.3	3.4	2.3	8.8	81.8	22.1	42.1	4.7	17.9	5.7	126.0	94.7	135.6	2.7	58.0	17.2	110.5	83.0	106.1	30.6	27.4	41.8	145.5	230.9	378.9	31.7	28.8	29.8
AGAGCTTAGCTGATTGGTGAAC	sm_TEMP_496	mir-27b	2.6	5.2	2.6	1.5	5.5	5.6	18.8	30.5	26.1	18.8	5.6	6.0	13.6	24.7	12.9	10.2	10.5	1.8	64.6	12.5	17.7	18.9	8.1	10.1	68.7	32.2	26.9	42.7	74.6	25.8	33.0	25.9	40.5	66.4	28.8	16.9	105.7	156.9	157.1	47.5	45.8	37.5
GTTCACAGTGGCTAAGTTCTG	sm_TEMP_497	mir-27b	4.1	2.6	2.6	1.5	2.8	0.0	11.4	5.4	17.7	4.2	0.8	8.0	13.0	19.0	8.5	0.0	2.3	5.3	19.8	15.5	9.4	9.5	6.5	2.5	37.2	41.6	42.4	8.0	41.4	11.8	50.8	27.2	22.0	29.2	20.4	20.9	44.4	66.0	95.9	22.9	20.9	22.4
TTCACAGTGGTTAAGTTCTG	sm_TEMP_498	mir-27c	10.8	2.6	5.3	2.9	6.9	2.8	17.3	5.4	19.8	56.4	4.4	10.0	12.0	5.7	18.6	34.0	28.1	8.8	65.9	17.0	17.3	56.8	32.5	9.5	160.3	94.7	99.2	80.1	91.2	52.6	130.9	76.5	73.6	415.7	115.1	94.9	291.0	310.3	286.6	122.2	232.2	214.3
TTCACAGTGGTTAAGTTCTGCC	sm_TEMP_499	mir-27c-1//mir-27c-2	8.2	7.8	8.6	1.8	16.6	13.9	23.7	10.7	36.5	33.4	15.3	24.1	30.4	28.5	37.6	34.0	37.4	22.9	117.4	47.2	62.4	56.8	105.6	32.9	183.2	123.8	196.5	125.5	116.0	105.3	181.7	107.6	142.6	278.3	172.0	161.7	297.2	591.7	623.5	81.8	242.7	213.0
TTCACAGTGGTTAAGTTCTGC	sm_TEMP_500	mir-27c-1//mir-27c-2	4.6	3.9	1.3	1.5	13.8	11.1	23.7	3.6	10.4	20.9	6.0	14.0	20.1	17.1	16.2	20.4	15.2	7.0	72.5	24.4	31.6	18.9	37.4	12.6	114.5	84.3	130.8	61.4	58.0	33.3	127.0	64.8	76.0	164.0	59.7	68.4	189.9	337.4	320.2	61.5	116.5	123.3
TTCACAGTGGCTAAGTTCAGT	sm_TEMP_501	mir-27e	63.1	28.8	34.2	24.3	49.8	44.5	89.9	52.0	128.2	58.5	41.5	42.1	100.6	72.2	141.5	91.9	37.4	29.9	213.6	129.9	133.7	33.1	78.0	27.2	272.0	217.4	279.0	80.1	82.9	63.4	179.1	107.6	177.4	203.2	94.1	146.4	304.8	682.5	549.2	71.2	146.4	142.9
TAGCACCATCTGAAATCGGTTA	sm_TEMP_502	mir-29a	35.9	31.4	46.8	53.1	76.1	25.0	117.1	55.5	50.0	75.2	47.2	24.1	35.3	47.5	41.6	47.7	71.3	14.1	56.7	10.3	43.6	14.2	94.2	29.7	17.2	14.6	22.1	114.8	74.6	69.8	17.8	16.9	19.3	133.5	108.1	174.6	26.0	71.8	51.0	128.4	130.2	117.9
TAGCACCATCTGAAATCGGTT	sm_TEMP_503	mir-29a	3.6	2.6	5.9	5.9	11.1	2.8	20.8	17.9	21.9	12.5	8.5	4.0	21.7	5.7	11.3	13.6	7.0	1.8	9.2	3.0	10.9	9.5	32.5	4.4	5.7	13.5	10.2	13.4	8.3	15.0	5.1	3.9	6.4	27.2	20.4	30.6	7.7	25.2	21.0	17.6	26.3	25.9
TAGCACCATTTGAAATCGGTTA	sm_TEMP_504	mir-29a	1.0	0.0	1.3	1.8	4.2	5.6	4.4	0.0	3.1	14.6	4.8	4.0	0.5	3.8	1.2	0.0	8.2	1.8	2.6	2.2	3.0	0.0	6.5	4.4	2.9	1.0	1.8	2.7	0.0	5.4	0.0	1.3	0.0	19.3	13.3	10.5	1.5	2.7	5.4	12.3	21.3	21.8
ACTGATTTCCTCTGGTGCTTAGA	sm_TEMP_505	mir-29a-2	61.5	41.9	42.8	172.8	142.6	141.8	36.6	35.8	31.3	79.4	70.1	98.3	18.5	32.3	27.1	119.2	109.9	61.6	79.1	19.9	14.7	61.5	182.0	61.3	15.7	51.0	41.8	256.3	281.7	150.4	20.3	13.0	9.8	203.9	173.4	190.7	4.6	38.6	24.0	221.6	130.5	138.7
ACTGATTTCCTCTGGTGCTTAG	sm_TEMP_506	mir-29a-2	0.0	0.0	3.3	4.1	4.2	2.8	5.9	3.6	4.2	4.2	0.8	6.0	2.7	0.0	2.8	6.8	0.0	3.5	1.3	0.0	2.6	14.2	1.6	3.8	1.4	1.0	4.8	10.7	8.3	3.2	2.5	0.0	0.3	6.6	2.1	7.2	1.5	3.1	1.2	7.9	4.3	4.5
CTGGTTTCACGTGGTGGTTTAGA	sm_TEMP_507	mir-29b-1	20.0	10.5	14.5	47.5	65.1	100.1	7.9	3.6	12.5	16.7	10.9	32.1	7.6	7.6	8.5	20.4	37.4	22.9	51.4	5.2	4.9	4.7	53.6	10.1	4.3	12.5	10.8	93.5	66.3	25.8	6.4	0.0	1.0	47.2	34.4	25.7	4.6	8.4	12.0	45.7	26.3	30.7
CTGGTTTCACGTGGTGGTTTAG	sm_TEMP_508	mir-29b-1	0.5	0.0	0.0	2.2	2.8	8.3	ND	ND	ND	ND	ND	ND	ND	ND	ND	ND	ND	ND	ND	ND	ND	ND	ND	ND	1.4	1.0	0.0	0.0	16.6	1.1	ND	ND	ND	ND	ND	ND	ND	ND	ND	ND	ND	ND
CTTTGACAATGTTGCACTACT	sm_TEMP_509	mir-301	130.3	86.3	140.3	194.9	330.8	311.4	230.3	279.5	252.3	303.1	198.7	342.9	207.1	269.9	230.8	323.5	272.4	156.7	457.6	255.4	189.0	246.1	563.8	178.9	419.4	398.4	398.4	560.7	372.9	500.6	313.8	184.1	232.4	807.6	534.9	510.8	629.6	1059.7	901.7	485.3	649.8	562.8
GCTTTGACAATGTTGCACTACT	sm_TEMP_510	mir-301	93.3	108.6	104.0	179.4	231.1	178.0	195.2	261.6	178.3	211.1	151.1	142.4	185.9	224.3	199.7	187.3	265.4	93.3	361.3	145.4	163.4	151.4	466.3	146.7	333.5	280.9	422.3	515.3	207.2	373.8	290.9	158.1	166.9	399.8	407.8	508.4	291.0	879.9	685.9	427.3	456.5	346.3
TTTGACAATGTTGCACTACT	sm_TEMP_511	mir-301	9.7	20.9	21.7	101.7	184.1	155.7	41.5	41.2	34.4	409.7	262.8	262.7	46.2	58.9	42.0	398.4	509.7	149.7	122.6	34.0	28.9	298.1	630.4	144.8	111.7	72.8	112.3	635.5	505.5	542.5	75.0	51.9	72.6	892.6	638.8	605.8	136.3	357.3	344.1	490.6	734.2	479.5
TTTGACAATGTTGCACTACTG	sm_TEMP_512	mir-301	14.9	22.2	9.9	9.6	11.1	16.7	51.9	53.7	30.2	23.0	10.1	2.0	21.2	22.8	26.3	13.6	12.9	0.0	52.7	12.5	25.2	4.7	19.5	3.2	60.1	34.3	41.8	18.7	0.0	11.8	24.1	11.7	18.9	23.2	21.1	12.1	46.0	66.8	58.2	10.6	22.4	16.0
TTGACAATGTTGCACTACT	sm_TEMP_513	mir-301	0.5	0.0	0.0	6.3	20.8	19.5	3.0	1.8	6.3	35.5	15.3	40.1	5.4	9.5	4.0	40.9	39.7	33.5	14.5	1.5	1.9	61.5	71.5	9.5	4.3	11.4	9.6	53.4	33.1	50.5	1.3	1.3	3.4	39.8	67.4	53.9	6.1	15.3	15.0	44.8	45.1	19.2
CTTTGACAATGTTGCACTACTG	sm_TEMP_514	mir-301	6.7	7.8	7.9	8.5	5.5	2.8	26.7	9.0	14.6	6.3	6.9	4.0	14.1	9.5	14.6	10.2	18.7	7.0	31.6	10.3	10.9	4.7	13.0	4.4	27.2	18.7	23.9	26.7	0.0	10.7	6.4	7.8	9.8	31.9	21.1	17.7	23.0	32.1	36.0	18.5	19.1	25.6
GCTTTGACAATGTTGCACTAC	sm_TEMP_515	mir-301	3.6	2.6	2.0	5.5	9.7	11.1	4.4	5.4	10.4	16.7	6.0	6.0	4.9	9.5	9.7	6.8	16.4	0.0	9.2	4.4	3.4	18.9	26.0	6.3	2.9	7.3	22.1	21.4	0.0	20.4	11.4	3.9	10.1	16.6	12.6	22.5	15.3	33.2	33.0	18.5	24.2	21.1
TTTGACAATGTTGCACTACTGT	sm_TEMP_516	mir-301	4.1	1.3	2.0	1.5	4.2	5.6	10.9	7.2	7.3	6.3	4.0	6.0	9.2	7.6	5.3	3.4	7.0	3.5	18.5	6.6	5.3	9.5	9.7	1.9	24.3	13.5	12.5	8.0	0.0	19.3	6.4	14.3	9.5	21.9	18.3	14.5	23.0	24.8	23.4	13.2	13.0	9.6
GCTTTGACAATGTTGCACTACTGTACC	sm_TEMP_517	mir-301	1.5	2.6	3.3	1.1	5.5	0.0	ND	ND	ND	ND	ND	ND	3.8	3.8	2.8	3.4	2.3	1.8	1.3	4.4	3.4	0.0	1.6	1.3	5.7	3.1	6.6	13.4	16.6	7.5	2.5	3.9	3.7	4.0	4.2	6.4	10.7	10.3	3.6	10.6	7.9	4.8
GCTTTGACAATGTTGCACT	sm_TEMP_518	mir-301	0.0	3.9	1.3	2.2	5.5	0.0	ND	ND	ND	ND	ND	ND	0.0	3.8	4.0	6.8	4.7	0.0	ND	ND	ND	ND	ND	ND	1.4	1.0	2.4	2.7	8.3	2.1	1.3	2.6	0.0	2.0	4.2	3.2	4.6	6.5	6.0	3.5	2.5	1.3
CAGTGCAATAGTATTGTCATAGC	sm_TEMP_519	mir-301c	38.0	27.5	36.2	22.1	63.7	41.7	255.5	207.8	208.5	50.2	46.3	52.1	149.5	167.3	212.3	27.2	70.1	33.5	287.5	125.5	280.2	23.7	128.3	37.3	552.6	237.2	371.6	114.8	91.2	101.0	755.9	197.0	302.0	181.3	118.6	146.4	530.0	1407.8	1155.9	185.5	156.1	135.2
CAGTGCAATAGTATTGTCATAGCAT	sm_TEMP_520	mir-301c	6.2	13.1	18.4	4.8	12.5	5.6	32.1	43.0	22.9	6.3	6.9	4.0	23.4	20.9	43.7	0.0	10.5	1.8	22.4	14.0	66.1	9.5	8.1	3.2	58.7	22.9	50.8	8.0	24.9	7.5	47.0	18.1	74.7	13.3	14.7	11.3	67.4	106.5	226.6	7.9	14.4	8.3
CTTTCAGTCGGATGTTTGCAG	sm_TEMP_521	mir-30a	10.8	5.2	10.5	11.8	30.4	33.4	120.6	57.3	68.8	14.6	28.2	62.2	106.0	64.6	62.3	88.5	58.4	45.8	183.3	84.1	62.4	47.3	108.9	39.8	111.7	180.0	192.4	106.8	24.9	79.5	35.6	68.7	67.2	186.6	140.4	114.2	197.6	64.9	218.8	120.4	155.4	174.6
CTTTCAGTCTGATGTTTGCTGT	sm_TEMP_522	mir-30a	8.7	3.9	5.3	5.5	8.3	11.1	11.9	7.2	7.3	4.2	2.0	6.0	6.5	5.7	8.9	6.8	3.5	1.8	11.9	1.5	5.6	0.0	4.9	2.5	8.6	8.3	17.3	5.3	0.0	4.3	16.5	2.6	4.4	9.3	6.3	3.2	27.6	25.2	23.4	0.9	7.2	5.1
TGTAAACATCCTCGACTGGA	sm_TEMP_523	mir-30a	9.2	0.0	7.2	3.3	4.2	13.9	16.8	21.5	18.8	10.5	10.1	6.0	12.5	5.7	13.7	6.8	18.7	21.1	51.4	11.1	16.2	0.0	17.9	6.3	113.1	33.3	29.9	34.7	16.6	16.1	38.1	37.6	22.0	145.4	35.8	43.4	102.6	184.0	108.5	32.5	103.1	120.1
TGTAAACATCCTCGACTGGAA	sm_TEMP_524	mir-30a	7.7	5.2	7.2	1.5	6.9	5.6	22.7	9.0	11.5	12.5	12.5	6.0	8.7	13.3	23.0	23.8	17.5	14.1	60.7	14.8	27.8	9.5	16.2	10.7	133.1	41.6	37.6	24.0	33.1	23.6	30.5	25.9	34.5	147.4	53.3	37.0	116.4	155.7	116.9	33.4	116.5	83.3
TGTAAACATCCTACACTCAGCT	sm_TEMP_525	mir-30b	86.2	86.3	152.8	105.0	137.0	130.7	470.0	252.6	321.1	154.7	116.9	60.2	267.5	243.3	348.5	146.4	168.3	65.2	461.5	149.8	353.9	61.5	170.6	84.7	499.6	268.4	357.2	186.9	331.5	179.4	327.8	165.9	261.8	484.2	244.3	240.5	719.9	776.0	865.2	285.7	321.7	296.9
GTAAACATCCTACACTCAGCT	sm_TEMP_526	mir-30b	1.5	5.2	25.0	3.7	4.2	11.1	11.9	25.1	17.7	4.2	2.0	0.0	8.2	13.3	4.9	0.0	4.7	0.0	14.5	0.7	7.9	0.0	6.5	3.2	11.5	1.0	3.0	5.3	8.3	9.7	1.3	2.6	13.9	36.5	14.0	19.3	29.1	44.3	53.4	17.6	47.2	16.0
CTGAGAGAAGGTTGTTTACCTG	sm_TEMP_527	mir-30b	11.3	7.8	5.9	4.4	6.9	5.6	19.8	9.0	17.7	2.1	5.2	6.0	8.7	9.5	7.3	0.0	4.7	1.8	29.0	14.8	12.0	0.0	3.2	1.3	17.2	10.4	30.5	0.0	0.0	4.3	15.2	6.5	12.2	17.9	9.8	8.0	32.2	19.8	35.4	7.0	7.2	9.9
TGTAAACATCCTACACTC	sm_TEMP_528	mir-30b//mir-30c	0.0	0.0	0.0	0.0	26.3	0.0	53.4	0.0	0.0	14.6	10.5	0.0	30.4	0.0	33.2	0.0	0.0	0.0	44.8	0.0	38.3	0.0	0.0	0.0	55.8	0.0	0.0	0.0	0.0	0.0	ND	ND	ND	ND	ND	ND	ND	ND	ND	ND	ND	ND
TGTAAACACCCTACACTC	sm_TEMP_529	mir-30b//mir-30c	0.0	0.0	0.0	0.0	16.6	0.0	26.2	0.0	0.0	18.8	8.1	0.0	27.2	0.0	28.3	0.0	0.0	0.0	97.6	0.0	36.4	0.0	0.0	0.0	50.1	0.0	0.6	0.0	0.0	0.0	ND	ND	ND	ND	ND	ND	ND	ND	ND	ND	ND	ND
TGTAAACATCCTACACTCTCAGCT	sm_TEMP_530	mir-30c	564.2	571.6	803.4	612.3	1017.3	800.8	2856.8	1782.6	2087.4	633.3	577.1	351.0	1632.7	1385.7	1808.8	364.3	585.6	158.5	2916.7	842.2	1728.0	246.1	1236.4	483.1	3165.1	1543.7	2048.4	1110.8	1143.5	974.3	2222.0	1113.5	2056.1	1916.0	984.8	1074.0	3699.2	7687.1	7462.7	1273.9	1084.3	1065.0
TGTAAACACCCTACACTCTCGGC	sm_TEMP_531	mir-30c	238.5	374.1	437.3	290.7	1086.5	575.6	2237.1	2662.3	2033.2	1268.7	682.7	559.5	2086.7	3191.5	2154.8	1154.3	1026.3	394.5	6190.8	2508.8	2359.9	1268.2	3532.0	1531.5	4165.7	3080.1	3409.1	4467.0	3604.6	3614.7	2368.1	1861.5	2901.3	5116.5	3165.8	3497.0	8204.1	8529.2	9601.3	3645.0	3913.2	4014.8
TGTAAACATCCTACACTCTCAGC	sm_TEMP_532	mir-30c	95.4	45.8	93.5	97.3	157.8	158.5	862.3	277.7	399.3	177.7	156.0	110.3	440.9	203.4	349.3	105.6	169.5	66.9	693.6	182.3	359.1	52.1	316.8	111.9	784.5	353.7	509.0	293.7	215.4	214.8	481.5	293.0	361.1	700.0	294.8	344.3	700.0	1520.0	1497.1	456.3	395.2	479.5
GTAAACATCCTACACTCTCAGCT	sm_TEMP_533	mir-30c	0.5	48.4	106.7	21.0	9.7	52.8	66.2	118.2	203.3	12.5	6.4	0.0	32.1	55.1	20.2	3.4	24.5	0.0	58.0	0.7	25.5	0.0	45.5	29.1	90.2	1.0	0.6	53.4	41.4	47.3	1.3	59.6	102.4	106.3	54.0	59.5	136.3	266.4	367.5	72.1	174.2	52.9
GTAAACACCCTACACTCTCGGC	sm_TEMP_534	mir-30c	1.0	40.5	62.6	9.9	11.1	25.0	28.7	180.9	129.3	14.6	9.7	2.0	31.5	207.2	31.5	6.8	54.9	1.8	109.4	11.1	34.9	0.0	141.3	63.2	77.3	16.6	16.7	253.7	182.3	166.5	12.7	90.7	118.6	183.3	148.1	193.9	326.3	290.9	379.5	176.7	562.9	177.1
CGGGAGTGGGACTGTTTGCACT	sm_TEMP_535	mir-30c	13.3	13.1	5.9	7.0	45.7	19.5	116.6	75.2	78.2	27.2	39.1	32.1	121.8	115.9	93.0	98.7	130.9	58.1	212.3	103.3	90.2	37.9	175.5	70.2	164.6	131.1	172.6	176.2	99.4	128.9	108.0	99.8	74.7	144.8	114.4	102.2	130.2	126.7	207.4	88.8	96.3	81.4
TGTAAACACCCTACACTCTCGG	sm_TEMP_536	mir-30c	14.9	2.6	11.2	11.1	19.4	25.0	63.7	26.9	35.5	20.9	10.1	8.0	38.1	24.7	36.4	13.6	26.9	15.9	85.7	24.4	36.8	4.7	40.6	32.9	91.6	60.3	77.1	88.1	58.0	55.9	44.5	48.0	75.3	203.2	70.2	119.9	104.2	117.6	221.2	159.1	92.0	154.7
GTAAACATCCTACACTCTCAGC	sm_TEMP_537	mir-30c	0.0	2.6	15.8	0.7	0.0	5.6	11.4	16.1	30.2	2.1	1.6	0.0	1.1	11.4	2.4	0.0	5.8	0.0	7.9	0.0	2.6	0.0	13.0	5.7	30.1	0.0	0.6	8.0	16.6	14.0	0.0	7.8	12.2	26.6	20.4	11.3	12.3	29.0	28.2	14.1	57.7	18.9
GTAAACACCCTACACTCTCGGCG	sm_TEMP_538	mir-30c	3.6	3.9	3.3	1.5	1.4	2.8	25.7	30.5	20.9	6.3	2.8	2.0	22.3	57.0	25.5	6.8	5.8	3.5	68.6	36.9	25.2	14.2	16.2	8.2	31.5	44.7	68.7	42.7	24.9	17.2	30.5	37.6	31.8	8.6	17.5	12.9	79.7	106.9	94.7	11.4	15.9	9.6
CCGGGAGTGGGACTGTTTGCACT	sm_TEMP_539	mir-30c	1.0	0.0	2.0	0.7	5.5	5.6	6.9	7.2	4.2	6.3	2.0	0.0	2.2	9.5	4.4	10.2	5.8	8.8	10.5	15.5	5.3	18.9	13.0	6.3	14.3	17.7	13.1	16.0	0.0	9.7	6.4	11.7	7.8	7.3	6.3	4.8	7.7	13.4	16.8	7.0	4.7	5.8
TGTAAACACCCTACACTCTCGGCG	sm_TEMP_540	mir-30c	3.1	0.0	0.7	1.1	4.2	5.6	25.2	23.3	25.0	4.2	4.0	2.0	30.4	34.2	23.4	6.8	9.4	5.3	56.7	22.9	30.1	0.0	29.2	7.0	37.2	20.8	39.4	48.1	33.1	22.6	19.1	13.0	22.0	20.6	9.8	25.7	64.3	101.5	91.1	14.9	18.0	23.7
TGTAAACATCCCCGACTGGAAGCT	sm_TEMP_541	mir-30d	476.0	291.7	369.4	301.7	491.3	347.6	1181.1	662.9	797.6	288.4	203.5	148.4	562.2	591.2	701.4	224.7	222.1	82.8	927.0	233.2	518.0	151.4	381.8	124.6	549.7	368.2	540.6	363.1	331.5	283.6	542.5	398.0	736.8	600.4	303.9	236.5	1197.8	2501.8	2224.9	191.7	376.5	336.3
TGTAAACATCCCCGACTGGAAGC	sm_TEMP_542	mir-30d	135.4	105.9	136.3	85.5	228.4	116.8	499.6	385.2	434.8	146.3	113.2	84.2	270.8	290.8	339.6	149.8	118.1	42.3	481.3	177.9	336.2	85.2	281.1	77.8	263.4	276.7	359.6	309.7	190.6	199.8	376.1	224.3	365.5	543.3	221.1	248.6	606.6	1296.3	1220.1	230.3	291.4	282.8
TGTAAACATCCTCGACTGGAAGC	sm_TEMP_543	mir-30d	28.7	11.8	28.3	18.8	41.5	13.9	147.3	100.3	86.5	50.2	46.7	22.1	83.2	68.4	121.7	54.5	58.4	26.4	319.1	80.5	112.3	52.1	56.9	23.4	377.9	130.0	187.0	120.2	107.7	92.4	109.3	106.3	167.9	192.6	87.7	77.2	376.8	717.3	523.4	43.1	208.4	137.4
GTAAACATCCCCGACTGGAAGCT	sm_TEMP_544	mir-30d	1.0	10.5	59.9	12.5	15.2	13.9	34.1	50.2	65.7	8.4	8.9	2.0	14.1	41.8	12.1	0.0	10.5	0.0	17.1	0.7	12.8	0.0	42.2	7.6	11.5	1.0	0.6	10.7	16.6	15.0	1.3	28.5	38.5	16.6	20.4	24.1	65.9	155.4	120.5	14.1	43.6	14.4
TGTAAACATCCCCGACTGGAAG	sm_TEMP_545	mir-30d	12.3	7.8	13.8	11.1	42.9	22.2	61.8	48.4	46.9	27.2	23.8	14.0	30.4	32.3	43.3	20.4	14.0	12.3	46.2	22.1	50.3	28.4	39.0	13.9	38.7	33.3	53.8	69.4	16.6	34.4	54.6	25.9	51.0	96.3	42.8	53.9	85.8	158.0	182.9	48.4	70.7	50.6
TGTAAACATCCCCGAC	sm_TEMP_546	mir-30d	31.3	6.5	8.6	5.5	22.1	11.1	39.5	12.5	24.0	8.4	4.0	2.0	19.6	17.1	14.2	10.2	12.9	5.3	26.4	6.6	15.0	0.0	9.7	2.5	15.7	7.3	17.9	10.7	0.0	3.2	12.7	3.9	14.2	27.2	6.3	25.7	47.5	20.2	41.4	9.7	20.2	21.8
TGTAAACATCCCCGACTGGAA	sm_TEMP_547	mir-30d	9.2	6.5	2.6	4.4	12.5	13.9	41.5	26.9	45.9	25.1	17.7	10.0	19.6	15.2	31.9	13.6	22.2	8.8	47.5	28.8	31.6	14.2	52.0	10.7	37.2	34.3	41.2	64.1	74.6	31.2	53.4	16.9	31.1	139.5	42.8	63.6	46.0	151.5	142.1	51.0	65.6	85.8
GTAAACATCCCCGACTGGAAGC	sm_TEMP_548	mir-30d	0.0	10.5	13.2	3.7	9.7	0.0	12.8	25.1	36.5	0.0	2.0	0.0	3.8	15.2	6.1	0.0	9.4	0.0	7.9	0.0	3.8	0.0	8.1	5.1	14.3	1.0	0.0	24.0	41.4	15.0	0.0	18.1	12.5	29.2	15.4	16.9	19.9	58.4	70.7	12.3	43.6	14.7
TGTAAACATCCCCGACTGGA	sm_TEMP_549	mir-30d	2.6	0.0	4.6	3.3	16.6	2.8	28.2	5.4	21.9	10.5	12.1	12.0	15.8	15.2	12.5	27.2	24.5	8.8	25.1	14.0	16.5	0.0	21.1	10.7	30.1	30.2	27.5	45.4	41.4	22.6	50.8	32.4	20.9	161.4	40.0	57.9	59.7	111.1	80.3	51.0	77.5	116.6
GTAAACATCCTCGACTGGAAGC	sm_TEMP_550	mir-30d	2.1	3.9	5.9	1.5	6.9	8.3	8.4	9.0	8.3	10.5	3.2	8.0	9.8	13.3	10.5	10.2	12.9	3.5	27.7	5.2	15.4	0.0	17.9	4.4	32.9	11.4	26.3	21.4	8.3	16.1	16.5	22.0	18.6	27.9	25.3	18.5	36.8	88.6	66.0	7.0	49.8	21.5
TGTAAACATCCCCGACTGG	sm_TEMP_551	mir-30d	0.5	3.9	3.3	1.5	13.8	2.8	12.8	23.3	32.3	4.2	6.9	2.0	6.5	24.7	17.4	0.0	11.7	1.8	10.5	1.5	11.6	4.7	13.0	1.9	10.0	2.1	3.0	5.3	24.9	10.7	3.8	13.0	6.4	11.3	7.0	12.1	10.7	26.3	18.0	12.3	4.7	6.7
TGTAAACATCCCCGACTG	sm_TEMP_552	mir-30d	0.0	0.0	0.0	0.4	12.5	0.0	25.2	0.0	1.0	4.2	5.6	0.0	9.2	0.0	12.9	0.0	0.0	0.0	21.1	0.0	15.8	0.0	0.0	0.0	15.7	0.0	0.6	0.0	0.0	0.0	ND	ND	ND	ND	ND	ND	ND	ND	ND	ND	ND	ND
TAAACATCCCCGACTGGAAGCT	sm_TEMP_553	mir-30d	0.0	0.0	6.6	1.5	1.4	2.8	ND	ND	ND	ND	ND	ND	ND	ND	ND	ND	ND	ND	ND	ND	ND	ND	ND	ND	ND	ND	ND	ND	ND	ND	ND	ND	ND	ND	ND	ND	4.6	8.4	10.8	0.0	2.9	0.3
TGTAAACATCCTCGACTGGAAGCT	sm_TEMP_554	mir-30d//mir-30e-2	45.1	28.8	40.8	36.5	70.6	27.8	182.3	102.1	112.6	52.3	49.6	28.1	117.4	114.0	180.7	40.9	59.6	35.2	312.5	86.4	140.5	47.3	108.9	51.9	376.5	113.4	212.1	98.8	116.0	107.4	78.8	101.1	187.8	120.2	70.2	57.1	372.2	718.0	566.0	19.3	110.7	73.7
GTAAACATCCTCGACTGGAAGCT	sm_TEMP_555	mir-30d//mir-30e-2	20.0	9.2	17.1	4.8	29.1	19.5	172.5	112.9	139.7	46.0	30.2	14.0	138.1	152.1	173.0	57.9	80.7	35.2	433.8	96.7	161.2	66.2	95.9	34.1	373.6	177.9	344.7	125.5	157.4	91.3	175.3	160.7	254.1	146.1	124.2	86.1	432.0	638.2	672.7	47.5	177.4	113.4
TGTAAACATCCTCGACTGGAAG	sm_TEMP_556	mir-30d//mir-30e-2	6.2	5.2	9.2	3.7	11.1	2.8	32.1	16.1	25.0	12.5	19.7	14.0	19.0	26.6	28.7	20.4	28.1	21.1	81.8	14.0	29.7	28.4	21.1	8.2	117.4	39.5	55.0	32.0	41.4	29.0	36.8	32.4	35.5	104.3	29.5	31.4	124.1	167.6	127.7	24.6	69.6	64.1
CTTTCAGTCGGATGTTTGC	sm_TEMP_557	mir-30e	0.5	23.5	7.2	2.9	15.2	5.6	38.5	37.6	57.3	23.0	12.9	6.0	16.9	53.2	21.8	10.2	36.2	5.3	22.4	2.2	12.0	0.0	21.1	3.8	15.7	6.2	7.2	18.7	8.3	16.1	2.5	11.7	10.5	20.6	22.5	22.5	21.4	11.5	32.4	21.1	22.4	23.7
CTTTCAGTCGGATGTTTGCA	sm_TEMP_558	mir-30e	1.0	1.3	1.3	2.6	6.9	0.0	14.3	7.2	7.3	8.4	6.0	10.0	9.2	3.8	7.3	10.2	11.7	1.8	31.6	10.3	9.8	14.2	9.7	8.2	28.6	29.1	28.7	29.4	16.6	15.0	15.2	14.3	12.5	54.5	23.2	15.3	41.4	14.1	48.0	33.4	36.8	46.4
CTTTCAGTCGGATGTTTGCAGC	sm_TEMP_559	mir-30e-2	524.7	270.7	354.3	313.1	588.2	414.3	1719.2	840.2	831.0	455.6	430.8	746.0	1272.2	872.5	591.5	667.4	527.2	500.2	1542.8	938.9	562.4	388.0	1177.9	440.1	828.8	1680.0	1594.4	1140.1	538.6	907.7	378.6	668.9	653.7	1491.0	1043.1	802.9	1594.6	879.9	2553.5	981.2	944.8	1094.5
TTTCAGTCGGATGTTTGCAGC	sm_TEMP_560	mir-30e-2	28.7	51.0	39.5	16.2	34.6	25.0	103.3	98.5	150.1	25.1	27.4	46.1	91.3	77.9	35.2	40.9	71.3	40.5	112.1	78.2	42.8	56.8	65.0	22.8	54.4	126.9	120.7	106.8	82.9	87.0	25.4	51.9	60.5	136.8	92.7	71.6	110.3	62.6	161.3	88.8	143.2	96.1
TGTAAACATCCTTGACTGGAAGCT	sm_TEMP_561	mir-30e-2	18.0	10.5	12.5	8.8	13.8	5.6	54.9	46.6	40.7	10.5	16.1	6.0	29.9	32.3	53.4	37.5	9.4	7.0	54.1	17.7	49.6	18.9	30.9	8.2	70.1	51.0	67.5	18.7	24.9	12.9	76.2	33.7	82.8	37.9	11.9	26.5	176.2	322.2	259.6	8.8	27.4	22.1
CTTTCAGTCGGATGTTTGCAGCT	sm_TEMP_562	mir-30e-2	5.6	3.9	5.9	4.8	12.5	13.9	23.2	9.0	18.8	14.6	7.3	10.0	15.2	9.5	6.5	13.6	12.9	10.6	21.1	6.6	7.1	9.5	11.4	6.3	7.2	32.2	25.1	32.0	24.9	22.6	5.1	10.4	12.8	28.6	26.7	24.1	29.1	9.2	46.8	24.6	15.1	32.7
CTTTCAGTCGGATGTTTGCAGCA	sm_TEMP_563	mir-30e-2	6.2	0.0	1.3	2.9	6.9	2.8	13.3	3.6	10.4	8.4	2.4	8.0	14.1	7.6	7.3	6.8	2.3	1.8	14.5	8.9	3.0	0.0	9.7	2.5	2.9	14.6	14.9	5.3	0.0	5.4	3.8	5.2	2.4	10.0	12.6	5.6	7.7	5.0	20.4	10.6	10.5	15.4
TGTAAACATCCTTGACTGGAAGC	sm_TEMP_564	mir-30e-2	3.1	0.0	1.3	1.5	6.9	2.8	12.4	21.5	7.3	6.3	4.8	0.0	11.4	7.6	18.2	0.0	4.7	3.5	29.0	11.8	22.2	0.0	16.2	0.0	24.3	23.9	21.5	2.7	16.6	4.3	40.7	14.3	30.1	19.3	9.1	14.5	68.9	120.2	94.1	3.5	20.6	14.4
TCCAGCATCAGTGATTTTGTT	sm_TEMP_565	mir-338-1//mir-338-2//mir-338-3	2.6	2.6	3.3	4.4	1.4	2.8	7.9	1.8	5.2	0.0	1.2	4.0	4.9	3.8	0.8	3.4	3.5	1.8	ND	ND	ND	ND	ND	ND	14.3	9.4	15.5	18.7	24.9	4.3	7.6	5.2	5.1	23.9	16.8	18.5	12.3	19.1	20.4	10.6	18.4	11.2
TGGCAGTGTCTTAGCTGGTTGT	sm_TEMP_566	mir-34a	3.6	0.0	4.6	5.2	1.4	8.3	7.9	3.6	6.3	6.3	2.8	0.0	1.6	3.8	3.2	3.4	3.5	1.8	5.3	0.0	3.0	0.0	8.1	0.6	10.0	4.2	6.0	0.0	0.0	0.0	5.1	3.9	3.7	9.3	6.3	3.2	9.2	9.9	9.6	1.8	2.9	3.2
TGTGAGGAGTGAGAACGAAGC	sm_TEMP_567	mir-34a	4.1	1.3	1.3	1.5	4.2	0.0	ND	ND	ND	ND	ND	ND	ND	ND	ND	ND	ND	ND	ND	ND	ND	ND	ND	ND	2.9	2.1	1.2	5.3	8.3	0.0	ND	ND	ND	ND	ND	ND	ND	ND	ND	ND	ND	ND
TTTGTTCGTTCGGCTCGCGTTA	sm_TEMP_568	mir-375-1//mir-375-2	453.4	554.5	447.8	335.2	275.4	383.7	348.9	388.8	325.3	160.9	94.7	194.5	891.1	1216.5	758.8	728.7	745.8	502.0	2206.0	1262.9	844.9	880.2	1320.9	573.5	2178.8	2332.2	2809.4	1799.6	1234.7	1330.9	1732.9	1203.0	948.6	1407.3	1486.0	1302.4	1899.4	2034.6	2293.3	1564.9	1350.8	1089.4
TTTGTTCGTTCGGCTCGCGTT	sm_TEMP_569	mir-375-1//mir-375-2	356.5	375.4	320.0	178.7	221.5	214.1	344.4	329.6	279.4	158.8	88.3	156.4	350.1	404.9	274.9	282.6	271.2	132.1	933.6	428.8	320.8	354.9	557.3	242.8	933.3	987.2	1053.7	1153.5	778.9	770.2	728.0	425.2	417.2	865.4	807.2	744.1	1015.6	941.7	1150.5	948.6	839.1	650.6
TTTGTTCGTTCGGCTCGCGT	sm_TEMP_570	mir-375-1//mir-375-2	7.7	13.1	9.2	8.1	2.8	19.5	11.9	21.5	9.4	4.2	4.0	4.0	16.3	11.4	7.7	0.0	11.7	5.3	15.8	10.3	6.8	0.0	11.4	9.5	25.8	21.8	28.1	18.7	16.6	19.3	8.9	13.0	11.1	18.6	25.3	28.2	26.0	17.2	28.8	38.7	26.7	22.1
TTGTTCGTTCGGCTCGCGTTA	sm_TEMP_571	mir-375-1//mir-375-2	0.5	14.4	9.9	1.5	2.8	0.0	1.5	9.0	9.4	0.0	0.0	0.0	3.8	58.9	3.2	3.4	17.5	0.0	13.2	5.2	2.3	0.0	4.9	3.2	7.2	8.3	14.9	13.4	0.0	5.4	8.9	5.2	3.7	5.3	9.8	7.2	10.7	10.7	16.8	7.0	22.4	6.4
TTGTTCGTTCGGCTCGCGTT	sm_TEMP_572	mir-375-1//mir-375-2	3.1	11.8	5.9	1.1	1.4	2.8	0.5	10.7	12.5	2.1	0.4	2.0	1.1	17.1	1.6	0.0	18.7	1.8	ND	ND	ND	ND	ND	ND	4.3	7.3	2.4	2.7	0.0	3.2	3.8	0.0	1.7	4.6	4.9	1.6	1.5	5.0	4.2	7.0	19.1	2.2
TTTGTTCGTTCGGCTCGCG	sm_TEMP_573	mir-375-1//mir-375-2	2.1	1.3	2.6	1.1	2.8	2.8	ND	ND	ND	ND	ND	ND	ND	ND	ND	ND	ND	ND	ND	ND	ND	ND	ND	ND	2.9	1.0	3.6	0.0	0.0	5.4	0.0	2.6	1.0	7.3	3.5	4.8	3.1	3.1	4.2	7.9	4.0	3.2
TTTGTTCGTTCGGCTCGCGTTAG	sm_TEMP_574	mir-375-1//mir-375-2	1.5	1.3	1.3	0.0	0.0	8.3	ND	ND	ND	ND	ND	ND	ND	ND	ND	ND	ND	ND	4.0	0.7	3.4	0.0	3.2	1.3	2.9	13.5	10.2	0.0	8.3	3.2	5.1	9.1	4.7	3.3	4.2	2.4	3.1	5.3	11.4	2.6	6.1	2.9
TAATACTGTCTGGTAATGCCGT	sm_TEMP_575	mir-429a	910.4	718.0	777.0	469.3	430.4	450.5	919.6	1067.8	998.9	188.1	171.3	190.5	552.9	767.9	651.7	286.0	250.2	116.2	957.3	761.7	666.8	156.2	458.2	102.4	936.2	1097.4	1407.4	429.9	314.9	307.2	956.7	438.1	493.9	514.0	424.7	637.1	969.6	1525.7	1582.8	462.4	491.9	431.1
TAATACTGTCTGGTAATGCCG	sm_TEMP_576	mir-429a	266.2	219.7	310.2	147.0	167.5	150.2	360.2	438.9	519.2	127.5	66.1	128.4	201.7	321.2	257.5	122.6	98.2	52.8	344.2	327.7	263.0	108.8	216.1	55.6	320.7	432.7	543.6	272.3	124.3	169.7	277.0	129.6	187.5	282.3	246.4	346.7	327.8	648.5	548.6	363.1	252.4	224.2
CTAATACTGTCTGGTAATGCCG	sm_TEMP_577	mir-429a	31.8	11.8	28.3	23.9	24.9	22.2	31.6	25.1	28.2	18.8	7.3	6.0	15.2	28.5	25.5	6.8	11.7	21.1	29.0	24.4	16.9	14.2	9.7	5.7	28.6	23.9	51.4	26.7	0.0	18.3	15.2	10.4	8.1	34.5	10.5	31.4	19.9	50.4	49.2	28.1	18.8	21.5
AATACTGTCTGGTAATGCCGT	sm_TEMP_578	mir-429a	9.7	52.3	11.9	1.8	5.5	0.0	5.4	37.6	60.5	0.0	2.8	0.0	3.8	19.0	2.4	0.0	8.2	0.0	10.5	4.4	2.3	0.0	3.2	1.9	7.2	6.2	6.6	5.3	8.3	2.1	5.1	0.0	0.3	3.3	4.2	3.2	4.6	9.9	4.8	4.4	8.7	2.6
TAATACTGTCTGGTAATGCC	sm_TEMP_579	mir-429a	7.7	2.6	4.0	5.5	2.8	2.8	10.4	9.0	6.3	2.1	1.6	4.0	7.1	13.3	2.8	3.4	2.3	1.8	10.5	9.6	5.6	0.0	4.9	0.0	11.5	6.2	14.3	10.7	8.3	3.2	10.2	3.9	2.7	13.3	4.9	7.2	12.3	17.9	18.6	7.9	7.2	8.3
AATACTGTCTGGTAATGCCG	sm_TEMP_580	mir-429a	0.5	11.8	6.6	0.7	0.0	0.0	0.0	12.5	20.9	2.1	0.0	0.0	1.1	7.6	0.4	0.0	4.7	0.0	ND	ND	ND	ND	ND	ND	ND	ND	ND	ND	ND	ND	ND	ND	ND	ND	ND	ND	ND	ND	ND	ND	ND	ND
CTAATACTGTCTGGTAATGCCGT	sm_TEMP_581	mir-429a	2.1	0.0	0.0	1.8	2.8	5.6	ND	ND	ND	ND	ND	ND	ND	ND	ND	ND	ND	ND	ND	ND	ND	ND	ND	ND	4.3	5.2	4.2	0.0	0.0	5.4	2.5	2.6	2.7	2.0	1.4	2.4	ND	ND	ND	ND	ND	ND
TAAGTGCTGATTGTTGGGGTA	sm_TEMP_582	mir-430a-1//mir-430a-2//mir-430a-3//mir-430a-4	17134.7	11789.4	11973.8	10349.2	13277.3	11667.5	16870.4	14364.7	14235.4	4021.3	4404.9	5428.8	7519.7	9167.6	7292.1	5284.5	4665.3	2770.4	10095.2	6316.8	4239.7	3374.0	6963.4	2366.8	3750.5	6393.3	6582.3	6039.7	3447.2	4293.6	1334.0	2089.6	1368.2	4289.0	3899.3	3620.9	2012.7	1533.0	2931.2	2517.1	3264.8	2866.1
GTAAGTGCTGATTGTTGGGGTA	sm_TEMP_583	mir-430a-1//mir-430a-2//mir-430a-3//mir-430a-4	3551.9	2437.9	2472.7	1977.6	2054.0	2077.1	3869.3	2855.7	3371.9	363.7	448.1	645.8	1543.5	1507.3	1358.4	473.3	471.1	336.4	1678.6	1043.7	726.5	265.0	685.6	225.7	546.8	1039.2	912.2	469.9	281.7	429.7	200.7	261.9	166.6	348.0	329.9	284.0	216.0	174.1	313.6	203.1	210.2	224.9
AGTAAGTGCTGATTGTTGGGGT	sm_TEMP_584	mir-430a-1//mir-430a-2//mir-430a-3//mir-430a-4	935.5	678.8	705.3	585.8	444.3	481.0	853.9	610.9	1032.2	62.7	101.2	100.3	443.6	461.9	316.2	122.6	74.8	52.8	236.0	335.1	150.6	33.1	84.5	56.9	53.0	300.6	206.7	50.7	91.2	72.0	12.7	107.6	39.5	73.1	73.0	80.4	62.8	29.4	96.5	44.8	29.9	51.9
AGTAAGTGCTGATTGTTGGGG	sm_TEMP_585	mir-430a-1//mir-430a-2//mir-430a-3//mir-430a-4	255.9	156.9	202.2	190.1	163.3	136.3	231.8	175.6	281.5	50.2	68.1	78.2	135.4	135.0	84.5	74.9	32.7	52.8	51.4	102.6	53.7	37.9	82.9	41.1	15.7	97.8	66.9	93.5	24.9	59.1	10.2	29.8	19.9	75.7	68.8	78.8	32.2	8.4	40.8	49.2	35.7	56.7
AGTAAGTGCTGATTGTTGGGGTA	sm_TEMP_586	mir-430a-1//mir-430a-2//mir-430a-3//mir-430a-4	226.2	164.8	150.1	103.9	120.4	116.8	190.7	123.6	177.3	14.6	21.0	20.1	61.4	66.5	55.0	10.2	9.4	12.3	34.3	32.5	20.3	9.5	16.2	10.1	7.2	39.5	28.7	5.3	16.6	14.0	5.1	14.3	8.1	8.0	4.2	9.7	10.7	3.8	18.6	5.3	5.8	7.0
TAAGTGCTGATTGTTGGGGTAG	sm_TEMP_587	mir-430a-1//mir-430a-2//mir-430a-3//mir-430a-4//mir-430a-5//mir-430a-6//mir-430a-7//mir-430a-8//mir-430a-9//mir-430a-10//mir-430a-11//mir-430a-12//mir-430a-13//mir-430a-14//mir-430a-15//mir-430a-16//mir-430a-17//mir-430a-18	462871.0	197075.7	245141.3	236376.8	269956.5	200453.0	564560.6	252138.9	421415.2	93332.2	102656.0	108011.0	200673.3	162561.2	162124.4	116717.8	106949.4	57336.9	183147.5	100936.2	88257.8	53065.3	144693.8	47517.9	55131.6	107878.6	121057.0	76922.1	65802.5	83484.4	16758.7	31452.0	25958.8	94897.7	85909.3	75866.9	31055.1	16037.2	60239.1	51844.7	64162.0	63928.0
TAAGTGCTGATTGTTGGGGTAGT	sm_TEMP_588	mir-430a-1//mir-430a-2//mir-430a-3//mir-430a-4//mir-430a-5//mir-430a-6//mir-430a-7//mir-430a-8//mir-430a-9//mir-430a-10//mir-430a-11//mir-430a-12//mir-430a-13//mir-430a-14//mir-430a-15//mir-430a-16//mir-430a-17//mir-430a-18	138634.1	71895.3	72189.2	62031.4	73563.1	55832.3	113068.3	57557.5	76101.3	18056.1	21734.0	24093.8	38188.8	35818.9	30921.8	18168.7	18839.9	11134.5	36076.8	21517.5	18009.3	9043.0	27166.2	8165.2	11210.1	23461.5	24487.0	14455.8	10739.2	14682.1	4004.5	7445.9	5667.5	14731.9	14578.6	13534.4	7119.7	3993.9	11405.3	9027.3	10920.6	10518.4
GTAAGTGCTGATTGTTGGGGTAG	sm_TEMP_589	mir-430a-1//mir-430a-2//mir-430a-3//mir-430a-4//mir-430a-5//mir-430a-6//mir-430a-7//mir-430a-8//mir-430a-9//mir-430a-10//mir-430a-11//mir-430a-12//mir-430a-13//mir-430a-14//mir-430a-15//mir-430a-16//mir-430a-17//mir-430a-18	18280.1	7895.8	9876.4	9095.2	8496.8	7488.2	23318.8	9269.5	16776.3	2274.0	2597.0	2912.0	7689.8	5147.4	6223.6	2526.5	2539.0	1519.9	5510.4	3076.5	2995.1	1135.7	3536.9	1201.4	1501.6	3209.1	3567.4	1746.2	1682.1	1967.9	443.4	843.9	730.4	1839.0	1844.0	1512.4	903.7	393.6	1642.8	1040.9	1102.0	1143.2
GTAAGTGCTGATTGTTGGGGT	sm_TEMP_590	mir-430a-1//mir-430a-2//mir-430a-3//mir-430a-4//mir-430a-5//mir-430a-6//mir-430a-7//mir-430a-8//mir-430a-9//mir-430a-10//mir-430a-11//mir-430a-12//mir-430a-13//mir-430a-14//mir-430a-15//mir-430a-16//mir-430a-17//mir-430a-18	6158.0	2683.8	3687.0	3901.8	3637.3	3734.4	5983.9	2855.7	5545.9	675.1	776.6	774.1	2859.2	1935.0	1994.3	1007.9	846.3	524.8	2047.8	1493.2	985.0	392.8	1069.0	443.9	538.2	1545.8	1313.6	477.9	778.9	628.4	143.6	407.0	241.9	955.0	772.8	604.2	300.2	184.8	598.4	473.9	395.9	458.7
AAGTGCTGATTGTTGGGGTAGT	sm_TEMP_591	mir-430a-1//mir-430a-2//mir-430a-3//mir-430a-4//mir-430a-5//mir-430a-6//mir-430a-7//mir-430a-8//mir-430a-9//mir-430a-10//mir-430a-11//mir-430a-12//mir-430a-13//mir-430a-14//mir-430a-15//mir-430a-16//mir-430a-17//mir-430a-18	2979.0	3893.6	2626.2	1675.5	1626.3	1851.9	2543.0	3045.7	4937.0	278.0	291.0	332.9	1032.5	2303.8	787.5	296.2	849.8	195.5	891.4	472.4	545.1	160.9	464.7	151.8	256.2	586.7	611.7	288.4	298.3	272.8	114.3	216.5	170.9	195.3	289.9	251.8	208.3	125.2	326.8	157.4	327.8	116.3
AAGTGCTGATTGTTGGGGTAG	sm_TEMP_592	mir-430a-1//mir-430a-2//mir-430a-3//mir-430a-4//mir-430a-5//mir-430a-6//mir-430a-7//mir-430a-8//mir-430a-9//mir-430a-10//mir-430a-11//mir-430a-12//mir-430a-13//mir-430a-14//mir-430a-15//mir-430a-16//mir-430a-17//mir-430a-18	1553.6	6807.6	3505.9	770.7	658.8	748.0	1214.2	8651.4	18781.3	225.7	195.1	268.7	504.0	6806.8	401.1	269.0	3637.8	128.6	412.7	265.7	237.8	108.8	1018.7	144.8	158.9	306.9	354.2	795.7	1417.0	521.0	45.7	228.1	100.3	223.1	570.0	506.8	140.9	77.5	218.8	444.0	1311.1	175.9
TAAGTGCTGATTGTTGGGGTAGTT	sm_TEMP_593	mir-430a-1//mir-430a-2//mir-430a-3//mir-430a-4//mir-430a-5//mir-430a-6//mir-430a-7//mir-430a-8//mir-430a-9//mir-430a-10//mir-430a-11//mir-430a-12//mir-430a-13//mir-430a-14//mir-430a-15//mir-430a-16//mir-430a-17//mir-430a-18	1364.3	919.5	823.8	806.4	1335.6	920.4	1719.2	1375.9	1470.1	564.3	592.0	693.9	731.3	885.8	720.0	377.9	667.5	322.3	1090.5	547.7	418.1	227.1	939.1	271.3	425.2	648.1	602.7	817.0	422.6	696.1	151.2	242.4	178.4	608.3	593.1	603.4	211.4	170.2	338.7	386.8	461.9	432.7
GTAAGTGCTGATTGTTGGGGTAGT	sm_TEMP_594	mir-430a-1//mir-430a-2//mir-430a-3//mir-430a-4//mir-430a-5//mir-430a-6//mir-430a-7//mir-430a-8//mir-430a-9//mir-430a-10//mir-430a-11//mir-430a-12//mir-430a-13//mir-430a-14//mir-430a-15//mir-430a-16//mir-430a-17//mir-430a-18	387.2	218.4	227.8	217.4	217.3	205.8	467.5	254.4	323.2	75.2	79.0	120.3	157.1	131.2	138.7	74.9	81.8	49.3	155.6	77.5	82.3	56.8	125.1	39.2	48.7	88.4	93.8	85.4	91.2	85.9	19.1	29.8	25.3	67.7	87.7	77.2	19.9	21.8	58.2	48.4	45.8	58.3
AGTGCTGATTGTTGGGGTAGT	sm_TEMP_595	mir-430a-1//mir-430a-2//mir-430a-3//mir-430a-4//mir-430a-5//mir-430a-6//mir-430a-7//mir-430a-8//mir-430a-9//mir-430a-10//mir-430a-11//mir-430a-12//mir-430a-13//mir-430a-14//mir-430a-15//mir-430a-16//mir-430a-17//mir-430a-18	78.0	248.5	282.5	47.9	37.4	50.1	46.0	215.0	240.9	4.2	13.7	12.0	17.4	57.0	15.4	3.4	49.1	8.8	14.5	14.0	11.6	0.0	30.9	4.4	10.0	16.6	19.7	13.4	0.0	22.6	5.1	6.5	5.1	8.0	20.4	12.1	0.0	5.7	13.8	10.6	31.7	7.0
TAAGTGCTATGTGTTGGGGCAGT	sm_TEMP_596	mir-430a-1//mir-430a-2//mir-430a-3//mir-430a-4//mir-430a-5//mir-430a-6//mir-430a-7//mir-430a-8//mir-430a-9//mir-430a-10//mir-430a-11//mir-430a-12//mir-430a-13//mir-430a-14//mir-430a-15//mir-430a-16//mir-430a-17//mir-430a-18	52.8	43.2	25.0	44.2	355.7	72.3	118.6	129.0	83.4	271.7	224.1	300.8	44.0	55.1	51.7	173.7	149.6	84.5	100.2	35.4	25.5	71.0	139.7	41.7	31.5	37.4	37.6	98.8	16.6	96.7	22.9	14.3	6.4	63.1	48.4	57.1	9.2	11.5	15.0	39.6	55.5	30.4
TAAGTGCTATGTGTTGGGGCAG	sm_TEMP_597	mir-430a-1//mir-430a-2//mir-430a-3//mir-430a-4//mir-430a-5//mir-430a-6//mir-430a-7//mir-430a-8//mir-430a-9//mir-430a-10//mir-430a-11//mir-430a-12//mir-430a-13//mir-430a-14//mir-430a-15//mir-430a-16//mir-430a-17//mir-430a-18	62.1	31.4	34.2	55.6	236.7	111.2	165.5	112.9	123.0	202.7	199.1	294.8	48.4	91.2	56.6	129.4	216.3	119.8	80.4	48.0	28.5	66.2	136.5	58.2	35.8	33.3	41.2	90.8	33.1	58.0	20.3	9.1	8.1	53.8	50.5	34.6	7.7	16.0	21.6	30.8	45.1	39.4
TAAGTGCTGATTGTTGGGGTAGTTT	sm_TEMP_598	mir-430a-1//mir-430a-2//mir-430a-3//mir-430a-4//mir-430a-5//mir-430a-6//mir-430a-7//mir-430a-8//mir-430a-9//mir-430a-10//mir-430a-11//mir-430a-12//mir-430a-13//mir-430a-14//mir-430a-15//mir-430a-16//mir-430a-17//mir-430a-18	86.7	69.3	56.0	65.2	108.0	75.1	178.9	161.2	160.6	75.2	74.6	88.2	90.8	108.3	86.5	27.2	105.2	31.7	131.9	59.8	58.6	33.1	134.8	41.1	67.3	84.3	75.9	146.9	41.4	108.5	14.0	37.6	28.7	84.3	93.4	90.9	18.4	17.2	43.2	51.0	75.0	58.0
AAGTGCTGATTGTTGGGGTAGTT	sm_TEMP_599	mir-430a-1//mir-430a-2//mir-430a-3//mir-430a-4//mir-430a-5//mir-430a-6//mir-430a-7//mir-430a-8//mir-430a-9//mir-430a-10//mir-430a-11//mir-430a-12//mir-430a-13//mir-430a-14//mir-430a-15//mir-430a-16//mir-430a-17//mir-430a-18	61.0	85.0	61.2	38.7	65.1	36.1	95.9	121.8	158.5	31.4	25.4	32.1	54.9	85.5	44.1	51.1	47.9	14.1	65.9	28.8	29.7	18.9	45.5	16.4	31.5	36.4	43.6	29.4	24.9	24.7	11.4	18.1	12.2	21.9	24.6	24.1	18.4	14.5	20.4	15.8	23.8	17.6
TAAGTGCTATGTGTTGGGGCA	sm_TEMP_600	mir-430a-1//mir-430a-2//mir-430a-3//mir-430a-4//mir-430a-5//mir-430a-6//mir-430a-7//mir-430a-8//mir-430a-9//mir-430a-10//mir-430a-11//mir-430a-12//mir-430a-13//mir-430a-14//mir-430a-15//mir-430a-16//mir-430a-17//mir-430a-18	13.3	6.5	9.9	8.1	62.3	13.9	21.2	21.5	17.7	35.5	43.5	76.2	7.1	13.3	4.4	47.7	56.1	33.5	17.1	11.1	3.0	37.9	42.2	15.2	1.4	10.4	11.3	50.7	8.3	29.0	15.2	1.3	0.3	31.2	19.7	22.5	0.0	2.3	2.4	19.3	22.7	16.0
TAAGTGCTATGTGTTGGGG	sm_TEMP_601	mir-430a-1//mir-430a-2//mir-430a-3//mir-430a-4//mir-430a-5//mir-430a-6//mir-430a-7//mir-430a-8//mir-430a-9//mir-430a-10//mir-430a-11//mir-430a-12//mir-430a-13//mir-430a-14//mir-430a-15//mir-430a-16//mir-430a-17//mir-430a-18	9.7	2.6	3.3	8.8	18.0	13.9	2.0	5.4	5.2	12.5	16.1	36.1	2.2	3.8	4.4	23.8	23.4	17.6	4.0	1.5	2.3	14.2	17.9	8.2	0.0	2.1	3.6	48.1	8.3	16.1	2.5	1.3	0.0	17.9	12.6	12.9	1.5	1.1	0.6	11.4	11.2	12.5
AAGTGCTGATTGTTGGGGTAGTTT	sm_TEMP_602	mir-430a-1//mir-430a-2//mir-430a-3//mir-430a-4//mir-430a-5//mir-430a-6//mir-430a-7//mir-430a-8//mir-430a-9//mir-430a-10//mir-430a-11//mir-430a-12//mir-430a-13//mir-430a-14//mir-430a-15//mir-430a-16//mir-430a-17//mir-430a-18	5.6	9.2	4.0	4.1	18.0	2.8	15.3	5.4	22.9	4.2	5.6	8.0	6.0	11.4	10.5	0.0	11.7	3.5	17.1	5.2	6.8	4.7	26.0	10.1	2.9	5.2	9.6	10.7	16.6	6.4	2.5	9.1	5.1	12.6	13.3	11.3	4.6	1.5	8.4	9.7	7.9	8.0
GTAAGTGCTGATTGTTGGGGTAGTT	sm_TEMP_603	mir-430a-1//mir-430a-2//mir-430a-3//mir-430a-4//mir-430a-5//mir-430a-6//mir-430a-7//mir-430a-8//mir-430a-9//mir-430a-10//mir-430a-11//mir-430a-12//mir-430a-13//mir-430a-14//mir-430a-15//mir-430a-16//mir-430a-17//mir-430a-18	3.6	2.6	2.6	3.7	1.4	8.3	4.4	7.2	3.1	6.3	3.2	6.0	0.5	0.0	1.2	10.2	1.2	0.0	ND	ND	ND	ND	ND	ND	0.0	1.0	0.6	5.3	8.3	2.1	ND	ND	ND	ND	ND	ND	ND	ND	ND	ND	ND	ND
TAAGTGCTATGTGTTGGG	sm_TEMP_604	mir-430a-1//mir-430a-2//mir-430a-3//mir-430a-4//mir-430a-5//mir-430a-6//mir-430a-7//mir-430a-8//mir-430a-9//mir-430a-10//mir-430a-11//mir-430a-12//mir-430a-13//mir-430a-14//mir-430a-15//mir-430a-16//mir-430a-17//mir-430a-18	1.5	0.0	2.0	1.8	12.5	2.8	5.4	1.8	0.0	10.5	11.7	10.0	1.6	0.0	2.4	17.0	5.8	8.8	0.0	0.7	1.1	9.5	8.1	3.8	0.0	2.1	0.0	8.0	8.3	4.3	0.0	1.3	0.3	3.3	4.2	8.0	0.0	0.4	0.0	5.3	3.2	4.2
AGTGCTGATTGTTGGGGTAGTT	sm_TEMP_605	mir-430a-1//mir-430a-2//mir-430a-3//mir-430a-4//mir-430a-5//mir-430a-6//mir-430a-7//mir-430a-8//mir-430a-9//mir-430a-10//mir-430a-11//mir-430a-12//mir-430a-13//mir-430a-14//mir-430a-15//mir-430a-16//mir-430a-17//mir-430a-18	1.0	5.2	5.9	0.0	1.4	0.0	1.5	9.0	10.4	0.0	0.4	0.0	ND	ND	ND	ND	ND	ND	ND	ND	ND	ND	ND	ND	ND	ND	ND	ND	ND	ND	ND	ND	ND	ND	ND	ND	ND	ND	ND	ND	ND	ND
TAAGTGCTGATTGTTGGGGTAGTTTT	sm_TEMP_606	mir-430a-16//mir-430a-17	16.9	7.8	4.0	13.3	33.2	16.7	34.1	26.9	28.2	16.7	17.7	34.1	17.9	26.6	17.8	6.8	40.9	19.4	43.5	14.0	12.4	4.7	40.6	13.3	30.1	17.7	26.3	58.7	33.1	36.5	2.5	1.3	6.8	33.9	29.5	30.6	1.5	6.5	11.4	14.9	19.8	15.7
CAAGTGCTACATGTTGGGGTGA	sm_TEMP_607	mir-430b-1//mir-430b-2	2329.6	1128.7	1247.9	1518.2	1947.4	1562.7	2181.3	1049.9	1907.0	545.5	721.8	752.1	712.2	861.1	740.2	551.6	589.1	428.0	969.2	522.6	536.4	326.5	523.1	238.4	602.7	861.3	602.1	694.2	538.6	414.6	306.2	316.3	91.6	622.3	388.2	429.6	171.6	482.9	214.6	242.7	328.9	433.4
AAGTGCTACACGTTGGGGTGA	sm_TEMP_608	mir-430b-1//mir-430b-2	483.7	3329.9	2727.6	194.1	232.5	353.1	240.2	3568.8	6144.4	89.9	59.2	234.6	129.9	2644.0	122.5	160.0	1202.8	121.5	138.5	143.2	83.8	94.6	143.0	28.5	91.6	203.9	219.2	138.8	256.9	66.6	92.7	57.0	39.2	85.7	96.9	109.4	52.1	74.8	71.3	92.3	614.5	49.3
TAAGTGCTACACGTTGGGGTGA	sm_TEMP_609	mir-430b-1//mir-430b-2	1100.2	474.8	651.3	570.3	665.7	1240.2	828.7	514.2	814.3	175.6	158.8	284.8	420.8	406.8	462.5	252.0	181.2	179.6	559.1	321.1	324.2	203.5	248.6	77.8	279.1	350.6	394.3	275.0	538.6	160.1	275.7	118.0	147.3	199.9	221.1	210.0	188.4	272.9	263.2	91.4	168.8	142.9
TAAGTGCTACATGTTGGGGTGA	sm_TEMP_610	mir-430b-1//mir-430b-2	422.6	174.0	258.1	240.9	265.7	339.2	420.5	385.2	529.7	194.4	114.9	188.5	239.8	256.6	309.3	160.0	154.3	137.4	460.2	276.8	206.2	108.8	199.8	74.6	302.0	336.0	379.9	275.0	190.6	136.4	235.0	118.0	137.2	245.7	188.8	242.9	117.9	477.2	237.4	118.7	220.7	148.9
AAGTGCTACACGTTGGGGTGAT	sm_TEMP_611	mir-430b-1//mir-430b-2	69.8	156.9	152.8	51.9	59.5	86.2	78.1	229.3	436.9	16.7	16.9	20.1	39.1	180.6	50.9	30.6	99.4	10.6	36.9	27.3	34.2	9.5	35.7	7.6	35.8	40.6	43.0	40.1	49.7	17.2	22.9	15.6	15.2	31.2	25.3	20.9	18.4	30.9	33.0	19.3	72.8	13.8
AAGTGCTACACGTTGGGGTGATT	sm_TEMP_612	mir-430b-1//mir-430b-2	96.9	122.9	92.9	72.2	87.2	75.1	88.5	127.2	148.1	31.4	22.2	28.1	46.8	72.2	42.5	23.8	71.3	12.3	65.9	19.9	34.2	37.9	48.7	15.8	28.6	44.7	33.5	34.7	8.3	27.9	15.2	16.9	12.5	29.9	23.2	21.7	10.7	25.2	18.0	14.1	45.4	18.6
CAAGTGCTACATGTTGGGGTGAT	sm_TEMP_613	mir-430b-1//mir-430b-2	83.6	45.8	42.8	44.9	84.4	44.5	89.9	57.3	106.4	35.5	38.7	20.1	38.1	64.6	36.4	44.3	37.4	21.1	60.7	36.9	35.7	37.9	39.0	11.4	31.5	54.1	38.8	69.4	41.4	39.7	15.2	14.3	6.1	53.1	33.0	29.8	3.1	33.2	19.2	15.8	25.2	30.1
AAGTGCTACACGTTGGGGTCA	sm_TEMP_614	mir-430b-1//mir-430b-2	9.2	44.5	54.0	2.9	6.9	5.6	3.0	46.6	35.5	2.1	1.2	2.0	0.0	24.7	0.0	3.4	5.8	0.0	ND	ND	ND	ND	ND	ND	0.0	0.0	3.0	2.7	8.3	1.1	ND	ND	ND	ND	ND	ND	ND	ND	ND	ND	ND	ND
AAGTGCTACATGTTGGGGTGA	sm_TEMP_615	mir-430b-1//mir-430b-2	10.3	54.9	34.9	3.3	12.5	0.0	6.9	52.0	110.5	2.1	1.6	6.0	4.3	57.0	1.6	0.0	28.1	0.0	0.0	4.4	1.5	4.7	3.2	1.3	ND	ND	ND	ND	ND	ND	2.5	1.3	0.0	3.3	5.6	1.6	1.5	0.8	1.8	0.0	14.4	1.3
TAAGTGCTACACGTTGGGGTGAT	sm_TEMP_616	mir-430b-1//mir-430b-2	25.6	5.2	17.1	17.3	16.6	19.5	47.4	19.7	49.0	8.4	7.3	18.0	25.0	34.2	21.4	6.8	7.0	8.8	33.0	19.2	19.2	18.9	22.7	4.4	17.2	18.7	26.3	24.0	33.1	20.4	11.4	7.8	9.5	9.3	13.3	20.9	15.3	21.8	18.0	12.3	11.5	9.9
GCAAGTGCTACATGTTGGGGTGA	sm_TEMP_617	mir-430b-1//mir-430b-2	16.4	10.5	12.5	23.6	13.8	11.1	9.9	7.2	8.3	4.2	3.2	0.0	4.3	3.8	4.0	0.0	0.0	1.8	ND	ND	ND	ND	ND	ND	0.0	5.2	1.8	0.0	8.3	1.1	ND	ND	ND	ND	ND	ND	ND	ND	ND	ND	ND	ND
CAAGTGCTACATGTTGGGGTGATT	sm_TEMP_618	mir-430b-1//mir-430b-2	4.1	10.5	6.6	9.2	20.8	16.7	9.9	9.0	11.5	14.6	9.7	6.0	10.3	11.4	7.7	3.4	14.0	7.0	14.5	7.4	6.0	9.5	17.9	4.4	8.6	7.3	3.0	32.0	8.3	12.9	5.1	1.3	1.0	11.3	8.4	8.0	1.5	5.3	3.6	4.4	9.0	8.3
GTAAGTGCTACACGTTGGGGTGA	sm_TEMP_619	mir-430b-1//mir-430b-2	10.8	3.9	7.2	8.5	5.5	5.6	6.9	0.0	4.2	2.1	0.4	2.0	3.3	5.7	4.4	0.0	2.3	0.0	4.0	3.0	3.0	4.7	6.5	0.6	ND	ND	ND	ND	ND	ND	ND	ND	ND	ND	ND	ND	ND	ND	ND	ND	ND	ND
AGTGCTACACGTTGGGGTGAT	sm_TEMP_620	mir-430b-1//mir-430b-2	6.2	9.2	7.2	1.8	5.5	5.6	5.9	12.5	20.9	4.2	2.0	0.0	3.8	9.5	2.8	3.4	4.7	0.0	1.3	1.5	1.5	0.0	8.1	1.9	2.9	3.1	2.4	5.3	0.0	3.2	1.3	0.0	0.3	2.7	4.9	4.0	ND	ND	ND	ND	ND	ND
TAAGTGCTACATGTTGGGGTGAT	sm_TEMP_621	mir-430b-1//mir-430b-2	4.1	5.2	4.0	1.8	13.8	2.8	11.9	21.5	11.5	8.4	5.2	6.0	8.7	3.8	11.7	6.8	5.8	1.8	13.2	8.9	6.0	4.7	4.9	0.6	1.4	7.3	8.4	13.4	16.6	6.4	5.1	1.3	4.4	5.3	8.4	7.2	4.6	16.8	6.0	0.9	8.7	4.2
AGTGCTACACGTTGGGGTGATT	sm_TEMP_622	mir-430b-1//mir-430b-2	2.6	6.5	7.2	0.4	1.4	0.0	0.5	7.2	14.6	0.0	1.6	0.0	0.5	3.8	2.0	0.0	7.0	0.0	2.6	3.7	1.5	0.0	6.5	0.0	1.4	3.1	0.0	8.0	0.0	2.1	ND	ND	ND	ND	ND	ND	ND	ND	ND	ND	ND	ND
AAGTGCTACATGTTGGGGTGATT	sm_TEMP_623	mir-430b-1//mir-430b-2	1.5	7.8	1.3	1.8	0.0	2.8	ND	ND	ND	ND	ND	ND	ND	ND	ND	ND	ND	ND	ND	ND	ND	ND	ND	ND	ND	ND	ND	ND	ND	ND	ND	ND	ND	ND	ND	ND	ND	ND	ND	ND	ND	ND
TAAGTGCTACATGTTGGGG	sm_TEMP_624	mir-430c-1//mir-430b-1//mir-430c-2//mir-430c-3//mir-430c-4//mir-430c-5//mir-430b-2//mir-430c-6//mir-430c-7	9498.0	6096.1	8042.5	7754.6	13577.7	15682.8	4899.2	4792.4	5518.8	4061.0	3548.1	5924.2	2147.5	2936.8	2434.2	4106.4	3905.5	3323.4	2878.5	2015.8	1550.3	3104.2	5330.6	1296.3	1377.1	2134.6	2162.4	5137.2	5203.9	3456.8	617.4	517.2	316.2	3611.6	3107.5	3405.3	663.3	594.3	669.7	2819.5	2826.7	2340.2
TAAGTGCTACATGTTGGGGC	sm_TEMP_625	mir-430c-1//mir-430b-1//mir-430c-2//mir-430c-3//mir-430c-4//mir-430c-5//mir-430b-2//mir-430c-6//mir-430c-7	14709.2	8354.9	7034.3	5772.5	11950.0	9740.6	7471.3	6489.0	4677.4	3486.2	2824.3	4769.0	3074.0	3189.6	1856.5	3020.2	2630.1	2434.0	4760.1	2056.4	1263.7	1968.5	3645.8	786.6	2406.4	2253.1	1967.1	3292.2	936.4	1789.6	883.0	755.7	362.8	2332.4	1406.7	1092.5	726.1	921.1	955.7	764.0	1491.8	1118.5
TAAGTGCTACATGTTGGGGCA	sm_TEMP_626	mir-430c-1//mir-430b-1//mir-430c-2//mir-430c-3//mir-430c-4//mir-430c-5//mir-430b-2//mir-430c-6//mir-430c-7	6743.2	3486.9	3764.7	3483.6	5126.6	3225.5	4893.8	4115.2	2725.5	1644.9	1710.0	1732.7	1756.6	2070.0	1578.7	1385.8	1450.7	829.5	1807.8	1301.3	1083.8	785.5	1588.9	431.2	1302.7	1435.5	1698.3	1097.4	422.6	857.2	820.7	606.7	452.0	866.7	759.5	999.1	574.4	1181.0	1358.0	348.2	907.6	708.2
TAAGTGCTACATGTTGGGGCC	sm_TEMP_627	mir-430c-1//mir-430b-1//mir-430c-2//mir-430c-3//mir-430c-4//mir-430c-5//mir-430b-2//mir-430c-6//mir-430c-7	3984.3	2320.2	2258.7	1888.8	2477.5	1932.5	1897.1	1617.8	1181.3	434.7	373.6	423.2	692.1	815.4	608.5	371.1	325.0	160.3	690.9	406.7	362.1	212.9	357.4	135.9	423.7	467.1	590.2	355.1	82.9	239.5	331.6	211.3	124.0	215.8	210.6	181.0	196.1	311.5	331.0	134.5	209.1	130.4
TAAGTGCTACATGTTGGG	sm_TEMP_628	mir-430c-1//mir-430b-1//mir-430c-2//mir-430c-3//mir-430c-4//mir-430c-5//mir-430b-2//mir-430c-6//mir-430c-7	1659.8	895.9	1161.0	1331.8	3289.9	3300.6	1417.8	562.6	598.5	1289.6	966.8	1119.1	560.0	317.4	605.2	1001.1	801.9	662.2	758.2	236.9	414.7	761.9	882.2	211.8	395.1	318.3	333.9	846.4	1682.1	583.3	78.8	76.5	35.8	1136.3	802.3	823.8	85.8	60.7	89.3	604.9	779.2	649.3
ATAAGTGCTACATGTTGGGG	sm_TEMP_629	mir-430c-1//mir-430b-1//mir-430c-2//mir-430c-3//mir-430c-4//mir-430c-5//mir-430b-2//mir-430c-6//mir-430c-7	858.1	610.8	774.4	653.9	1100.3	1309.7	580.2	510.6	709.0	317.7	263.2	441.2	309.9	311.7	322.2	299.6	291.1	237.8	333.6	267.9	218.6	231.9	461.4	118.9	156.0	276.7	293.9	469.9	580.1	327.6	77.5	66.1	57.8	341.4	305.3	330.6	68.9	96.6	98.3	284.0	262.2	218.5
GCAAGTGCTACACGTTGGGGT	sm_TEMP_630	mir-430c-1//mir-430b-1//mir-430c-2//mir-430c-3//mir-430c-4//mir-430c-5//mir-430b-2//mir-430c-6//mir-430c-7	984.8	417.2	705.3	659.4	894.1	1284.7	1117.3	610.9	1051.0	221.5	253.9	449.2	487.7	403.0	387.3	224.7	263.0	246.6	441.7	327.0	260.7	165.6	375.3	109.4	220.5	440.0	449.2	221.6	356.3	196.6	87.7	116.7	84.8	226.5	169.9	177.0	98.0	94.3	187.1	159.1	137.4	143.2
ATAAGTGCTACATGTTGGGGC	sm_TEMP_631	mir-430c-1//mir-430b-1//mir-430c-2//mir-430c-3//mir-430c-4//mir-430c-5//mir-430b-2//mir-430c-6//mir-430c-7	1304.3	619.9	570.3	378.0	773.7	728.5	799.6	569.7	535.9	133.8	145.1	244.7	312.6	338.3	195.3	166.8	136.8	96.9	498.4	211.8	132.6	66.2	206.3	36.7	264.8	239.3	234.8	178.9	74.6	108.5	96.6	83.0	41.2	144.1	76.5	46.7	61.3	98.9	77.9	46.6	86.5	61.8
TAAGTGCTACATGTTGGGGT	sm_TEMP_632	mir-430c-1//mir-430b-1//mir-430c-2//mir-430c-3//mir-430c-4//mir-430c-5//mir-430b-2//mir-430c-6//mir-430c-7	809.9	562.4	518.3	595.0	909.3	684.0	861.3	698.7	722.6	407.6	388.5	447.2	328.9	420.1	325.0	384.8	440.7	283.6	557.8	298.9	211.9	269.7	497.2	187.8	224.7	350.6	302.3	480.6	439.2	350.2	124.5	89.4	58.1	460.9	330.6	412.7	88.8	103.4	113.9	226.8	329.2	328.0
TAAGTGCTACACGTTGGGGTG	sm_TEMP_633	mir-430c-1//mir-430b-1//mir-430c-2//mir-430c-3//mir-430c-4//mir-430c-5//mir-430b-2//mir-430c-6//mir-430c-7	742.7	238.0	511.7	361.8	631.1	1048.3	597.4	322.5	567.2	142.1	118.1	355.0	274.6	216.7	210.2	153.2	134.4	227.2	274.3	191.2	143.5	94.6	261.6	46.2	146.0	202.8	200.1	208.3	182.3	116.0	78.8	111.5	52.7	164.7	99.7	81.3	76.6	81.7	117.5	61.5	80.4	75.6
CAAGTGCTACATGTTGGGGTG	sm_TEMP_634	mir-430c-1//mir-430b-1//mir-430c-2//mir-430c-3//mir-430c-4//mir-430c-5//mir-430b-2//mir-430c-6//mir-430c-7	686.8	401.5	401.0	479.7	858.1	578.4	741.7	476.6	646.4	265.4	320.8	351.0	232.7	349.7	274.5	255.4	291.1	218.4	356.0	217.0	183.7	227.1	313.6	118.9	173.2	325.6	198.3	400.5	298.3	234.2	67.3	120.6	35.5	278.9	149.5	133.5	62.8	78.3	70.7	109.9	123.3	159.2
TAAGTGCTACATGTTGGGGA	sm_TEMP_635	mir-430c-1//mir-430b-1//mir-430c-2//mir-430c-3//mir-430c-4//mir-430c-5//mir-430b-2//mir-430c-6//mir-430c-7	444.2	347.9	513.0	422.6	528.7	561.7	535.2	438.9	499.4	194.4	220.9	210.6	253.4	309.8	265.6	238.3	250.2	123.3	354.7	177.9	173.9	151.4	297.3	113.2	220.5	199.7	193.5	312.4	165.7	153.6	88.9	62.2	42.6	304.2	224.6	287.2	59.7	123.7	84.5	203.1	246.6	262.3
TAAGTGCTACACGTTGGGGCA	sm_TEMP_636	mir-430c-1//mir-430b-1//mir-430c-2//mir-430c-3//mir-430c-4//mir-430c-5//mir-430b-2//mir-430c-6//mir-430c-7	367.8	183.1	213.4	210.0	658.8	278.1	1032.3	808.0	632.9	604.0	577.5	567.6	398.0	431.5	410.8	548.2	540.1	241.3	547.2	281.2	194.2	293.4	489.0	140.4	234.8	303.7	338.1	413.9	207.2	280.4	152.5	116.7	84.5	249.7	218.3	237.3	116.4	186.3	254.8	133.6	266.1	177.8
TAAGTGCTAAATGTTGGGGCA	sm_TEMP_637	mir-430c-1//mir-430b-1//mir-430c-2//mir-430c-3//mir-430c-4//mir-430c-5//mir-430b-2//mir-430c-6//mir-430c-7	325.7	324.4	189.0	167.3	294.8	183.5	180.9	175.6	111.6	66.9	49.6	44.1	53.8	62.7	72.0	34.0	35.1	22.9	98.9	56.8	46.2	9.5	52.0	19.6	44.4	41.6	62.7	61.4	24.9	25.8	21.6	33.7	14.5	42.5	34.4	40.2	16.8	54.2	38.4	21.1	24.2	23.4
TAAGTGCTACATGTTGGGGAA	sm_TEMP_638	mir-430c-1//mir-430b-1//mir-430c-2//mir-430c-3//mir-430c-4//mir-430c-5//mir-430b-2//mir-430c-6//mir-430c-7	84.1	287.7	158.7	114.6	265.7	125.1	236.7	336.8	329.5	69.0	99.9	58.2	106.0	226.2	118.1	54.5	168.3	22.9	126.6	53.1	78.5	28.4	131.6	37.3	94.5	74.9	75.3	72.1	91.2	75.2	31.8	23.3	23.3	83.0	61.8	84.5	35.2	58.4	57.6	85.3	72.5	80.4
ATAAGTGCTACATGTTGGG	sm_TEMP_639	mir-430c-1//mir-430b-1//mir-430c-2//mir-430c-3//mir-430c-4//mir-430c-5//mir-430b-2//mir-430c-6//mir-430c-7	178.0	102.0	119.8	103.9	206.2	266.9	127.5	100.3	108.4	64.8	52.4	84.2	66.3	74.1	75.6	74.9	74.8	54.6	85.7	65.7	51.8	47.3	84.5	17.1	53.0	82.2	87.8	77.4	124.3	47.3	15.2	10.4	13.9	91.0	90.6	93.3	38.3	17.2	32.4	61.5	69.6	61.8
ATAAGTGCTACATGTTGGGGCA	sm_TEMP_640	mir-430c-1//mir-430b-1//mir-430c-2//mir-430c-3//mir-430c-4//mir-430c-5//mir-430b-2//mir-430c-6//mir-430c-7	261.1	142.6	147.5	114.9	131.5	94.5	192.2	138.0	136.6	10.5	34.7	20.1	53.8	68.4	54.6	30.6	31.6	17.6	48.8	47.2	42.8	9.5	27.6	7.0	60.1	59.3	59.7	16.0	24.9	18.3	22.9	22.0	15.5	11.3	14.0	20.9	12.3	48.1	46.2	7.9	11.2	11.2
AAGTGCTACACGTTGGGGT	sm_TEMP_641	mir-430c-1//mir-430b-1//mir-430c-2//mir-430c-3//mir-430c-4//mir-430c-5//mir-430b-2//mir-430c-6//mir-430c-7	49.2	269.4	285.8	33.2	34.6	58.4	25.2	266.9	457.7	10.5	11.7	42.1	13.0	302.2	8.9	17.0	253.7	33.5	10.5	16.2	6.4	18.9	21.1	3.8	8.6	25.0	18.5	21.4	49.7	16.1	5.1	9.1	4.1	16.6	9.8	15.3	3.1	2.3	9.0	26.4	67.4	6.7
TAAGTGCTACACGTTGGGG	sm_TEMP_642	mir-430c-1//mir-430b-1//mir-430c-2//mir-430c-3//mir-430c-4//mir-430c-5//mir-430b-2//mir-430c-6//mir-430c-7	87.7	53.6	79.7	93.2	175.8	214.1	117.1	116.5	120.9	179.7	112.8	208.6	71.8	72.2	65.1	204.3	136.8	116.2	84.4	46.5	40.9	127.8	188.5	60.1	25.8	60.3	65.7	224.3	331.5	128.9	25.4	16.9	11.8	116.9	116.5	131.1	15.3	12.6	26.4	117.8	104.9	91.0
TAAGTGCTACACGTTGGGGT	sm_TEMP_643	mir-430c-1//mir-430b-1//mir-430c-2//mir-430c-3//mir-430c-4//mir-430c-5//mir-430b-2//mir-430c-6//mir-430c-7	131.3	51.0	101.4	74.0	112.1	130.7	85.0	52.0	66.7	33.4	32.2	90.2	45.1	32.3	38.4	40.9	45.6	45.8	58.0	40.6	22.9	14.2	71.5	19.6	18.6	33.3	34.6	61.4	16.6	50.5	14.0	9.1	16.2	68.4	40.7	46.7	9.2	8.8	19.2	36.0	35.7	34.0
GTAAGTGCTACACGTTGGGGTG	sm_TEMP_644	mir-430c-1//mir-430b-1//mir-430c-2//mir-430c-3//mir-430c-4//mir-430c-5//mir-430b-2//mir-430c-6//mir-430c-7	107.7	70.6	86.9	64.8	88.6	139.0	67.2	39.4	62.6	16.7	13.3	24.1	29.9	22.8	27.9	20.4	17.5	10.6	23.7	27.3	18.0	23.7	17.9	3.2	15.7	7.3	12.5	8.0	24.9	12.9	3.8	5.2	3.4	8.6	9.8	9.7	3.1	3.4	6.6	5.3	4.7	7.4
TAAGTGCTAAATGTTGGGG	sm_TEMP_645	mir-430c-1//mir-430b-1//mir-430c-2//mir-430c-3//mir-430c-4//mir-430c-5//mir-430b-2//mir-430c-6//mir-430c-7	94.4	74.6	63.9	61.5	105.2	133.5	50.9	25.1	31.3	27.2	24.2	42.1	15.8	11.4	19.0	23.8	17.5	31.7	23.7	17.0	9.0	18.9	45.5	4.4	11.5	14.6	14.9	80.1	124.3	34.4	3.8	6.5	3.4	31.2	32.3	40.2	3.1	6.9	5.4	40.4	18.4	21.5
GCAAGTGCTACATGTTGGGGTG	sm_TEMP_646	mir-430c-1//mir-430b-1//mir-430c-2//mir-430c-3//mir-430c-4//mir-430c-5//mir-430b-2//mir-430c-6//mir-430c-7	111.8	68.0	63.2	89.2	109.3	86.2	139.4	57.3	61.5	10.5	25.4	28.1	25.0	28.5	27.9	27.2	15.2	12.3	39.6	22.9	18.0	9.5	21.1	8.9	18.6	23.9	14.9	10.7	0.0	12.9	10.2	18.1	3.4	19.3	9.1	7.2	9.2	6.5	6.0	5.3	4.7	7.4
AAGTGCTACATGTTGGGGC	sm_TEMP_647	mir-430c-1//mir-430b-1//mir-430c-2//mir-430c-3//mir-430c-4//mir-430c-5//mir-430b-2//mir-430c-6//mir-430c-7	22.6	300.8	162.0	7.0	13.8	19.5	21.2	213.2	198.1	2.1	6.9	2.0	11.4	121.7	2.8	10.2	44.4	1.8	5.3	1.5	1.5	0.0	6.5	2.5	0.0	5.2	3.0	8.0	0.0	2.1	1.3	2.6	0.7	4.6	2.8	1.6	1.5	2.7	0.6	3.5	24.2	2.9
AAGTGCTACATGTTGGGG	sm_TEMP_648	mir-430c-1//mir-430b-1//mir-430c-2//mir-430c-3//mir-430c-4//mir-430c-5//mir-430b-2//mir-430c-6//mir-430c-7	13.8	252.4	162.7	10.7	11.1	47.3	20.8	145.1	247.1	4.2	4.4	8.0	5.4	98.8	2.4	3.4	78.3	7.0	4.0	0.7	3.4	4.7	6.5	1.9	1.4	2.1	2.4	8.0	16.6	4.3	1.3	0.0	0.3	4.0	4.2	5.6	1.5	1.1	0.0	2.6	49.0	4.2
AATAAGTGCTACATGTTGGGGC	sm_TEMP_649	mir-430c-1//mir-430b-1//mir-430c-2//mir-430c-3//mir-430c-4//mir-430c-5//mir-430b-2//mir-430c-6//mir-430c-7	100.5	79.8	49.4	39.1	91.3	80.6	40.5	66.3	53.2	14.6	6.9	10.0	12.5	24.7	13.7	3.4	10.5	10.6	21.1	16.2	14.7	0.0	16.2	5.1	14.3	8.3	9.0	16.0	0.0	5.4	1.3	6.5	2.7	12.0	7.7	7.2	4.6	2.7	4.2	3.5	6.1	7.4
AAGTGCTACACGTTGGGG	sm_TEMP_650	mir-430c-1//mir-430b-1//mir-430c-2//mir-430c-3//mir-430c-4//mir-430c-5//mir-430b-2//mir-430c-6//mir-430c-7	24.1	133.4	175.8	22.8	19.4	52.8	25.7	116.5	228.3	18.8	8.5	8.0	9.8	95.0	9.7	20.4	83.0	8.8	9.2	8.1	5.6	9.5	17.9	8.2	7.2	10.4	10.2	24.0	24.9	18.3	2.5	6.5	3.7	10.6	14.0	19.3	6.1	1.9	9.6	14.1	56.6	6.1
TAAGTGCTACATGTTGGA	sm_TEMP_651	mir-430c-1//mir-430b-1//mir-430c-2//mir-430c-3//mir-430c-4//mir-430c-5//mir-430b-2//mir-430c-6//mir-430c-7	72.8	48.4	40.2	46.8	88.6	122.3	32.6	25.1	22.9	37.6	29.4	66.2	16.3	11.4	18.6	40.9	57.3	29.9	17.1	19.2	12.0	42.6	35.7	8.9	21.5	21.8	28.1	37.4	33.1	29.0	2.5	3.9	3.7	82.4	43.5	46.7	0.0	4.2	4.8	28.1	48.3	50.6
CAAGTGCTACATGTTGGGGT	sm_TEMP_652	mir-430c-1//mir-430b-1//mir-430c-2//mir-430c-3//mir-430c-4//mir-430c-5//mir-430b-2//mir-430c-6//mir-430c-7	83.6	43.2	40.2	79.6	116.3	52.8	82.0	43.0	58.4	25.1	37.5	28.1	23.9	39.9	38.8	13.6	30.4	14.1	34.3	23.6	18.4	28.4	29.2	10.7	24.3	35.4	16.1	45.4	41.4	29.0	2.5	13.0	2.7	48.5	16.1	24.1	9.2	3.4	6.6	13.2	14.8	28.8
TAAGTGCTACATGTTGGGGTG	sm_TEMP_653	mir-430c-1//mir-430b-1//mir-430c-2//mir-430c-3//mir-430c-4//mir-430c-5//mir-430b-2//mir-430c-6//mir-430c-7	93.9	43.2	40.2	40.5	67.8	125.1	131.4	93.2	123.0	33.4	33.0	64.2	59.8	38.0	48.5	44.3	62.0	42.3	81.8	42.8	31.2	14.2	82.9	14.5	60.1	62.4	64.5	104.1	49.7	43.0	24.1	18.1	13.9	57.1	39.3	34.6	27.6	36.3	39.0	27.3	45.8	33.3
TAAGTGCTTCATGTTGGG	sm_TEMP_654	mir-430c-1//mir-430b-1//mir-430c-2//mir-430c-3//mir-430c-4//mir-430c-5//mir-430b-2//mir-430c-6//mir-430c-7	53.3	51.0	31.0	64.5	84.4	108.4	25.7	16.1	19.8	48.1	20.2	26.1	10.3	3.8	11.3	40.9	19.9	22.9	25.1	8.1	8.3	14.2	26.0	4.4	7.2	18.7	10.2	16.0	49.7	20.4	2.5	3.9	0.7	29.9	19.0	20.1	0.0	1.9	1.8	10.6	16.2	14.7
GTAAGTGCTACATGTTGGGGC	sm_TEMP_655	mir-430c-1//mir-430b-1//mir-430c-2//mir-430c-3//mir-430c-4//mir-430c-5//mir-430b-2//mir-430c-6//mir-430c-7	81.6	66.7	55.3	38.3	66.4	83.4	56.8	46.6	49.0	0.0	8.9	10.0	22.8	32.3	15.0	6.8	11.7	7.0	33.0	17.0	13.9	0.0	14.6	7.0	8.6	13.5	14.3	13.4	0.0	10.7	5.1	2.6	3.0	8.0	6.3	4.8	4.6	6.5	5.4	0.9	5.4	5.4
TAAATGCTACATGTTGGGG	sm_TEMP_656	mir-430c-1//mir-430b-1//mir-430c-2//mir-430c-3//mir-430c-4//mir-430c-5//mir-430b-2//mir-430c-6//mir-430c-7	72.8	45.8	46.8	41.3	83.0	100.1	23.7	34.0	41.7	29.3	24.6	34.1	13.6	20.9	18.2	13.6	26.9	15.9	25.1	17.7	13.1	4.7	26.0	5.7	15.7	15.6	19.1	42.7	33.1	15.0	2.5	2.6	4.1	29.2	18.3	22.5	4.6	5.7	7.2	12.3	21.3	16.0
CAAGTGCTACATGTTGGGG	sm_TEMP_657	mir-430c-1//mir-430b-1//mir-430c-2//mir-430c-3//mir-430c-4//mir-430c-5//mir-430b-2//mir-430c-6//mir-430c-7	43.6	26.2	32.3	44.2	60.9	105.7	38.5	16.1	43.8	27.2	25.8	42.1	10.9	19.0	15.0	20.4	21.0	24.7	11.9	14.0	12.0	4.7	30.9	7.0	8.6	20.8	12.5	50.7	8.3	21.5	3.8	11.7	1.0	21.3	24.6	19.3	7.7	4.2	4.2	13.2	15.9	23.4
CCCCAACATGTAGCACTTACT	sm_TEMP_658	mir-430c-1//mir-430b-1//mir-430c-2//mir-430c-3//mir-430c-4//mir-430c-5//mir-430b-2//mir-430c-6//mir-430c-7	58.0	20.9	32.3	29.5	38.8	108.4	66.7	23.3	45.9	12.5	12.9	22.1	24.5	17.1	20.2	17.0	12.9	7.0	38.2	6.6	14.3	4.7	13.0	2.5	22.9	12.5	10.2	13.4	0.0	16.1	5.1	1.3	2.4	33.9	9.8	8.8	4.6	7.3	7.8	14.9	9.7	10.9
TAAATGCTACATGTTGGGGCA	sm_TEMP_659	mir-430c-1//mir-430b-1//mir-430c-2//mir-430c-3//mir-430c-4//mir-430c-5//mir-430b-2//mir-430c-6//mir-430c-7	60.0	27.5	47.4	27.3	45.7	11.1	45.0	48.4	34.4	16.7	13.7	12.0	17.4	32.3	23.0	13.6	14.0	10.6	10.5	19.2	12.8	4.7	8.1	5.1	15.7	12.5	17.9	10.7	0.0	6.4	12.7	6.5	5.7	10.0	7.7	8.0	4.6	13.0	15.6	2.6	13.0	7.7
AAGTGCTACATGTTGGGGCA	sm_TEMP_660	mir-430c-1//mir-430b-1//mir-430c-2//mir-430c-3//mir-430c-4//mir-430c-5//mir-430b-2//mir-430c-6//mir-430c-7	5.1	108.6	86.9	5.9	5.5	5.6	3.5	141.5	126.2	0.0	1.2	4.0	3.3	77.9	0.4	0.0	33.9	0.0	ND	ND	ND	ND	ND	ND	1.4	3.1	2.4	5.3	0.0	2.1	ND	ND	ND	ND	ND	ND	0.0	1.9	1.8	0.0	16.9	1.0
ATAAGTGCTACATGTTGGGGA	sm_TEMP_661	mir-430c-1//mir-430b-1//mir-430c-2//mir-430c-3//mir-430c-4//mir-430c-5//mir-430b-2//mir-430c-6//mir-430c-7	48.2	24.9	32.3	28.0	38.8	30.6	49.4	32.2	56.3	10.5	14.9	10.0	30.4	30.4	26.7	20.4	14.0	19.4	40.9	25.8	22.5	18.9	30.9	3.8	24.3	29.1	34.0	32.0	8.3	19.3	14.0	10.4	5.4	21.9	12.6	25.7	6.1	24.4	11.4	13.2	22.0	14.4
GTAAGTGCTACATGTTGGGG	sm_TEMP_662	mir-430c-1//mir-430b-1//mir-430c-2//mir-430c-3//mir-430c-4//mir-430c-5//mir-430b-2//mir-430c-6//mir-430c-7	25.1	19.6	32.3	27.3	42.9	36.1	22.7	19.7	26.1	14.6	11.3	12.0	12.0	5.7	10.9	17.0	9.4	3.5	6.6	6.6	6.8	0.0	17.9	3.8	7.2	8.3	7.8	16.0	16.6	8.6	5.1	0.0	3.0	17.3	10.5	8.8	3.1	1.9	3.0	9.7	8.3	11.5
AATAAGTGCTACATGTTGGGG	sm_TEMP_663	mir-430c-1//mir-430b-1//mir-430c-2//mir-430c-3//mir-430c-4//mir-430c-5//mir-430b-2//mir-430c-6//mir-430c-7	25.6	26.2	23.7	18.8	30.4	22.2	7.4	19.7	40.7	10.5	2.0	8.0	6.5	11.4	6.1	3.4	9.4	5.3	13.2	7.4	9.4	4.7	11.4	3.8	4.3	7.3	4.2	10.7	8.3	14.0	1.3	2.6	2.7	10.6	11.9	12.9	3.1	3.1	1.8	8.8	11.9	6.4
CCCAACATGTAGCACTTACT	sm_TEMP_664	mir-430c-1//mir-430b-1//mir-430c-2//mir-430c-3//mir-430c-4//mir-430c-5//mir-430b-2//mir-430c-6//mir-430c-7	23.1	13.1	20.4	15.8	23.5	44.5	20.8	16.1	10.4	14.6	6.4	4.0	4.3	3.8	3.2	17.0	7.0	7.0	13.2	0.7	1.9	0.0	4.9	1.9	2.9	2.1	1.8	8.0	0.0	2.1	1.3	0.0	0.3	15.3	4.9	2.4	0.0	1.5	1.8	9.7	6.5	3.2
TAAGTGCTACACGTTGGG	sm_TEMP_665	mir-430c-1//mir-430b-1//mir-430c-2//mir-430c-3//mir-430c-4//mir-430c-5//mir-430b-2//mir-430c-6//mir-430c-7	8.2	7.8	11.9	7.7	58.1	41.7	66.7	3.6	8.3	56.4	38.3	22.1	28.8	3.8	31.5	23.8	10.5	17.6	39.6	3.0	22.2	18.9	27.6	3.2	25.8	6.2	4.8	10.7	99.4	15.0	0.0	0.0	1.4	23.9	16.8	24.1	4.6	1.9	3.0	22.0	15.9	19.5
TAAGTGCTACATGTTGG	sm_TEMP_666	mir-430c-1//mir-430b-1//mir-430c-2//mir-430c-3//mir-430c-4//mir-430c-5//mir-430b-2//mir-430c-6//mir-430c-7	15.9	7.8	10.5	17.7	26.3	41.7	5.4	7.2	8.3	12.5	10.9	14.0	7.1	5.7	3.2	6.8	15.2	12.3	5.3	8.9	4.5	18.9	6.5	7.6	8.6	3.1	9.6	10.7	16.6	4.3	7.6	1.3	0.3	13.9	11.2	16.1	3.1	0.8	1.2	8.8	8.3	9.6
GTAAGTGCTACATGTTGGGGCA	sm_TEMP_667	mir-430c-1//mir-430b-1//mir-430c-2//mir-430c-3//mir-430c-4//mir-430c-5//mir-430b-2//mir-430c-6//mir-430c-7	26.2	15.7	13.2	20.6	22.1	13.9	23.2	10.7	13.6	2.1	4.0	4.0	6.5	1.9	7.3	0.0	2.3	3.5	6.6	1.5	4.9	0.0	8.1	0.0	8.6	1.0	3.6	0.0	0.0	5.4	ND	ND	ND	ND	ND	ND	0.0	2.7	3.0	2.6	1.8	2.6
CCCCAACATGTAGCACTTATT	sm_TEMP_668	mir-430c-1//mir-430b-1//mir-430c-2//mir-430c-3//mir-430c-4//mir-430c-5//mir-430b-2//mir-430c-6//mir-430c-7	17.4	10.5	13.2	10.7	18.0	27.8	16.3	0.0	9.4	2.1	3.2	6.0	3.8	1.9	3.2	6.8	0.0	1.8	13.2	2.2	1.5	0.0	3.2	1.3	4.3	4.2	6.0	5.3	0.0	1.1	1.3	1.3	1.4	6.0	4.9	6.4	0.0	2.3	1.2	4.4	2.2	2.6
CAAGTGCTACATGTTGGG	sm_TEMP_669	mir-430c-1//mir-430b-1//mir-430c-2//mir-430c-3//mir-430c-4//mir-430c-5//mir-430b-2//mir-430c-6//mir-430c-7	6.2	1.3	2.0	6.6	60.9	16.7	51.4	3.6	3.1	12.5	23.8	2.0	14.7	0.0	13.7	3.4	4.7	3.5	21.1	0.7	11.6	0.0	3.2	0.0	12.9	0.0	1.8	10.7	8.3	0.0	0.0	2.6	0.0	6.6	2.8	2.4	0.0	1.1	0.6	2.6	4.7	4.2
GCAAGTGCTACATGTTGGGGT	sm_TEMP_670	mir-430c-1//mir-430b-1//mir-430c-2//mir-430c-3//mir-430c-4//mir-430c-5//mir-430b-2//mir-430c-6//mir-430c-7	17.4	11.8	9.2	13.3	15.2	8.3	17.8	17.9	5.2	2.1	2.4	2.0	4.9	9.5	2.8	6.8	4.7	1.8	13.2	3.0	4.9	4.7	6.5	3.8	0.0	11.4	7.2	5.3	8.3	3.2	0.0	3.9	0.7	2.7	2.8	4.8	ND	ND	ND	ND	ND	ND
AAGTGCTACATGTTGGG	sm_TEMP_671	mir-430c-1//mir-430b-1//mir-430c-2//mir-430c-3//mir-430c-4//mir-430c-5//mir-430b-2//mir-430c-6//mir-430c-7	3.1	37.9	26.3	1.8	2.8	0.0	2.0	12.5	36.5	0.0	0.8	2.0	0.5	9.5	0.4	0.0	19.9	0.0	ND	ND	ND	ND	ND	ND	ND	ND	ND	ND	ND	ND	ND	ND	ND	ND	ND	ND	0.0	0.8	1.2	0.9	15.9	0.3
ATAAGTGCTACATGTTGG	sm_TEMP_672	mir-430c-1//mir-430b-1//mir-430c-2//mir-430c-3//mir-430c-4//mir-430c-5//mir-430b-2//mir-430c-6//mir-430c-7	8.2	5.2	3.3	5.2	40.1	8.3	38.5	0.0	3.1	12.5	11.3	2.0	13.6	0.0	15.0	3.4	5.8	5.3	14.5	1.5	11.3	0.0	1.6	0.0	5.7	1.0	3.6	0.0	8.3	1.1	1.3	2.6	0.3	5.3	2.1	5.6	0.0	0.0	0.6	4.4	3.6	3.8
AGCAAGTGCTACACGTTGGGG	sm_TEMP_673	mir-430c-1//mir-430b-1//mir-430c-2//mir-430c-3//mir-430c-4//mir-430c-5//mir-430b-2//mir-430c-6//mir-430c-7	11.3	5.2	5.3	13.6	13.8	19.5	16.3	12.5	14.6	8.4	3.2	6.0	7.6	9.5	8.9	6.8	3.5	8.8	9.2	6.6	5.3	18.9	14.6	3.8	1.4	4.2	6.0	10.7	41.4	2.1	2.5	2.6	3.0	6.6	4.2	8.0	4.6	0.0	5.4	8.8	5.4	4.5
AGTGCTACACGTTGGGGT	sm_TEMP_674	mir-430c-1//mir-430b-1//mir-430c-2//mir-430c-3//mir-430c-4//mir-430c-5//mir-430b-2//mir-430c-6//mir-430c-7	9.2	15.7	20.4	6.6	12.5	0.0	8.9	16.1	22.9	4.2	2.8	6.0	2.7	7.6	3.2	0.0	7.0	3.5	5.3	4.4	2.3	0.0	6.5	0.0	2.9	3.1	2.4	8.0	0.0	5.4	2.5	1.3	0.7	3.3	3.5	2.4	3.1	2.3	2.4	4.4	5.4	1.6
AGTGCTACACGTTGGGG	sm_TEMP_675	mir-430c-1//mir-430b-1//mir-430c-2//mir-430c-3//mir-430c-4//mir-430c-5//mir-430b-2//mir-430c-6//mir-430c-7	4.1	9.2	21.7	8.8	8.3	11.1	4.4	19.7	27.1	0.0	1.2	0.0	3.3	11.4	2.0	3.4	11.7	3.5	4.0	3.7	0.8	14.2	8.1	0.6	0.0	3.1	2.4	8.0	8.3	7.5	ND	ND	ND	ND	ND	ND	1.5	0.0	1.2	4.4	4.7	2.2
TAAGTGCTAAATGTTGGG	sm_TEMP_676	mir-430c-1//mir-430b-1//mir-430c-2//mir-430c-3//mir-430c-4//mir-430c-5//mir-430b-2//mir-430c-6//mir-430c-7	17.4	7.8	5.3	9.6	18.0	2.8	27.7	0.0	0.0	8.4	7.7	8.0	2.2	3.8	5.7	6.8	5.8	8.8	13.2	2.2	5.3	4.7	11.4	0.6	2.9	3.1	0.6	13.4	24.9	4.3	0.0	0.0	0.0	7.3	7.0	5.6	1.5	0.0	2.4	6.2	6.9	6.7
TAAGTGCTACATGTTGGAG	sm_TEMP_677	mir-430c-1//mir-430b-1//mir-430c-2//mir-430c-3//mir-430c-4//mir-430c-5//mir-430b-2//mir-430c-6//mir-430c-7	10.3	3.9	4.6	2.6	24.9	11.1	7.9	9.0	4.2	4.2	4.0	16.0	3.3	7.6	3.2	10.2	4.7	3.5	5.3	2.2	2.6	9.5	6.5	3.2	2.9	2.1	2.4	5.3	0.0	4.3	0.0	1.3	0.7	8.6	4.9	6.4	3.1	2.3	2.4	8.8	6.1	4.5
AGTGCTACATGTTGGGGC	sm_TEMP_678	mir-430c-1//mir-430b-1//mir-430c-2//mir-430c-3//mir-430c-4//mir-430c-5//mir-430b-2//mir-430c-6//mir-430c-7	11.3	17.0	9.9	4.8	4.2	8.3	6.9	10.7	4.2	4.2	2.8	6.0	1.6	3.8	0.0	3.4	3.5	1.8	5.3	2.2	1.5	0.0	3.2	2.5	ND	ND	ND	ND	ND	ND	ND	ND	ND	ND	ND	ND	ND	ND	ND	ND	ND	ND
GCCCCAACATGTAGCACTTACT	sm_TEMP_679	mir-430c-1//mir-430b-1//mir-430c-2//mir-430c-3//mir-430c-4//mir-430c-5//mir-430b-2//mir-430c-6//mir-430c-7	6.7	3.9	6.6	5.2	6.9	25.0	7.9	3.6	11.5	4.2	0.4	6.0	2.7	7.6	1.2	3.4	2.3	3.5	ND	ND	ND	ND	ND	ND	ND	ND	ND	ND	ND	ND	ND	ND	ND	ND	ND	ND	ND	ND	ND	ND	ND	ND
AGTGCTACATGTTGGGG	sm_TEMP_680	mir-430c-1//mir-430b-1//mir-430c-2//mir-430c-3//mir-430c-4//mir-430c-5//mir-430b-2//mir-430c-6//mir-430c-7	6.2	10.5	12.5	3.7	4.2	13.9	4.0	7.2	5.2	6.3	2.0	4.0	5.4	9.5	2.4	0.0	2.3	7.0	2.6	1.5	0.8	0.0	9.7	0.0	2.9	4.2	0.6	10.7	8.3	5.4	ND	ND	ND	ND	ND	ND	ND	ND	ND	ND	ND	ND
AGCAAGTGCTACATGTTGGGGTG	sm_TEMP_681	mir-430c-1//mir-430b-1//mir-430c-2//mir-430c-3//mir-430c-4//mir-430c-5//mir-430b-2//mir-430c-6//mir-430c-7	11.3	9.2	3.3	10.3	9.7	5.6	ND	ND	ND	ND	ND	ND	ND	ND	ND	ND	ND	ND	ND	ND	ND	ND	ND	ND	ND	ND	ND	ND	ND	ND	ND	ND	ND	ND	ND	ND	ND	ND	ND	ND	ND	ND
AAGTGCTACATGTTGGGGTG	sm_TEMP_682	mir-430c-1//mir-430b-1//mir-430c-2//mir-430c-3//mir-430c-4//mir-430c-5//mir-430b-2//mir-430c-6//mir-430c-7	2.6	26.2	7.2	1.1	2.8	0.0	4.0	34.0	56.3	2.1	0.4	2.0	0.0	15.2	2.0	0.0	11.7	5.3	ND	ND	ND	ND	ND	ND	ND	ND	ND	ND	ND	ND	ND	ND	ND	ND	ND	ND	ND	ND	ND	ND	ND	ND
CCCAACATGTAGCACTTATT	sm_TEMP_683	mir-430c-1//mir-430b-1//mir-430c-2//mir-430c-3//mir-430c-4//mir-430c-5//mir-430b-2//mir-430c-6//mir-430c-7	7.2	5.2	10.5	3.7	5.5	5.6	ND	ND	ND	ND	ND	ND	ND	ND	ND	ND	ND	ND	ND	ND	ND	ND	ND	ND	ND	ND	ND	ND	ND	ND	ND	ND	ND	ND	ND	ND	ND	ND	ND	ND	ND	ND
AAGTGCTACACGTTGGG	sm_TEMP_684	mir-430c-1//mir-430b-1//mir-430c-2//mir-430c-3//mir-430c-4//mir-430c-5//mir-430b-2//mir-430c-6//mir-430c-7	2.6	13.1	18.4	3.3	0.0	0.0	1.0	9.0	15.6	6.3	1.2	2.0	1.6	9.5	0.4	0.0	4.7	1.8	ND	ND	ND	ND	ND	ND	0.0	0.0	1.8	0.0	24.9	3.2	ND	ND	ND	ND	ND	ND	ND	ND	ND	ND	ND	ND
AGTAAGTGCTACACGTTGGGGTG	sm_TEMP_685	mir-430c-1//mir-430b-1//mir-430c-2//mir-430c-3//mir-430c-4//mir-430c-5//mir-430b-2//mir-430c-6//mir-430c-7	6.2	2.6	3.3	4.4	15.2	5.6	2.5	0.0	7.3	0.0	0.4	4.0	ND	ND	ND	ND	ND	ND	ND	ND	ND	ND	ND	ND	0.0	0.0	3.0	0.0	8.3	1.1	ND	ND	ND	ND	ND	ND	ND	ND	ND	ND	ND	ND
GTAAGTGCTACATGTTGGG	sm_TEMP_686	mir-430c-1//mir-430b-1//mir-430c-2//mir-430c-3//mir-430c-4//mir-430c-5//mir-430b-2//mir-430c-6//mir-430c-7	5.6	1.3	5.3	4.4	8.3	11.1	4.4	1.8	7.3	2.1	4.8	6.0	2.2	0.0	3.6	6.8	3.5	3.5	ND	ND	ND	ND	ND	ND	0.0	2.1	3.6	2.7	16.6	2.1	ND	ND	ND	ND	ND	ND	ND	ND	ND	ND	ND	ND
TAAATGCTACATGTTGGG	sm_TEMP_687	mir-430c-1//mir-430b-1//mir-430c-2//mir-430c-3//mir-430c-4//mir-430c-5//mir-430b-2//mir-430c-6//mir-430c-7	5.6	3.9	2.6	5.2	9.7	8.3	6.4	1.8	4.2	4.2	3.2	4.0	6.5	1.9	2.0	3.4	8.2	1.8	5.3	1.5	2.6	4.7	4.9	0.0	2.9	0.0	2.4	2.7	8.3	3.2	0.0	0.0	0.0	6.6	7.0	2.4	1.5	0.0	0.6	2.6	3.2	4.5
TAAGTGCTACATGTT	sm_TEMP_688	mir-430c-1//mir-430b-1//mir-430c-2//mir-430c-3//mir-430c-4//mir-430c-5//mir-430b-2//mir-430c-6//mir-430c-7	8.2	2.6	5.3	4.8	11.1	2.8	3.5	1.8	5.2	2.1	4.0	0.0	3.3	0.0	0.8	3.4	3.5	1.8	2.6	0.7	1.1	4.7	1.6	1.3	ND	ND	ND	ND	ND	ND	ND	ND	ND	ND	ND	ND	ND	ND	ND	ND	ND	ND
ATAAGTGCTACATGTTGGGGAA	sm_TEMP_689	mir-430c-1//mir-430b-1//mir-430c-2//mir-430c-3//mir-430c-4//mir-430c-5//mir-430b-2//mir-430c-6//mir-430c-7	5.6	0.0	5.9	4.1	8.3	8.3	7.9	9.0	13.6	0.0	2.0	0.0	3.3	9.5	4.4	0.0	4.7	7.0	10.5	3.0	4.5	0.0	3.2	0.6	1.4	5.2	7.8	2.7	0.0	4.3	1.3	0.0	2.0	2.7	2.1	4.0	3.1	2.3	1.2	7.0	4.3	1.6
ACCCCAACGTGTAGCACTTCCT	sm_TEMP_690	mir-430c-1//mir-430b-1//mir-430c-2//mir-430c-3//mir-430c-4//mir-430c-5//mir-430b-2//mir-430c-6//mir-430c-7	2.1	7.8	2.0	1.8	6.9	11.1	2.5	5.4	3.1	2.1	0.0	2.0	1.1	0.0	0.4	3.4	2.3	5.3	ND	ND	ND	ND	ND	ND	4.3	2.1	1.2	5.3	0.0	3.2	ND	ND	ND	ND	ND	ND	ND	ND	ND	ND	ND	ND
AAGTGCTACATGTTGGGGT	sm_TEMP_691	mir-430c-1//mir-430b-1//mir-430c-2//mir-430c-3//mir-430c-4//mir-430c-5//mir-430b-2//mir-430c-6//mir-430c-7	0.5	19.6	7.9	2.9	0.0	0.0	1.5	25.1	32.3	0.0	0.8	0.0	0.0	9.5	0.8	0.0	14.0	0.0	ND	ND	ND	ND	ND	ND	ND	ND	ND	ND	ND	ND	ND	ND	ND	ND	ND	ND	ND	ND	ND	ND	ND	ND
GCAAGTGCTACATGTTGGGG	sm_TEMP_692	mir-430c-1//mir-430b-1//mir-430c-2//mir-430c-3//mir-430c-4//mir-430c-5//mir-430b-2//mir-430c-6//mir-430c-7	8.2	1.3	3.3	8.1	4.2	5.6	3.5	3.6	8.3	6.3	3.2	0.0	1.1	3.8	1.6	3.4	1.2	1.8	ND	ND	ND	ND	ND	ND	0.0	2.1	1.2	0.0	16.6	1.1	ND	ND	ND	ND	ND	ND	ND	ND	ND	ND	ND	ND
AGTGCTACATGTTGGGGCA	sm_TEMP_693	mir-430c-1//mir-430b-1//mir-430c-2//mir-430c-3//mir-430c-4//mir-430c-5//mir-430b-2//mir-430c-6//mir-430c-7	4.6	3.9	9.9	3.3	4.2	0.0	2.5	1.8	6.3	0.0	1.2	2.0	ND	ND	ND	ND	ND	ND	ND	ND	ND	ND	ND	ND	ND	ND	ND	ND	ND	ND	ND	ND	ND	ND	ND	ND	ND	ND	ND	ND	ND	ND
CCCCAACGTGTAGCACTTCCT	sm_TEMP_694	mir-430c-1//mir-430b-1//mir-430c-2//mir-430c-3//mir-430c-4//mir-430c-5//mir-430b-2//mir-430c-6//mir-430c-7	2.1	2.6	4.0	2.9	5.5	8.3	2.5	3.6	3.1	2.1	0.0	2.0	ND	ND	ND	ND	ND	ND	ND	ND	ND	ND	ND	ND	ND	ND	ND	ND	ND	ND	ND	ND	ND	ND	ND	ND	ND	ND	ND	ND	ND	ND
AGTAAGTGCTACATGTTGGGGC	sm_TEMP_695	mir-430c-1//mir-430b-1//mir-430c-2//mir-430c-3//mir-430c-4//mir-430c-5//mir-430b-2//mir-430c-6//mir-430c-7	7.7	6.5	3.3	2.6	0.0	2.8	8.4	5.4	7.3	2.1	1.2	2.0	3.8	3.8	3.2	0.0	2.3	0.0	7.9	3.0	1.5	0.0	3.2	0.6	ND	ND	ND	ND	ND	ND	ND	ND	ND	ND	ND	ND	ND	ND	ND	ND	ND	ND
AAGTGCTACATGTTGGGGA	sm_TEMP_696	mir-430c-1//mir-430b-1//mir-430c-2//mir-430c-3//mir-430c-4//mir-430c-5//mir-430b-2//mir-430c-6//mir-430c-7	0.0	6.5	10.5	1.1	1.4	2.8	1.0	16.1	30.2	0.0	0.8	0.0	1.1	11.4	0.8	0.0	11.7	0.0	ND	ND	ND	ND	ND	ND	ND	ND	ND	ND	ND	ND	ND	ND	ND	ND	ND	ND	ND	ND	ND	ND	ND	ND
TAAGTGCTACATGTTG	sm_TEMP_697	mir-430c-1//mir-430b-1//mir-430c-2//mir-430c-3//mir-430c-4//mir-430c-5//mir-430b-2//mir-430c-6//mir-430c-7	4.1	0.0	4.0	3.7	1.4	8.3	ND	ND	ND	ND	ND	ND	0.5	5.7	1.2	3.4	1.2	1.8	ND	ND	ND	ND	ND	ND	ND	ND	ND	ND	ND	ND	ND	ND	ND	ND	ND	ND	ND	ND	ND	ND	ND	ND
AATAAGTGCTACATGTTGGG	sm_TEMP_698	mir-430c-1//mir-430b-1//mir-430c-2//mir-430c-3//mir-430c-4//mir-430c-5//mir-430b-2//mir-430c-6//mir-430c-7	5.1	1.3	5.9	2.6	5.5	0.0	ND	ND	ND	ND	ND	ND	0.5	7.6	0.8	0.0	1.2	5.3	2.6	2.2	2.3	4.7	3.2	0.0	ND	ND	ND	ND	ND	ND	ND	ND	ND	ND	ND	ND	ND	ND	ND	ND	ND	ND
AAGTGCTACATGTTGGGGAA	sm_TEMP_699	mir-430c-1//mir-430b-1//mir-430c-2//mir-430c-3//mir-430c-4//mir-430c-5//mir-430b-2//mir-430c-6//mir-430c-7	0.0	13.1	2.6	0.4	0.0	0.0	1.0	9.0	15.6	0.0	0.0	0.0	0.5	11.4	0.0	0.0	3.5	0.0	ND	ND	ND	ND	ND	ND	ND	ND	ND	ND	ND	ND	ND	ND	ND	ND	ND	ND	ND	ND	ND	ND	ND	ND
TATAAGTGCTACATGTTGGGG	sm_TEMP_700	mir-430c-1//mir-430b-1//mir-430c-2//mir-430c-3//mir-430c-4//mir-430c-5//mir-430b-2//mir-430c-6//mir-430c-7	3.1	0.0	1.3	1.8	6.9	2.8	4.4	9.0	4.2	0.0	0.0	2.0	ND	ND	ND	ND	ND	ND	ND	ND	ND	ND	ND	ND	ND	ND	ND	ND	ND	ND	ND	ND	ND	ND	ND	ND	ND	ND	ND	ND	ND	ND
GTGCTACACGTTGGGGT	sm_TEMP_701	mir-430c-1//mir-430b-1//mir-430c-2//mir-430c-3//mir-430c-4//mir-430c-5//mir-430b-2//mir-430c-6//mir-430c-7	1.0	1.3	5.3	2.2	2.8	2.8	ND	ND	ND	ND	ND	ND	ND	ND	ND	ND	ND	ND	ND	ND	ND	ND	ND	ND	ND	ND	ND	ND	ND	ND	ND	ND	ND	ND	ND	ND	ND	ND	ND	ND	ND	ND
GCCCCAACATGTAGCACTTATT	sm_TEMP_702	mir-430c-1//mir-430b-1//mir-430c-2//mir-430c-3//mir-430c-4//mir-430c-5//mir-430b-2//mir-430c-6//mir-430c-7	2.6	1.3	4.0	1.8	2.8	2.8	ND	ND	ND	ND	ND	ND	ND	ND	ND	ND	ND	ND	ND	ND	ND	ND	ND	ND	ND	ND	ND	ND	ND	ND	ND	ND	ND	ND	ND	ND	ND	ND	ND	ND	ND	ND
AGTAAGTGCTACATGTTGGGG	sm_TEMP_703	mir-430c-1//mir-430b-1//mir-430c-2//mir-430c-3//mir-430c-4//mir-430c-5//mir-430b-2//mir-430c-6//mir-430c-7	3.6	2.6	0.7	1.8	2.8	2.8	2.5	5.4	4.2	0.0	2.8	0.0	ND	ND	ND	ND	ND	ND	ND	ND	ND	ND	ND	ND	0.0	3.1	1.8	5.3	0.0	3.2	ND	ND	ND	ND	ND	ND	ND	ND	ND	ND	ND	ND
GTAAGTGCTACATGTTGGGGTG	sm_TEMP_704	mir-430c-1//mir-430b-1//mir-430c-2//mir-430c-3//mir-430c-4//mir-430c-5//mir-430b-2//mir-430c-6//mir-430c-7	4.1	2.6	2.0	2.6	2.8	0.0	3.0	5.4	2.1	0.0	0.0	2.0	ND	ND	ND	ND	ND	ND	ND	ND	ND	ND	ND	ND	0.0	1.0	1.8	8.0	0.0	4.3	ND	ND	ND	ND	ND	ND	ND	ND	ND	ND	ND	ND
GTGCTACATGTTGGGG	sm_TEMP_705	mir-430c-1//mir-430b-1//mir-430c-2//mir-430c-3//mir-430c-4//mir-430c-5//mir-430b-2//mir-430c-6//mir-430c-7	2.1	1.3	2.6	1.5	0.0	5.6	ND	ND	ND	ND	ND	ND	ND	ND	ND	ND	ND	ND	ND	ND	ND	ND	ND	ND	0.0	0.0	0.6	2.7	8.3	2.1	ND	ND	ND	ND	ND	ND	ND	ND	ND	ND	ND	ND
TAAGTGCTACATGTTGGGGCAG	sm_TEMP_706	mir-430c-1//mir-430c-2//mir-430c-3//mir-430c-4//mir-430c-5//mir-430c-6//mir-430c-7	5992.8	1833.7	2632.1	3066.6	3557.0	3495.3	6832.4	2665.8	3269.8	1245.7	1172.8	1439.9	2092.1	1733.5	1967.7	980.6	1157.3	866.5	1672.0	856.9	1192.7	336.0	792.8	283.9	1421.5	1312.8	1968.9	526.0	414.3	479.1	861.4	680.6	596.6	483.5	499.8	432.0	686.2	1091.7	1202.7	232.1	534.8	392.7
TAAGTGCTACATGTTGGGGCCG	sm_TEMP_707	mir-430c-1//mir-430c-2//mir-430c-3//mir-430c-4//mir-430c-5//mir-430c-6//mir-430c-7	1302.3	516.6	578.2	691.9	917.6	814.7	1060.0	381.6	595.4	265.4	211.2	270.7	303.9	323.1	321.0	306.4	329.6	188.5	271.6	153.5	211.9	94.6	247.0	62.6	210.4	217.4	353.0	170.9	107.7	147.2	129.6	106.3	89.5	163.4	143.2	143.2	99.6	114.9	193.7	94.1	144.6	108.3
TAAGTGCTACATGTTGGGGCAGA	sm_TEMP_708	mir-430c-1//mir-430c-2//mir-430c-3//mir-430c-4//mir-430c-5//mir-430c-6//mir-430c-7	911.4	355.7	434.0	339.3	429.1	292.0	1171.7	605.5	715.3	181.8	161.6	178.5	381.7	401.1	388.9	132.8	170.7	111.0	348.1	228.8	269.3	89.9	180.3	54.4	263.4	289.2	353.6	133.5	107.7	80.6	158.8	127.0	122.6	90.3	109.5	124.7	110.3	295.8	250.0	45.7	120.1	75.9
TAAGTGCTACATGTTGGGGAAG	sm_TEMP_709	mir-430c-1//mir-430c-2//mir-430c-3//mir-430c-4//mir-430c-5//mir-430c-6//mir-430c-7	225.2	137.3	293.7	220.7	332.2	347.6	328.6	254.4	405.6	87.8	110.0	114.3	117.4	250.9	137.9	68.1	115.7	51.1	129.2	74.5	98.8	61.5	97.5	43.0	111.7	88.4	70.5	146.9	116.0	80.6	45.7	60.9	27.7	73.7	60.4	75.6	39.8	44.3	45.6	89.7	63.1	66.6
TAAGTGCTAAATGTTGGGGCAG	sm_TEMP_710	mir-430c-1//mir-430c-2//mir-430c-3//mir-430c-4//mir-430c-5//mir-430c-6//mir-430c-7	366.7	160.9	172.5	193.4	193.8	225.2	362.7	136.2	201.2	48.1	38.3	46.1	87.5	83.6	116.4	51.1	44.4	29.9	139.8	73.8	90.5	14.2	40.6	8.2	58.7	114.4	145.8	32.0	58.0	24.7	61.0	35.0	31.1	26.6	31.6	25.7	36.8	70.6	58.8	16.7	22.7	14.7
TAAGTGCTACACGTTGGGGCAG	sm_TEMP_711	mir-430c-1//mir-430c-2//mir-430c-3//mir-430c-4//mir-430c-5//mir-430c-6//mir-430c-7	78.0	23.5	35.6	46.1	141.2	61.2	494.7	159.4	231.5	102.4	103.2	164.4	113.6	87.4	118.5	122.6	77.2	70.4	75.2	39.1	53.0	37.9	58.5	19.6	48.7	53.1	89.0	37.4	33.1	20.4	22.9	25.9	18.9	21.3	30.2	20.1	13.8	32.8	45.6	14.1	22.0	21.1
ATAAGTGCTACATGTTGGGGCAG	sm_TEMP_712	mir-430c-1//mir-430c-2//mir-430c-3//mir-430c-4//mir-430c-5//mir-430c-6//mir-430c-7	92.8	31.4	56.0	38.3	36.0	47.3	82.5	43.0	51.1	2.1	8.5	8.0	33.7	19.0	25.1	6.8	4.7	8.8	17.1	9.6	22.5	0.0	4.9	1.9	24.3	15.6	35.2	13.4	8.3	6.4	10.2	6.5	9.5	5.3	4.2	5.6	10.7	17.6	19.2	4.4	7.2	1.9
TAAGTGCTACATGTTGGGGCAGG	sm_TEMP_713	mir-430c-1//mir-430c-2//mir-430c-3//mir-430c-4//mir-430c-5//mir-430c-6//mir-430c-7	50.3	26.2	18.4	30.2	22.1	36.1	60.3	39.4	40.7	6.3	8.5	14.0	21.7	34.2	17.4	10.2	12.9	1.8	17.1	12.5	12.4	4.7	21.1	2.5	8.6	19.8	13.1	16.0	0.0	11.8	11.4	5.2	7.8	5.3	8.4	4.0	4.6	9.5	15.6	5.3	3.6	5.1
TAAATGCTACATGTTGGGGCAG	sm_TEMP_714	mir-430c-1//mir-430c-2//mir-430c-3//mir-430c-4//mir-430c-5//mir-430c-6//mir-430c-7	40.5	20.9	31.6	20.6	29.1	30.6	44.0	21.5	22.9	2.1	6.4	8.0	14.1	11.4	17.0	3.4	3.5	8.8	11.9	6.6	10.9	0.0	1.6	0.6	12.9	12.5	14.3	0.0	8.3	3.2	8.9	7.8	5.7	5.3	2.1	5.6	4.6	9.9	8.4	0.9	2.9	4.2
AAGTGCTACATGTTGGGGCAG	sm_TEMP_715	mir-430c-1//mir-430c-2//mir-430c-3//mir-430c-4//mir-430c-5//mir-430c-6//mir-430c-7	8.2	74.6	52.0	4.4	1.4	5.6	11.4	84.2	126.2	0.0	1.2	4.0	0.5	66.5	1.2	3.4	25.7	0.0	ND	ND	ND	ND	ND	ND	ND	ND	ND	ND	ND	ND	ND	ND	ND	ND	ND	ND	0.0	1.5	0.6	0.0	12.6	1.3
GTAAGTGCTACATGTTGGGGCAG	sm_TEMP_716	mir-430c-1//mir-430c-2//mir-430c-3//mir-430c-4//mir-430c-5//mir-430c-6//mir-430c-7	14.9	10.5	8.6	4.8	16.6	13.9	20.8	5.4	1.0	0.0	2.0	0.0	3.8	0.0	6.1	0.0	2.3	1.8	ND	ND	ND	ND	ND	ND	ND	ND	ND	ND	ND	ND	ND	ND	ND	ND	ND	ND	ND	ND	ND	ND	ND	ND
AAGTGCTGAATGTTGGGGTAG	sm_TEMP_717	mir-430c-1//mir-430c-2//mir-430c-3//mir-430c-4//mir-430c-5//mir-430c-6//mir-430c-7	6.7	32.7	21.7	0.7	2.8	0.0	0.0	23.3	52.1	0.0	0.0	0.0	0.0	13.3	0.0	0.0	7.0	0.0	ND	ND	ND	ND	ND	ND	1.4	1.0	2.4	5.3	0.0	3.2	ND	ND	ND	ND	ND	ND	ND	ND	ND	ND	ND	ND
AAGTGCTACATGTTGGGGCCG	sm_TEMP_718	mir-430c-1//mir-430c-2//mir-430c-3//mir-430c-4//mir-430c-5//mir-430c-6//mir-430c-7	3.1	27.5	5.9	2.6	8.3	2.8	2.0	17.9	22.9	2.1	0.0	0.0	0.5	11.4	1.2	0.0	10.5	0.0	ND	ND	ND	ND	ND	ND	ND	ND	ND	ND	ND	ND	ND	ND	ND	ND	ND	ND	ND	ND	ND	ND	ND	ND
GCTACATGTTGGGGCAG	sm_TEMP_719	mir-430c-1//mir-430c-2//mir-430c-3//mir-430c-4//mir-430c-5//mir-430c-6//mir-430c-7	7.7	2.6	2.0	15.5	1.4	13.9	ND	ND	ND	ND	ND	ND	ND	ND	ND	ND	ND	ND	2.6	3.0	0.4	4.7	3.2	1.3	ND	ND	ND	ND	ND	ND	ND	ND	ND	ND	ND	ND	ND	ND	ND	ND	ND	ND
AGTGCTACATGTTGGGGCAG	sm_TEMP_720	mir-430c-1//mir-430c-2//mir-430c-3//mir-430c-4//mir-430c-5//mir-430c-6//mir-430c-7	7.2	2.6	8.6	3.7	1.4	5.6	ND	ND	ND	ND	ND	ND	ND	ND	ND	ND	ND	ND	ND	ND	ND	ND	ND	ND	ND	ND	ND	ND	ND	ND	ND	ND	ND	ND	ND	ND	ND	ND	ND	ND	ND	ND
AAGTGCTACATGTTGGGGCAGA	sm_TEMP_721	mir-430c-1//mir-430c-2//mir-430c-3//mir-430c-4//mir-430c-5//mir-430c-6//mir-430c-7	0.5	11.8	9.9	0.4	0.0	0.0	1.0	37.6	25.0	0.0	0.0	0.0	0.5	17.1	0.0	0.0	8.2	0.0	ND	ND	ND	ND	ND	ND	ND	ND	ND	ND	ND	ND	ND	ND	ND	ND	ND	ND	ND	ND	ND	ND	ND	ND
AAGTGCTACATGTTGGGGAAG	sm_TEMP_722	mir-430c-1//mir-430c-2//mir-430c-3//mir-430c-4//mir-430c-5//mir-430c-6//mir-430c-7	0.5	9.2	7.2	0.4	0.0	0.0	0.5	21.5	16.7	0.0	0.4	0.0	0.5	9.5	0.4	0.0	3.5	0.0	ND	ND	ND	ND	ND	ND	ND	ND	ND	ND	ND	ND	ND	ND	ND	ND	ND	ND	ND	ND	ND	ND	ND	ND
AAGTGCTGAATGTTGGGGTAGT	sm_TEMP_723	mir-430c-1//mir-430c-2//mir-430c-3//mir-430c-4//mir-430c-5//mir-430c-6//mir-430c-7	3.1	3.9	4.6	1.5	0.0	0.0	2.0	1.8	18.8	0.0	0.0	2.0	ND	ND	ND	ND	ND	ND	ND	ND	ND	ND	ND	ND	ND	ND	ND	ND	ND	ND	ND	ND	ND	ND	ND	ND	ND	ND	ND	ND	ND	ND
CAAGTGCTTCTCTTTGGGG	sm_TEMP_724	mir-430c-1//mir-430c-2//mir-430c-3//mir-430c-4//mir-430c-5//mir-430c-6//mir-430c-7//mir-430c-8//mir-430c-9//mir-430c-10//mir-430c-11//mir-430c-12//mir-430c-13//mir-430c-14//mir-430c-15//mir-430c-16//mir-430c-17//mir-430c-18	157.0	53.6	79.7	102.4	131.5	216.9	144.8	82.4	106.4	66.9	44.7	78.2	76.7	66.5	50.9	44.3	60.8	47.6	76.5	44.3	29.3	52.1	82.9	15.8	63.0	79.1	63.9	80.1	24.9	41.9	19.1	10.4	8.4	84.3	45.6	77.2	24.5	31.7	22.2	58.0	48.7	50.6
CAAGTGCTTCTCTTTGGGGT	sm_TEMP_725	mir-430c-1//mir-430c-2//mir-430c-3//mir-430c-4//mir-430c-5//mir-430c-6//mir-430c-7//mir-430c-8//mir-430c-9//mir-430c-10//mir-430c-11//mir-430c-12//mir-430c-13//mir-430c-14//mir-430c-15//mir-430c-16//mir-430c-17//mir-430c-18	171.3	57.5	56.0	77.4	123.2	97.3	141.3	89.6	83.4	52.3	34.7	46.1	72.3	62.7	57.0	37.5	47.9	28.2	88.3	42.8	39.4	23.7	27.6	19.6	44.4	38.5	69.3	40.1	49.7	33.3	36.8	20.7	18.2	40.5	40.7	34.6	27.6	37.0	43.2	27.3	38.6	32.0
ACAAGTGCTTCTCTTTGGGGTTG	sm_TEMP_726	mir-430c-1//mir-430c-2//mir-430c-3//mir-430c-4//mir-430c-5//mir-430c-6//mir-430c-7//mir-430c-8//mir-430c-9//mir-430c-10//mir-430c-11//mir-430c-12//mir-430c-13//mir-430c-14//mir-430c-15//mir-430c-16//mir-430c-17//mir-430c-18	71.8	27.5	34.9	41.3	40.1	33.4	55.8	26.9	35.5	12.5	9.3	12.0	27.7	15.2	19.4	13.6	14.0	14.1	27.7	13.3	12.4	9.5	9.7	4.4	17.2	17.7	19.7	10.7	8.3	11.8	6.4	7.8	4.4	7.3	9.1	5.6	9.2	13.4	5.4	7.9	6.9	3.5
ACAAGTGCTTCTCTTTGGGGTT	sm_TEMP_727	mir-430c-1//mir-430c-2//mir-430c-3//mir-430c-4//mir-430c-5//mir-430c-6//mir-430c-7//mir-430c-8//mir-430c-9//mir-430c-10//mir-430c-11//mir-430c-12//mir-430c-13//mir-430c-14//mir-430c-15//mir-430c-16//mir-430c-17//mir-430c-18	59.0	35.3	29.0	28.0	23.5	27.8	53.4	26.9	44.8	4.2	3.2	18.0	18.5	20.9	13.7	3.4	5.8	3.5	25.1	12.5	11.3	4.7	9.7	0.6	10.0	16.6	21.5	2.7	16.6	2.1	19.1	2.6	7.4	5.3	8.4	5.6	7.7	15.7	9.0	1.8	3.6	1.6
CAAGTGCTTCTCTTTGGG	sm_TEMP_728	mir-430c-1//mir-430c-2//mir-430c-3//mir-430c-4//mir-430c-5//mir-430c-6//mir-430c-7//mir-430c-8//mir-430c-9//mir-430c-10//mir-430c-11//mir-430c-12//mir-430c-13//mir-430c-14//mir-430c-15//mir-430c-16//mir-430c-17//mir-430c-18	10.8	9.2	3.3	9.9	60.9	13.9	79.1	10.7	3.1	18.8	14.9	6.0	32.1	1.9	20.6	6.8	11.7	3.5	27.7	3.7	15.8	0.0	1.6	0.6	14.3	5.2	4.8	13.4	0.0	5.4	2.5	1.3	1.0	11.3	4.9	3.2	0.0	0.4	1.2	5.3	6.1	7.0
AAGTGCTTCTCTTTGGGG	sm_TEMP_729	mir-430c-1//mir-430c-2//mir-430c-3//mir-430c-4//mir-430c-5//mir-430c-6//mir-430c-7//mir-430c-8//mir-430c-9//mir-430c-10//mir-430c-11//mir-430c-12//mir-430c-13//mir-430c-14//mir-430c-15//mir-430c-16//mir-430c-17//mir-430c-18	8.2	6.5	3.3	7.4	13.8	13.9	18.8	12.5	10.4	2.1	4.0	4.0	8.7	0.0	6.1	3.4	4.7	1.8	5.3	3.0	3.4	0.0	3.2	1.3	2.9	1.0	1.2	2.7	16.6	1.1	ND	ND	ND	ND	ND	ND	ND	ND	ND	ND	ND	ND
AAGTGCTTCTCTTTGGGGT	sm_TEMP_730	mir-430c-1//mir-430c-2//mir-430c-3//mir-430c-4//mir-430c-5//mir-430c-6//mir-430c-7//mir-430c-8//mir-430c-9//mir-430c-10//mir-430c-11//mir-430c-12//mir-430c-13//mir-430c-14//mir-430c-15//mir-430c-16//mir-430c-17//mir-430c-18	8.7	9.2	7.2	2.6	9.7	0.0	3.0	3.6	11.5	0.0	2.0	4.0	2.2	9.5	2.0	3.4	3.5	0.0	ND	ND	ND	ND	ND	ND	ND	ND	ND	ND	ND	ND	ND	ND	ND	ND	ND	ND	ND	ND	ND	ND	ND	ND
ACAAGTGCTTCTCTTTGGGGT	sm_TEMP_731	mir-430c-1//mir-430c-2//mir-430c-3//mir-430c-4//mir-430c-5//mir-430c-6//mir-430c-7//mir-430c-8//mir-430c-9//mir-430c-10//mir-430c-11//mir-430c-12//mir-430c-13//mir-430c-14//mir-430c-15//mir-430c-16//mir-430c-17//mir-430c-18	7.7	2.6	4.0	2.9	8.3	2.8	10.9	1.8	7.3	4.2	2.4	0.0	2.2	0.0	2.0	3.4	4.7	1.8	4.0	4.4	3.4	0.0	1.6	0.6	1.4	1.0	1.8	2.7	8.3	1.1	0.0	1.3	1.4	2.7	3.5	4.8	3.1	2.7	5.4	1.8	3.6	2.9
ACAAGTGCTTCTCTTTGGGG	sm_TEMP_732	mir-430c-1//mir-430c-2//mir-430c-3//mir-430c-4//mir-430c-5//mir-430c-6//mir-430c-7//mir-430c-8//mir-430c-9//mir-430c-10//mir-430c-11//mir-430c-12//mir-430c-13//mir-430c-14//mir-430c-15//mir-430c-16//mir-430c-17//mir-430c-18	6.7	1.3	0.0	4.1	2.8	2.8	8.4	5.4	3.1	2.1	1.2	2.0	ND	ND	ND	ND	ND	ND	ND	ND	ND	ND	ND	ND	ND	ND	ND	ND	ND	ND	ND	ND	ND	ND	ND	ND	ND	ND	ND	ND	ND	ND
CAAGTGCTTCTCTTTGGGGTTG	sm_TEMP_733	mir-430d-1//mir-430d-2//mir-430d-3	5308.1	1678.0	1746.4	1948.9	2784.7	2605.5	4538.4	2209.0	2701.5	760.8	531.6	1068.9	1771.3	1068.3	1049.9	674.2	681.5	482.6	1827.6	812.7	823.4	340.7	888.7	173.3	1454.4	1237.9	1320.8	630.1	215.4	515.6	771.2	503.0	305.1	555.2	381.2	308.9	427.4	1083.3	701.5	239.1	313.7	273.2
CAAGTGCTTCTCTTTGAGGTTG	sm_TEMP_734	mir-430d-1//mir-430d-2//mir-430d-3	1874.7	804.4	825.1	965.2	937.0	653.4	4223.2	1463.7	1890.3	639.6	613.8	643.8	1322.2	1011.2	997.0	810.4	747.0	318.8	1290.9	537.3	711.5	321.8	791.2	221.3	986.3	781.2	1076.4	563.4	265.2	476.9	603.5	368.1	310.8	557.9	445.7	496.4	418.2	1131.4	829.8	308.6	539.1	433.7
AAGTGCTTCTCTTTGGGGTTG	sm_TEMP_735	mir-430d-1//mir-430d-2//mir-430d-3	834.5	465.6	392.5	395.3	613.1	520.0	542.6	496.3	595.4	286.3	156.0	228.6	294.1	357.4	265.2	238.3	246.6	91.6	344.2	154.3	179.9	113.6	268.1	79.0	223.3	227.8	256.9	202.9	165.7	195.5	147.4	75.2	73.6	139.5	146.0	122.3	119.5	295.1	160.1	77.4	139.9	70.8
CAAGTGCTTCTCTTTGGGGTTGT	sm_TEMP_736	mir-430d-1//mir-430d-2//mir-430d-3	656.5	283.8	239.0	280.7	307.3	275.3	666.6	352.9	446.3	158.8	107.6	136.4	307.2	275.6	221.5	122.6	167.2	93.3	345.5	164.6	187.8	61.5	173.8	55.0	247.7	253.8	289.7	112.1	99.4	120.3	176.6	98.5	88.9	132.8	137.6	97.3	95.0	190.9	197.9	73.0	110.3	79.8
AAGTGCTTCTCTTTGGGGTTGT	sm_TEMP_737	mir-430d-1//mir-430d-2//mir-430d-3	409.8	170.0	198.2	259.0	192.4	178.0	365.2	188.1	236.7	73.2	47.2	54.1	147.3	138.8	133.4	47.7	71.3	29.9	120.0	73.1	110.4	61.5	61.7	16.4	104.5	130.0	138.6	50.7	66.3	37.6	96.6	28.5	37.8	23.2	44.9	30.6	81.2	96.6	88.1	21.1	29.2	22.7
CAAGTGCTTCTCTTTGAGGTTGT	sm_TEMP_738	mir-430d-1//mir-430d-2//mir-430d-3	369.3	205.3	176.5	172.4	207.6	119.6	414.6	223.9	224.2	150.5	114.9	124.3	182.1	163.5	159.3	112.4	93.5	44.0	158.2	89.3	109.7	52.1	143.0	54.4	101.6	112.3	175.6	69.4	74.6	85.9	97.8	35.0	55.7	67.7	99.0	70.8	87.3	147.0	133.1	52.8	99.5	62.1
CAAGTGCTTCTCTTTGGGGTT	sm_TEMP_739	mir-430d-1//mir-430d-2//mir-430d-3	321.6	115.1	158.0	158.0	166.1	178.0	278.7	175.6	227.3	43.9	41.9	96.3	122.3	95.0	105.1	47.7	42.1	38.7	149.0	73.8	79.6	23.7	68.2	16.4	108.8	117.5	130.2	24.0	16.6	45.1	62.3	41.5	30.4	35.2	46.3	40.2	75.1	90.5	75.5	15.8	35.3	26.3
AAGTGCTTCTCTTTGAGGTTG	sm_TEMP_740	mir-430d-1//mir-430d-2//mir-430d-3	83.1	47.1	43.5	53.1	40.1	38.9	131.0	82.4	217.9	29.3	17.3	22.1	38.1	104.5	31.5	20.4	111.1	3.5	35.6	19.9	24.4	14.2	22.7	5.1	15.7	25.0	37.6	21.4	33.1	18.3	15.2	9.1	8.8	13.9	16.1	19.3	9.2	38.2	31.2	9.7	27.0	14.7
CAAGTGCTTCTCTTTGAGGTT	sm_TEMP_741	mir-430d-1//mir-430d-2//mir-430d-3	33.9	13.1	17.8	29.1	24.9	11.1	71.2	28.7	43.8	10.5	25.0	16.0	33.7	15.2	25.9	40.9	30.4	14.1	33.0	14.0	24.8	4.7	34.1	11.4	22.9	20.8	46.6	21.4	16.6	26.9	17.8	10.4	13.2	29.9	26.7	37.0	12.3	27.1	45.6	17.6	33.5	27.2
AGTGCTTCTCTTTGGGGTTG	sm_TEMP_742	mir-430d-1//mir-430d-2//mir-430d-3	6.2	32.7	36.2	4.1	1.4	2.8	7.4	32.2	39.6	2.1	0.8	2.0	2.2	22.8	2.4	3.4	18.7	0.0	ND	ND	ND	ND	ND	ND	ND	ND	ND	ND	ND	ND	ND	ND	ND	ND	ND	ND	3.1	2.3	0.6	0.9	12.3	0.3
AAGTGCTTCTCTTTGAGGTTGT	sm_TEMP_743	mir-430d-1//mir-430d-2//mir-430d-3	13.3	15.7	11.9	11.4	8.3	8.3	21.7	12.5	22.9	4.2	2.0	4.0	9.2	9.5	5.3	3.4	11.7	3.5	4.0	3.0	8.3	9.5	1.6	3.8	1.4	4.2	6.0	5.3	8.3	3.2	3.8	3.9	1.7	1.3	1.4	0.0	0.0	4.6	7.8	0.9	2.9	1.9
AAGTGCTTCTCTTTGGGGTT	sm_TEMP_744	mir-430d-1//mir-430d-2//mir-430d-3	9.2	5.2	10.5	6.6	6.9	2.8	7.4	14.3	17.7	4.2	1.2	2.0	6.5	7.6	3.6	3.4	5.8	0.0	4.0	2.2	4.5	9.5	0.0	1.3	ND	ND	ND	ND	ND	ND	ND	ND	ND	ND	ND	ND	ND	ND	ND	ND	ND	ND
AGTGCTTCTCTTTGGGGTTGT	sm_TEMP_745	mir-430d-1//mir-430d-2//mir-430d-3	1.5	10.5	11.9	1.5	1.4	2.8	1.0	9.0	18.8	0.0	0.8	0.0	0.0	7.6	0.4	0.0	8.2	0.0	ND	ND	ND	ND	ND	ND	ND	ND	ND	ND	ND	ND	ND	ND	ND	ND	ND	ND	ND	ND	ND	ND	ND	ND
GTGCTTCTCTTTGGGGTTG	sm_TEMP_746	mir-430d-1//mir-430d-2//mir-430d-3	3.1	5.2	3.3	1.5	1.4	0.0	0.5	3.6	6.3	0.0	1.6	6.0	ND	ND	ND	ND	ND	ND	ND	ND	ND	ND	ND	ND	ND	ND	ND	ND	ND	ND	ND	ND	ND	ND	ND	ND	ND	ND	ND	ND	ND	ND
AGTGCTTCTCTTTGAGGTTG	sm_TEMP_747	mir-430d-1//mir-430d-2//mir-430d-3	1.5	3.9	5.3	2.2	0.0	0.0	6.4	1.8	5.2	2.1	0.4	0.0	ND	ND	ND	ND	ND	ND	ND	ND	ND	ND	ND	ND	ND	ND	ND	ND	ND	ND	ND	ND	ND	ND	ND	ND	ND	ND	ND	ND	ND	ND
ACCTCAAACAGAAACACTGGTG	sm_TEMP_748	mir-430d-2	13.3	11.8	11.9	15.5	22.1	19.5	45.0	28.7	17.7	8.4	7.3	4.0	15.2	9.5	20.6	3.4	8.2	1.8	14.5	5.2	20.3	0.0	1.6	1.9	10.0	5.2	13.7	5.3	0.0	2.1	6.4	5.2	5.7	8.6	9.1	8.0	10.7	16.8	18.6	0.9	9.4	8.0
CACCTCAAACAGAAACACTGGT	sm_TEMP_749	mir-430d-2	11.8	15.7	23.0	10.3	12.5	13.9	34.6	28.7	29.2	6.3	6.0	0.0	11.4	26.6	17.8	6.8	10.5	3.5	18.5	3.7	16.5	0.0	6.5	2.5	11.5	3.1	12.5	8.0	8.3	4.3	7.6	3.9	5.4	13.3	3.5	11.3	1.5	13.0	18.6	3.5	11.5	6.4
ACCTCAAACAGAAACACTGGT	sm_TEMP_750	mir-430d-2	4.1	6.5	0.0	3.7	2.8	5.6	8.9	3.6	5.2	4.2	1.6	0.0	ND	ND	ND	ND	ND	ND	ND	ND	ND	ND	ND	ND	4.3	4.2	6.6	0.0	0.0	2.1	ND	ND	ND	ND	ND	ND	ND	ND	ND	ND	ND	ND
TCACCTCAAACAGAAACACTG	sm_TEMP_751	mir-430d-2	3.6	1.3	2.6	0.4	1.4	2.8	8.4	7.2	5.2	0.0	1.2	2.0	2.2	1.9	2.0	0.0	4.7	1.8	7.9	5.9	4.1	0.0	3.2	0.0	2.9	7.3	0.6	2.7	0.0	2.1	1.3	2.6	1.0	3.3	1.4	3.2	1.5	8.8	2.4	4.4	2.5	2.9
AAACCGTTACCATTACTGAGT	sm_TEMP_752	mir-451	11.3	5.2	2.0	2.6	0.0	8.3	ND	ND	ND	ND	ND	ND	ND	ND	ND	ND	ND	ND	ND	ND	ND	ND	ND	ND	ND	ND	ND	ND	ND	ND	ND	ND	ND	ND	ND	ND	ND	ND	ND	ND	ND	ND
AAACCGTTACCATTACTGAGTTT	sm_TEMP_753	mir-451	5.1	1.3	2.0	0.0	0.0	5.6	8.9	0.0	7.3	10.5	0.8	8.0	0.0	7.6	2.0	3.4	0.0	0.0	ND	ND	ND	ND	ND	ND	2.9	6.2	9.6	8.0	8.3	4.3	6.4	10.4	9.5	13.9	1.4	4.8	30.6	32.8	52.2	2.6	5.8	1.3
AAACCGTTACCATTACTGAGTT	sm_TEMP_754	mir-451	4.1	6.5	1.3	0.7	0.0	0.0	10.4	5.4	1.0	4.2	0.4	0.0	2.2	1.9	3.2	13.6	0.0	0.0	ND	ND	ND	ND	ND	ND	2.9	3.1	3.6	0.0	8.3	1.1	3.8	2.6	1.0	6.0	0.7	0.8	9.2	4.2	10.2	1.8	1.8	1.6
TATGTGCCCTTGGACTACATC	sm_TEMP_755	mir-455	4.6	2.6	5.3	5.2	6.9	0.0	9.9	7.2	15.6	6.3	3.2	8.0	5.4	3.8	4.9	13.6	10.5	7.0	14.5	8.9	6.4	14.2	19.5	6.3	15.7	22.9	25.7	21.4	16.6	12.9	33.0	28.5	13.9	47.8	13.3	26.5	50.5	71.0	62.4	21.1	27.8	16.3
TATGTGCCCTTGGACTACATCG	sm_TEMP_756	mir-455-1	27.2	18.3	13.8	13.3	16.6	33.4	112.2	62.7	126.2	75.2	31.0	70.2	88.1	81.7	84.9	119.2	99.4	45.8	183.3	112.2	128.9	66.2	237.2	48.7	292.0	274.6	411.0	357.8	356.3	247.1	522.2	190.6	227.0	292.9	266.0	369.3	487.1	1143.6	983.3	336.7	362.4	282.2
TGTGCCCTTGGACTACATCGT	sm_TEMP_757	mir-455-1	1.5	1.3	2.0	1.5	2.8	5.6	7.4	9.0	4.2	0.0	4.4	0.0	7.1	5.7	5.3	20.4	7.0	5.3	13.2	7.4	8.3	4.7	13.0	4.4	21.5	17.7	19.7	21.4	24.9	16.1	34.3	16.9	10.8	24.6	29.5	33.8	33.7	47.0	50.4	30.8	31.0	23.1
TATGTGCCCTTGGACTACATCGT	sm_TEMP_758	mir-455-1	2.1	3.9	3.3	2.6	1.4	0.0	8.4	5.4	5.2	18.8	2.8	0.0	9.2	5.7	9.7	6.8	8.2	3.5	13.2	5.9	7.5	9.5	22.7	8.2	21.5	25.0	26.3	24.0	74.6	26.9	28.0	9.1	19.3	43.8	33.7	50.7	59.7	62.2	98.9	34.3	44.0	31.4
CAGGCTGGTTAGATGGTTGTC	sm_TEMP_759	mir-456	1.0	6.5	3.3	2.6	6.9	2.8	11.9	9.0	16.7	6.3	2.8	0.0	11.4	11.4	4.0	10.2	4.7	1.8	19.8	5.2	9.0	0.0	8.1	5.1	15.7	7.3	9.6	10.7	8.3	3.2	12.7	5.2	9.1	11.3	9.8	4.8	49.0	39.3	34.8	8.8	4.0	4.8
ATAGCTCTTTAAATGGTACTGC	sm_TEMP_760	mir-458	7.7	7.8	1.3	1.8	16.6	11.1	26.2	7.2	16.7	18.8	7.3	6.0	15.2	17.1	21.4	10.2	16.4	1.8	52.7	13.3	13.1	14.2	58.5	8.9	38.7	32.2	41.2	58.7	66.3	43.0	8.9	23.3	18.6	76.4	34.4	37.0	32.2	55.0	71.3	12.3	49.4	39.7
TCAGTAACAAGGATTCATCCTGT	sm_TEMP_761	mir-459	7.7	0.0	2.0	2.6	5.5	2.8	19.3	19.7	6.3	12.5	4.4	8.0	14.7	19.0	21.0	6.8	2.3	5.3	14.5	23.6	25.5	0.0	4.9	1.3	22.9	21.8	50.2	8.0	8.3	6.4	8.9	9.1	19.6	24.6	11.9	15.3	19.9	25.2	48.6	1.8	20.2	11.9
TCAGTAACAAGGATTCATCCTG	sm_TEMP_762	mir-459	4.6	2.6	0.7	1.5	4.2	5.6	14.8	19.7	8.3	14.6	4.8	2.0	9.8	3.8	20.2	17.0	5.8	8.8	25.1	15.5	15.4	0.0	11.4	1.3	22.9	16.6	26.9	5.3	8.3	7.5	12.7	11.7	9.5	16.6	8.4	13.7	23.0	22.9	39.6	2.6	26.3	16.7
TAACGGAACCCATAATGCAGCTG	sm_TEMP_763	mir-462	277.0	264.2	344.4	214.4	293.4	428.2	641.9	456.8	833.1	112.9	95.1	132.4	496.9	606.4	589.0	160.0	198.7	100.4	1297.5	481.2	528.2	156.2	563.8	168.8	1985.5	1197.3	1833.9	1124.1	613.2	690.7	2515.5	1153.7	1128.4	986.2	558.7	515.7	3521.5	6228.5	4601.6	624.2	619.9	479.8
AACGGAACCCATAATGCAGCTG	sm_TEMP_764	mir-462	15.4	11.8	5.9	0.0	2.8	0.0	9.4	14.3	30.2	0.0	0.8	2.0	8.2	30.4	6.5	10.2	8.2	5.3	26.4	22.1	10.1	0.0	35.7	1.3	38.7	36.4	43.0	53.4	41.4	50.5	33.0	57.0	2.7	1.3	30.2	49.1	6.1	12.2	9.6	49.2	14.4	2.2
GTAACGGAACCCATAATGCAGCT	sm_TEMP_765	mir-462	3.6	3.9	9.2	5.9	1.4	11.1	15.8	1.8	19.8	4.2	2.0	2.0	3.3	15.2	19.8	3.4	2.3	0.0	13.2	3.7	19.9	0.0	8.1	1.9	44.4	15.6	38.2	5.3	16.6	12.9	17.8	16.9	54.1	10.6	8.4	9.7	53.6	69.5	234.4	16.7	8.7	5.4
TAACGGAACCCATAATGCAGCT	sm_TEMP_766	mir-462	2.6	1.3	5.9	2.6	0.0	11.1	7.9	5.4	11.5	0.0	2.0	0.0	5.4	5.7	6.9	0.0	8.2	0.0	9.2	7.4	6.0	4.7	8.1	1.3	15.7	8.3	18.5	5.3	0.0	6.4	17.8	11.7	16.2	21.3	9.1	16.9	33.7	70.2	100.1	17.6	9.0	7.4
GTAACGGAACCCATAATGCAGC	sm_TEMP_767	mir-462	1.5	2.6	4.0	0.4	1.4	2.8	3.0	3.6	6.3	0.0	0.8	0.0	3.3	0.0	7.3	3.4	0.0	0.0	2.6	0.7	4.9	0.0	3.2	1.3	7.2	5.2	7.2	5.3	0.0	2.1	5.1	1.3	13.2	4.0	4.9	4.8	19.9	27.5	87.5	2.6	5.0	1.6
TGACATCATATGTACGGCTGCT	sm_TEMP_768	mir-489	86.2	176.6	94.2	48.3	88.6	91.8	62.8	91.4	83.4	54.3	26.6	42.1	33.2	30.4	29.1	37.5	35.1	5.3	48.8	22.9	16.9	9.5	65.0	10.7	27.2	23.9	29.3	32.0	91.2	35.4	16.5	24.6	14.5	51.8	37.2	29.8	110.3	25.2	62.4	33.4	30.7	26.9
GTGACATCATATGTACGGCTGC	sm_TEMP_769	mir-489	22.1	19.6	8.6	9.2	9.7	13.9	27.7	19.7	15.6	20.9	9.7	10.0	17.9	9.5	10.5	6.8	8.2	5.3	13.2	3.7	6.8	9.5	11.4	5.1	7.2	6.2	18.5	13.4	16.6	15.0	20.3	7.8	9.1	13.9	9.1	3.2	26.0	11.5	39.0	6.2	8.7	7.7
TGACATCATATGTACGGCTGC	sm_TEMP_770	mir-489	19.0	19.6	17.8	7.0	9.7	8.3	28.7	34.0	22.9	4.2	8.5	12.0	10.9	11.4	8.1	3.4	11.7	7.0	31.6	5.9	3.4	4.7	16.2	1.9	1.4	8.3	6.0	5.3	8.3	14.0	2.5	2.6	5.1	13.3	7.7	4.0	18.4	8.0	11.4	5.3	6.5	7.4
GTGACATCATATGTACGGCTGCT	sm_TEMP_771	mir-489	8.7	18.3	6.6	7.4	2.8	8.3	7.9	30.5	5.2	14.6	9.3	12.0	4.9	5.7	2.4	0.0	10.5	1.8	7.9	4.4	1.5	0.0	11.4	1.3	1.4	4.2	6.6	16.0	41.4	6.4	3.8	2.6	2.0	13.3	8.4	4.0	13.8	5.0	12.6	6.2	7.9	5.8
TTTTGCAGAAACGTTTCAGATT	sm_TEMP_772	mir-722	35.4	14.4	11.9	4.1	11.1	5.6	65.7	82.4	171.0	10.5	12.9	16.0	52.7	49.4	106.3	20.4	28.1	15.9	174.1	112.2	160.8	9.5	29.2	5.7	262.0	223.7	326.8	18.7	49.7	25.8	119.4	77.8	101.4	87.7	35.8	53.1	139.4	311.9	325.0	22.9	65.3	46.8
TTAAAGGGAATTTGCGACTGTT	sm_TEMP_773	mir-724	59.5	79.8	59.9	29.8	45.7	27.8	168.5	204.2	343.0	56.4	27.8	20.1	97.9	135.0	131.8	85.1	28.1	19.4	258.4	175.7	96.2	66.2	121.9	34.1	78.7	195.6	272.4	144.2	281.7	126.8	16.5	75.2	84.8	150.8	132.7	107.0	209.9	67.6	252.4	64.2	101.3	83.9
TAAAGGGAATTTGCGACTGTT	sm_TEMP_774	mir-724	34.4	37.9	38.9	18.1	51.2	13.9	70.2	100.3	143.9	18.8	12.1	10.0	49.5	74.1	65.5	40.9	23.4	15.9	109.4	62.7	42.8	33.1	69.9	15.8	28.6	70.7	92.0	82.8	149.2	58.0	5.1	35.0	34.8	93.6	102.5	64.4	124.1	35.1	119.3	35.2	59.1	52.9
TAAAGGGAATTTGCGACTGTTA	sm_TEMP_775	mir-724	2.1	7.8	7.9	2.9	9.7	5.6	8.4	19.7	14.6	8.4	0.4	0.0	2.7	5.7	9.3	3.4	2.3	1.8	14.5	9.6	6.4	4.7	14.6	0.6	14.3	7.3	6.6	8.0	16.6	5.4	10.2	3.9	3.4	11.3	11.2	4.0	13.8	6.9	11.4	2.6	6.1	5.8
TCAGTCTTCAGTTCCTCCCAGC	sm_TEMP_776	mir-727	299.0	272.0	360.9	289.2	348.8	634.0	467.5	444.3	529.7	167.2	148.3	280.8	353.4	378.3	334.7	146.4	206.9	133.9	361.3	290.8	252.4	104.1	295.7	122.0	425.2	393.2	403.2	387.2	215.4	270.7	266.8	184.1	178.4	191.3	179.7	208.4	228.2	558.8	397.5	177.6	132.7	124.0
GTTGAGGCGAGTTGAAGACTTC	sm_TEMP_777	mir-727	23.6	26.2	20.4	7.0	26.3	2.8	41.0	52.0	21.9	6.3	7.7	16.0	29.4	26.6	37.6	13.6	17.5	0.0	60.7	35.4	23.7	0.0	22.7	4.4	42.9	30.2	53.8	40.1	8.3	24.7	38.1	25.9	21.6	26.6	11.9	15.3	19.9	93.5	60.0	13.2	13.0	11.2
TCAGTCTTCAATTCCTCCCAGC	sm_TEMP_778	mir-727	7.7	10.5	10.5	4.1	12.5	5.6	11.4	5.4	7.3	4.2	4.0	2.0	8.7	11.4	10.9	3.4	2.3	0.0	11.9	6.6	4.1	0.0	6.5	1.9	11.5	5.2	4.8	8.0	24.9	5.4	8.9	3.9	2.7	12.0	4.9	10.5	12.3	9.9	11.4	6.2	4.7	7.0
AGTCTTCAGTTCCTCCCAGCCC	sm_TEMP_779	mir-727	3.1	5.2	5.3	2.9	1.4	22.2	6.9	9.0	7.3	2.1	1.2	2.0	5.4	5.7	6.5	3.4	1.2	0.0	10.5	0.7	4.1	0.0	3.2	1.3	8.6	2.1	6.0	2.7	8.3	3.2	2.5	1.3	2.7	2.7	2.1	0.8	0.0	5.3	7.2	0.0	1.8	1.3
TCAGTCTTCAGTTCCTCCCAG	sm_TEMP_780	mir-727	2.1	6.5	4.0	4.8	11.1	8.3	4.9	12.5	7.3	4.2	3.6	10.0	7.1	3.8	6.1	3.4	7.0	0.0	7.9	9.6	6.0	0.0	6.5	2.5	14.3	8.3	5.4	2.7	0.0	5.4	3.8	2.6	2.4	6.6	4.2	9.7	6.1	12.2	8.4	6.2	4.3	5.1
TCAGTCTTCAGTTCCTCCCAGCC	sm_TEMP_781	mir-727	2.6	2.6	5.9	3.7	5.5	5.6	5.4	5.4	7.3	0.0	2.4	0.0	3.3	0.0	4.9	3.4	4.7	0.0	9.2	5.2	3.4	0.0	0.0	0.0	7.2	6.2	7.8	5.3	0.0	2.1	7.6	1.3	3.7	2.0	1.4	0.8	4.6	6.5	7.2	1.8	2.2	0.6
TCAGTCTTCAGTTCCTCCC	sm_TEMP_782	mir-727	0.5	7.8	3.3	1.5	5.5	2.8	3.5	1.8	24.0	0.0	6.9	2.0	6.5	17.1	3.2	3.4	4.7	1.8	ND	ND	ND	ND	ND	ND	7.2	1.0	0.0	2.7	0.0	2.1	ND	ND	ND	ND	ND	ND	4.6	5.3	3.0	3.5	2.2	1.3
CAGTCTTCAGTTCCTCCCAGC	sm_TEMP_783	mir-727	2.1	10.5	6.6	0.7	0.0	0.0	0.5	17.9	33.4	0.0	0.0	2.0	0.0	17.1	0.4	3.4	12.9	0.0	1.3	2.2	0.4	0.0	13.0	0.0	0.0	3.1	3.6	13.4	0.0	3.2	1.3	5.2	0.0	0.0	4.9	4.0	ND	ND	ND	ND	ND	ND
GCTGGGAGGAACTGAAGACTGA	sm_TEMP_784	mir-727	1.0	3.9	3.3	1.1	4.2	2.8	ND	ND	ND	ND	ND	ND	ND	ND	ND	ND	ND	ND	ND	ND	ND	ND	ND	ND	ND	ND	ND	ND	ND	ND	ND	ND	ND	ND	ND	ND	ND	ND	ND	ND	ND	ND
AGTCTTCAGTTCCTCCCAGCCCA	sm_TEMP_785	mir-727	0.5	1.3	2.6	2.6	1.4	5.6	2.5	7.2	3.1	0.0	0.4	0.0	ND	ND	ND	ND	ND	ND	ND	ND	ND	ND	ND	ND	1.4	1.0	0.6	5.3	8.3	0.0	ND	ND	ND	ND	ND	ND	ND	ND	ND	ND	ND	ND
AAATGTAGTAGACTATGAGTATAC	sm_TEMP_786	mir-728	14.4	19.6	9.2	32.8	27.7	36.1	16.8	9.0	2.1	8.4	8.5	4.0	1.6	1.9	0.8	3.4	4.7	5.3	9.2	0.7	1.1	0.0	8.1	1.3	4.3	1.0	3.0	2.7	0.0	6.4	ND	ND	ND	ND	ND	ND	1.5	1.5	1.2	2.6	4.0	3.8
AATGTAGTAGACTATGAGTATAC	sm_TEMP_787	mir-728	4.6	5.2	0.7	2.9	5.5	0.0	3.0	0.0	3.1	2.1	2.0	2.0	ND	ND	ND	ND	ND	ND	ND	ND	ND	ND	ND	ND	ND	ND	ND	ND	ND	ND	ND	ND	ND	ND	ND	ND	ND	ND	ND	ND	ND	ND
AAATGTAGTAGACTATGAGTATA	sm_TEMP_788	mir-728	2.1	6.5	0.7	0.7	2.8	5.6	3.5	3.6	0.0	2.1	1.2	2.0	ND	ND	ND	ND	ND	ND	ND	ND	ND	ND	ND	ND	ND	ND	ND	ND	ND	ND	ND	ND	ND	ND	ND	ND	ND	ND	ND	ND	ND	ND
TCCTCATTGTGCATGCTGTGTG	sm_TEMP_789	mir-730	2.6	1.3	0.7	0.7	1.4	8.3	ND	ND	ND	ND	ND	ND	ND	ND	ND	ND	ND	ND	ND	ND	ND	ND	ND	ND	4.3	6.2	5.4	0.0	0.0	1.1	ND	ND	ND	ND	ND	ND	ND	ND	ND	ND	ND	ND
AATGACACGTTTTCTCCCGGATTG	sm_TEMP_790	mir-731	25.1	40.5	21.1	13.6	18.0	27.8	33.1	48.4	60.5	0.0	4.0	10.0	55.5	55.1	38.0	6.8	19.9	3.5	123.9	45.8	47.3	9.5	30.9	10.7	91.6	116.5	133.2	48.1	33.1	56.9	99.1	68.7	71.3	39.2	27.4	18.5	168.5	123.7	256.6	31.7	20.9	17.3
AATGACACGTTTTCTCCCGGATT	sm_TEMP_791	mir-731	15.4	20.9	18.4	5.9	12.5	16.7	25.2	34.0	27.1	6.3	3.6	12.0	14.1	28.5	21.8	6.8	10.5	3.5	69.9	45.0	30.1	4.7	26.0	5.7	74.4	94.7	131.4	34.7	24.9	35.4	155.0	48.0	56.1	46.5	45.6	37.0	139.4	213.8	311.8	49.2	35.7	27.9
AATGACACGTTTTCTCCCGGATTGC	sm_TEMP_792	mir-731	7.2	14.4	13.8	3.3	5.5	11.1	11.4	10.7	7.3	2.1	2.0	2.0	6.0	17.1	14.6	0.0	4.7	1.8	27.7	18.5	13.1	0.0	21.1	3.8	35.8	29.1	41.2	18.7	16.6	12.9	33.0	15.6	29.4	7.3	6.3	3.2	55.1	88.2	115.1	4.4	1.8	0.6
GGTTTAGCTCAGTGGT	sm_TEMP_793	mir-733	4.1	0.0	5.9	3.3	11.1	13.9	9.4	7.2	7.3	10.5	6.9	10.0	2.7	1.9	2.8	10.2	2.3	10.6	15.8	5.9	9.0	18.9	3.2	4.4	2.9	4.2	8.4	8.0	8.3	4.3	3.8	2.6	4.4	8.0	3.5	6.4	4.6	1.5	1.2	4.4	7.9	9.6
TGGTTTAGCTCAGTGGT	sm_TEMP_794	mir-733	2.1	1.3	5.3	1.8	4.2	2.8	3.5	1.8	2.1	6.3	2.8	6.0	ND	ND	ND	ND	ND	ND	5.3	1.5	2.3	14.2	3.2	3.2	7.2	3.1	2.4	5.3	0.0	1.1	ND	ND	ND	ND	ND	ND	0.0	3.1	1.8	2.6	6.1	2.2
GTTTTTTTAGGTTTTGATTTTC	sm_TEMP_795	mir-737	112.3	111.2	77.7	21.4	87.2	130.7	106.2	225.7	289.9	98.2	87.9	150.4	64.2	171.1	177.1	74.9	192.9	63.4	295.4	175.7	187.5	71.0	94.2	12.0	290.6	373.4	451.0	165.5	165.7	101.0	170.2	83.0	105.1	262.3	270.2	229.3	248.1	292.0	396.9	134.5	283.4	174.2
GTTTTTTTAGGTTTTGATTTT	sm_TEMP_796	mir-737	11.8	6.5	8.6	1.8	18.0	8.3	8.4	25.1	31.3	10.5	10.5	10.0	8.2	13.3	23.4	6.8	19.9	10.6	35.6	17.0	20.7	9.5	9.7	2.5	34.4	27.0	60.3	18.7	16.6	9.7	11.4	10.4	12.8	31.9	36.5	24.1	32.2	21.0	44.4	22.0	33.5	21.5
GTTTTTTTAGGTTTTGATTTTCG	sm_TEMP_797	mir-737	8.2	10.5	4.6	2.6	2.8	2.8	8.4	14.3	18.8	0.0	4.0	8.0	7.1	19.0	9.7	3.4	9.4	7.0	15.8	12.5	9.8	4.7	3.2	0.6	10.0	20.8	34.6	8.0	8.3	3.2	16.5	5.2	7.4	8.0	7.0	6.4	13.8	13.7	24.0	4.4	4.3	6.1
TCTTTGGTTATCTAGCTGTAT	sm_TEMP_798	mir-9-1//mir-9-2//mir-9-4//mir-9-3//mir-9-5//mir-9-6//mir-9-7	57.4	44.5	19.8	11.4	13.8	64.0	89.4	77.0	198.1	568.5	12.5	108.3	42.4	39.9	84.1	398.4	32.7	8.8	36.9	15.5	46.6	317.0	63.4	20.2	88.8	63.5	80.0	40.1	2751.1	207.3	122.0	75.2	107.4	697.3	41.4	49.1	1862.6	470.7	1180.5	38.7	63.1	31.7
TCTTTGGTTATCTAGCTGTATG	sm_TEMP_799	mir-9-1//mir-9-2//mir-9-4//mir-9-3//mir-9-5//mir-9-6//mir-9-7	44.1	36.6	28.3	8.5	6.9	33.4	51.4	37.6	164.7	589.4	4.4	88.2	23.4	30.4	76.0	398.4	19.9	7.0	25.1	6.6	32.7	397.5	66.6	12.6	84.5	35.4	62.7	40.1	2659.9	220.2	146.1	44.1	118.2	707.3	16.1	31.4	2015.8	547.4	1322.0	24.6	44.4	13.1
TCTTTGGTTATCTAGCTGTATGA	sm_TEMP_800	mir-9-1//mir-9-2//mir-9-4//mir-9-3//mir-9-5//mir-9-6//mir-9-7	40.0	20.9	15.1	7.0	12.5	27.8	63.7	39.4	75.1	123.3	4.0	30.1	28.8	34.2	37.2	88.5	11.7	8.8	68.6	28.0	27.8	113.6	43.9	13.3	101.6	61.4	81.8	37.4	546.9	72.0	216.0	112.8	102.7	157.4	23.9	21.7	969.6	1035.2	1327.4	28.1	34.6	18.6
TCTTTGGTTATCTAGCTGTA	sm_TEMP_801	mir-9-1//mir-9-2//mir-9-4//mir-9-3//mir-9-5//mir-9-6//mir-9-7	6.2	9.2	5.3	5.5	6.9	13.9	22.2	16.1	25.0	41.8	6.9	18.0	6.0	1.9	10.5	30.6	18.7	1.8	11.9	2.2	6.8	23.7	11.4	8.2	14.3	8.3	9.6	24.0	157.4	12.9	20.3	18.1	13.5	77.0	12.6	16.9	124.1	106.1	202.1	12.3	18.8	17.9
CTTTGGTTATCTAGCTGTATGA	sm_TEMP_802	mir-9-1//mir-9-2//mir-9-4//mir-9-3//mir-9-5//mir-9-6//mir-9-7	7.7	6.5	4.6	3.3	1.4	8.3	11.4	19.7	31.3	58.5	2.8	36.1	8.7	5.7	8.9	30.6	10.5	5.3	11.9	2.2	4.5	42.6	4.9	6.3	8.6	6.2	14.3	8.0	174.0	19.3	26.7	23.3	15.5	55.8	6.3	6.4	130.2	91.2	122.3	4.4	11.2	8.3
CTTTGGTTATCTAGCTGTATG	sm_TEMP_803	mir-9-1//mir-9-2//mir-9-4//mir-9-3//mir-9-5//mir-9-6//mir-9-7	1.5	6.5	2.0	0.4	0.0	2.8	1.0	9.0	11.5	8.4	0.0	4.0	1.1	0.0	1.6	10.2	2.3	0.0	ND	ND	ND	ND	ND	ND	0.0	1.0	0.6	0.0	190.6	4.3	0.0	2.6	1.0	9.3	0.7	1.6	12.3	4.6	11.4	1.8	1.8	0.0
TAAAGCTAGAGAACCGAATGTA	sm_TEMP_804	mir-9-4	16.4	26.2	23.0	2.2	6.9	25.0	39.5	50.2	73.0	98.2	2.0	30.1	8.7	17.1	32.3	71.5	2.3	1.8	6.6	3.0	12.0	47.3	16.2	8.2	30.1	5.2	3.0	8.0	588.3	37.6	124.5	40.2	131.4	136.8	1.4	4.0	1196.3	1333.7	2528.3	16.7	16.6	3.5
TAAAGCTAGAGAACCGAATGT	sm_TEMP_805	mir-9-4	3.1	6.5	4.6	0.0	1.4	5.6	9.4	10.7	22.9	18.8	0.0	2.0	2.2	5.7	8.9	17.0	0.0	0.0	0.0	0.7	4.1	9.5	3.2	1.3	5.7	4.2	0.6	0.0	82.9	6.4	6.4	6.5	11.8	23.9	0.7	1.6	107.2	74.1	166.7	0.0	4.3	1.6
TATTGCACTTGTCCCGGCCTGTA	sm_TEMP_806	mir-92a-1	2008.0	1488.4	1278.2	772.9	2142.5	1415.3	7471.8	5197.3	6432.1	2150.7	1766.4	3481.5	4712.1	6282.2	4193.3	3769.3	3516.2	2763.4	12512.1	6234.1	4294.1	3194.1	8942.2	2555.2	9373.5	12793.9	18738.6	10618.9	6272.8	7958.7	8100.5	7320.2	6269.2	10140.0	7743.8	8499.2	13497.9	8007.0	22769.3	14873.8	8778.7	8617.3
TATTGCACTTGTCCCGGCCTGTAA	sm_TEMP_807	mir-92a-1	921.7	814.8	748.1	545.6	1391.0	1087.2	3274.4	2257.4	2731.8	1147.4	942.6	1245.4	2504.7	3330.2	2547.8	1317.7	1738.2	921.1	8112.0	2485.2	2280.6	1083.6	4329.8	1508.7	7131.8	4888.1	6001.7	7356.1	3869.8	4132.4	6297.7	4202.6	3203.3	6007.8	4037.6	4421.4	6690.8	9376.2	10364.5	8855.9	5402.1	4709.2
TATTGCACTTGTCCCGGCCTGTT	sm_TEMP_808	mir-92a-1	910.4	735.0	769.1	476.3	1641.5	756.3	2855.3	2490.3	3168.6	1452.6	1256.6	2388.5	2030.7	2735.3	1909.0	2465.2	1945.1	1667.9	3388.8	2800.4	1938.0	1760.3	5896.0	1768.0	1978.3	5643.3	7737.0	5206.6	4839.3	5649.2	1386.1	2892.0	2943.9	5665.7	5421.8	6572.5	5934.1	2785.0	10993.4	9640.1	4560.4	4989.5
TATTGCACTTGTCCCGGCCTGTAAA	sm_TEMP_809	mir-92a-1	29.2	34.0	43.5	39.8	69.2	47.3	152.2	95.0	115.7	85.7	35.9	34.1	104.9	131.2	117.6	37.5	81.8	33.5	381.1	71.6	93.9	37.9	128.3	76.5	385.1	177.9	201.3	245.6	240.3	143.9	240.1	165.9	163.5	291.6	131.3	145.6	352.3	708.1	558.8	237.4	191.1	195.7
AGGTTGGGAGAGGTGGCAATGCC	sm_TEMP_810	mir-92a-1	39.5	23.5	34.2	35.7	74.7	50.1	87.0	66.3	44.8	60.6	46.7	74.2	65.8	70.3	78.4	44.3	71.3	37.0	146.4	70.1	61.2	56.8	125.1	54.4	161.8	156.0	249.7	149.5	174.0	92.4	181.7	114.1	94.6	65.1	49.1	38.6	139.4	294.7	369.9	50.1	31.0	32.0
ATTGCACTTGTCCCGGCCTGTA	sm_TEMP_811	mir-92a-1	78.0	73.2	21.7	2.6	5.5	5.6	21.7	213.2	252.3	6.3	4.4	148.4	14.7	254.7	9.3	132.8	114.6	75.7	23.7	214.8	9.0	127.8	37.4	3.2	17.2	381.8	584.2	24.0	16.6	33.3	271.9	33.7	16.2	19.3	31.6	36.2	55.1	23.3	73.1	47.5	116.8	17.0
ATTGCACTTGTCCCGGCCTGTAA	sm_TEMP_812	mir-92a-1	36.9	40.5	15.1	4.1	4.2	0.0	15.8	82.4	108.4	0.0	2.4	54.1	8.7	152.1	7.3	37.5	59.6	33.5	33.0	101.1	7.9	47.3	21.1	8.2	41.5	151.9	231.2	34.7	49.7	20.4	214.7	35.0	17.6	25.2	19.0	20.9	58.2	55.0	57.0	29.0	87.3	13.5
ATTGCACTTGTCCCGGCCTGTT	sm_TEMP_813	mir-92a-1	34.9	41.9	9.9	1.8	2.8	2.8	17.3	73.5	127.2	2.1	5.6	80.2	13.0	127.4	10.9	119.2	67.8	65.2	18.5	107.0	6.0	71.0	40.6	10.1	10.0	183.1	257.5	24.0	33.1	21.5	26.7	22.0	15.5	15.9	31.6	33.0	24.5	13.0	54.6	49.2	80.1	19.5
TATTGCACTTGTCCCGGCCTGTTG	sm_TEMP_814	mir-92a-1	4.6	6.5	6.6	5.5	15.2	16.7	21.2	23.3	24.0	12.5	8.9	12.0	13.0	32.3	19.4	23.8	11.7	12.3	56.7	36.2	24.0	23.7	69.9	22.8	42.9	53.1	63.3	96.1	74.6	80.6	31.8	24.6	26.0	51.1	63.9	61.1	58.2	32.8	100.1	124.0	71.8	45.8
TTGCACTTGTCCCGGCCTGTA	sm_TEMP_815	mir-92a-1	9.2	1.3	1.3	0.4	0.0	0.0	4.9	16.1	8.3	2.1	1.2	4.0	8.7	5.7	2.4	13.6	7.0	8.8	5.3	13.3	1.9	9.5	16.2	4.4	1.4	22.9	68.7	24.0	16.6	16.1	20.3	10.4	5.1	8.6	11.9	12.9	1.5	5.3	17.4	34.3	22.0	5.8
TATTGCACTTGTCCCGGCCTGT	sm_TEMP_816	mir-92a-1//mir-92a-2	34769.1	29506.2	28519.0	13870.8	37043.1	21519.3	92325.5	86543.1	96151.6	28241.1	26370.3	46880.1	61777.0	81046.8	55746.2	45663.6	36998.4	30169.9	87115.6	80974.7	53721.5	33526.7	95457.9	30106.9	52012.3	141246.3	191229.0	81015.4	65545.7	80629.2	39463.1	75846.3	76814.3	75684.2	69283.1	81280.9	168692.0	71056.2	262239.5	116886.6	60838.4	63196.4
ATTGCACTTGTCCCGGCCTGT	sm_TEMP_817	mir-92a-1//mir-92a-2	1324.8	1147.0	510.4	36.8	72.0	52.8	246.6	3310.8	3725.4	58.5	52.8	1552.2	183.2	2980.5	144.3	1464.1	1430.8	1074.4	220.2	2574.5	139.7	936.9	401.3	73.3	111.7	4762.2	6391.2	333.8	256.9	302.9	1489.0	356.5	219.3	199.2	290.6	357.2	499.4	219.9	799.2	520.5	950.5	169.4
TATTGCACTTGTCCCGGCCT	sm_TEMP_818	mir-92a-1//mir-92a-2	63.1	43.2	59.3	93.9	179.9	200.2	248.1	161.2	217.9	298.9	187.8	284.8	166.4	152.1	196.9	439.2	462.9	295.9	337.6	154.3	128.5	421.2	568.6	307.3	335.0	320.4	413.4	918.5	1168.4	531.7	343.0	263.1	174.7	1366.1	847.2	1055.5	471.8	510.0	650.5	1186.9	900.8	886.3
TATTGCACTTGTCCCGGC	sm_TEMP_819	mir-92a-1//mir-92a-2	1.0	2.6	2.0	5.5	557.8	2.8	1402.0	0.0	3.1	489.1	409.5	6.0	947.1	3.8	858.7	13.6	9.4	8.8	1656.2	5.9	827.2	18.9	9.7	10.1	962.0	7.3	17.3	16.0	33.1	8.6	14.0	6.5	4.7	17.3	14.0	20.1	18.4	13.0	23.4	20.2	9.7	18.6
TTGCACTTGTCCCGGCCTGT	sm_TEMP_820	mir-92a-1//mir-92a-2	148.2	53.6	71.8	9.6	22.1	11.1	54.9	184.5	176.2	12.5	19.7	84.2	38.6	188.2	34.4	129.4	88.8	59.9	47.5	143.9	30.8	123.0	173.8	16.4	20.0	268.4	793.3	189.6	157.4	164.4	143.6	140.0	50.3	52.5	128.5	142.4	102.6	56.1	166.7	213.6	120.8	40.4
ATTGCACTTGTCCCGGCCTG	sm_TEMP_821	mir-92a-1//mir-92a-2	94.4	117.7	55.3	5.9	6.9	13.9	12.8	247.2	298.2	2.1	8.9	182.5	8.7	290.8	5.7	153.2	224.4	128.6	19.8	199.3	9.8	170.4	37.4	10.7	12.9	320.4	448.0	50.7	58.0	36.5	209.6	24.6	13.5	31.2	40.0	49.1	30.6	24.0	55.8	87.0	197.6	25.3
TTGCACTTGTCCCGGCCTG	sm_TEMP_822	mir-92a-1//mir-92a-2	10.8	10.5	5.9	1.1	1.4	0.0	5.4	14.3	18.8	0.0	2.4	12.0	1.6	9.5	4.9	13.6	15.2	3.5	6.6	12.5	1.5	4.7	24.4	5.7	5.7	17.7	230.0	21.4	0.0	19.3	43.2	11.7	6.8	6.0	11.2	17.7	7.7	5.0	11.4	38.7	28.1	5.1
TGCACTTGTCCCGGCCTGT	sm_TEMP_823	mir-92a-1//mir-92a-2	8.2	7.8	4.6	2.9	1.4	2.8	3.0	21.5	18.8	2.1	4.0	12.0	2.2	15.2	1.6	17.0	1.2	7.0	1.3	13.3	4.1	9.5	14.6	4.4	2.9	22.9	38.2	16.0	8.3	34.4	5.1	19.4	9.5	8.6	17.5	18.5	21.4	6.9	22.2	21.1	16.6	11.9
GCACTTGTCCCGGCCTGT	sm_TEMP_824	mir-92a-1//mir-92a-2	5.6	2.6	6.6	6.6	2.8	0.0	9.4	9.0	9.4	4.2	7.3	10.0	7.1	9.5	8.1	20.4	4.7	3.5	9.2	8.1	7.5	0.0	13.0	10.1	4.3	17.7	21.5	16.0	16.6	9.7	11.4	14.3	16.6	11.3	16.1	14.5	41.4	8.4	30.6	17.6	16.6	22.1
CTTGTCCCGGCCTGT	sm_TEMP_825	mir-92a-1//mir-92a-2	1.0	6.5	4.0	2.6	1.4	2.8	4.0	9.0	5.2	0.0	0.8	0.0	1.1	5.7	2.8	0.0	3.5	0.0	4.0	3.7	2.6	14.2	6.5	7.6	1.4	8.3	9.6	8.0	0.0	5.4	2.5	6.5	4.4	3.3	9.1	7.2	15.3	5.0	12.6	7.0	10.5	10.2
ACTTGTCCCGGCCTGT	sm_TEMP_826	mir-92a-1//mir-92a-2	1.0	2.6	5.3	2.2	1.4	2.8	ND	ND	ND	ND	ND	ND	2.7	1.9	5.3	6.8	1.2	0.0	1.3	2.2	1.9	0.0	9.7	3.2	0.0	7.3	4.8	0.0	0.0	5.4	5.1	5.2	5.1	2.7	2.8	12.1	16.8	1.9	9.6	10.6	2.5	6.7
AGGTGGGGATTAGTAGCAATGCT	sm_TEMP_827	mir-92a-2	401.6	436.8	353.0	253.8	708.6	380.9	703.7	782.9	617.3	397.1	320.8	531.5	495.3	864.9	453.6	398.4	390.4	320.5	1912.0	895.3	396.3	496.9	1202.3	380.7	1576.1	1345.0	1297.5	1965.2	662.9	835.7	1457.2	1070.7	578.7	670.1	471.0	400.6	1113.6	3401.1	2154.2	470.4	337.5	304.6
AGGTGGGGATTAGTAGCAATGC	sm_TEMP_828	mir-92a-2	43.6	68.0	47.4	53.4	120.4	94.5	54.4	55.5	31.3	73.2	45.5	94.3	43.0	96.9	36.0	68.1	69.0	51.1	155.6	86.4	31.2	52.1	177.1	65.8	108.8	149.8	111.1	373.8	91.2	141.8	137.2	88.1	56.4	122.2	97.6	78.8	144.0	369.5	190.1	87.0	71.8	58.9
GGTGGGGATTAGTAGCAATGCT	sm_TEMP_829	mir-92a-2	19.0	62.8	70.5	16.6	34.6	8.3	36.1	182.7	148.1	23.0	20.2	26.1	25.6	169.2	25.5	23.8	101.7	14.1	91.0	36.2	17.7	28.4	68.2	21.5	71.6	62.4	68.1	120.2	33.1	64.5	64.8	49.3	23.0	63.1	40.7	31.4	76.6	154.2	115.7	30.8	81.9	23.1
GGTGGGGATTAGTAGCAATGC	sm_TEMP_830	mir-92a-2	1.5	3.9	11.2	4.4	5.5	5.6	3.0	19.7	11.5	2.1	2.0	4.0	4.3	5.7	1.6	10.2	11.7	1.8	11.9	2.2	1.1	9.5	14.6	4.4	1.4	5.2	6.6	13.4	8.3	8.6	1.3	5.2	3.0	6.6	4.2	6.4	3.1	21.8	10.2	8.8	10.5	3.5
TATTGCACTTGTCCCGGCCTG	sm_TEMP_831	mir-92a-2//mir-92a-1	2442.5	2298.0	2154.0	1658.9	4204.8	3306.2	6753.3	7003.2	6385.2	3659.7	3296.6	5513.1	4728.4	6643.3	4442.7	5686.2	5589.9	3781.4	9451.7	5865.8	3641.2	4878.8	10363.8	4077.9	6742.4	9429.7	11699.9	13331.7	10109.4	10368.1	6060.1	5537.8	5019.9	11390.6	10155.0	9483.9	11451.5	7588.2	18210.3	17727.6	10456.9	9399.5
TATTGCACTTGTCCCGGCC	sm_TEMP_832	mir-92a-2//mir-92a-1	115.4	175.3	110.0	56.7	120.4	122.3	216.0	286.6	212.7	125.4	100.8	116.3	202.8	414.4	129.0	221.3	126.2	91.6	197.8	363.2	128.9	194.0	266.4	122.0	113.1	487.9	379.3	373.8	422.6	237.4	78.8	229.4	175.3	350.7	350.3	378.1	647.9	243.9	650.5	704.2	367.1	360.7
AAAAGTGCTGTTTGTGCAGGTAG	sm_TEMP_833	mir-93	63.1	22.2	32.3	18.1	49.8	38.9	257.5	191.7	280.5	71.1	62.9	54.1	116.9	184.4	253.1	57.9	133.3	54.6	399.5	177.1	262.2	71.0	173.8	33.5	485.3	454.6	921.7	165.5	215.4	133.2	806.7	280.0	377.7	244.4	194.4	244.6	461.1	1300.9	1205.7	202.2	255.3	192.2
AAAAGTGCTGTTTGTGCAGGT	sm_TEMP_834	mir-93	6.2	2.6	2.6	0.7	4.2	5.6	15.3	12.5	8.3	4.2	3.6	10.0	7.1	1.9	9.7	0.0	1.2	8.8	35.6	11.1	17.7	0.0	13.0	1.3	51.5	34.3	66.3	37.4	33.1	20.4	114.3	33.7	25.7	59.1	30.2	37.8	49.0	124.4	104.9	39.6	45.1	33.6
CTCGATTCTGTGGGT	sm_TEMP_835	mir-99-2	13.8	1.3	6.6	11.4	5.5	13.9	16.8	5.4	3.1	20.9	26.6	22.1	7.1	3.8	16.2	3.4	28.1	81.0	6.6	13.3	19.9	42.6	8.1	24.0	5.7	11.4	3.6	8.0	8.3	10.7	260.4	243.7	65.2	19.3	39.3	33.0	4.6	47.0	46.2	25.5	190.8	137.1
CCTGTCTGAGGGTCGCT	sm_TEMP_836	unknown	174850.6	442138.2	506906.1	337402.4	121314.8	67021.6	228571.3	324770.6	202464.9	95643.8	130728.2	34927.4	121522.3	195469.9	259331.3	146623.3	128855.5	13758.7	193472.1	112545.3	139762.9	88025.8	125639.6	157598.7	66300.2	156410.8	183281.8	113125.7	52908.8	223804.5	89717.6	50528.3	90565.8	115060.2	221157.4	238365.2	174387.1	100554.9	274383.5	277355.5	135479.4	184545.9
CAAGTGCTACACGTTGGGGTG	sm_TEMP_837	unknown	102183.2	41872.4	69844.9	51317.4	114856.7	121213.3	80859.3	57966.0	83295.6	31731.5	26632.6	62230.0	40160.2	41912.9	37012.8	31737.4	29499.6	30427.0	41258.8	30856.1	23853.8	22789.6	44522.7	10785.6	23157.5	31975.8	35008.4	34964.6	23301.4	26323.2	11347.8	11069.1	7087.4	26880.2	18529.9	13788.6	11469.9	8650.9	16289.9	17287.1	17416.0	12769.5
CTACGCCTGTCTGAGGGTCGCT	sm_TEMP_838	unknown	56588.2	139985.8	148870.8	84836.8	28694.5	16761.7	87648.7	107386.2	78769.5	19013.4	40389.9	11920.6	37050.9	58622.9	67810.9	24689.2	43940.8	8196.8	70533.0	35437.5	33006.7	13519.5	38716.1	36366.3	19475.6	48341.8	47508.7	22305.8	10631.5	61517.1	43645.5	50516.7	30022.6	38581.0	56214.3	56089.1	39836.7	36509.7	89307.4	64340.4	37004.2	65302.5
CTGTCTGAGGGTCGCT	sm_TEMP_839	unknown	35486.1	133522.2	146151.1	80397.5	31279.9	19328.2	62130.8	94332.8	69514.9	23854.0	32570.6	7261.8	34200.9	70759.6	61422.8	33790.6	37757.0	6731.4	44718.8	23424.8	33870.7	18672.7	25526.9	43796.7	11374.7	31472.3	33888.3	23648.8	11659.0	45730.7	24603.8	77453.7	33641.8	32170.1	58332.8	61962.5	55486.7	27287.0	77760.5	72770.7	60603.3	79347.5
CAAGTGCTACACGTTGGGGTGA	sm_TEMP_840	unknown	87680.7	38649.7	54684.5	45455.0	67471.8	80071.1	84807.3	56212.0	74889.8	24002.4	19409.9	35631.3	35379.6	38696.7	37252.5	21757.5	20803.8	18991.4	44089.9	26685.7	24735.1	13846.0	24118.3	8127.9	28179.2	31790.6	38391.8	23283.0	32143.1	14843.2	15447.6	10986.1	8350.9	18720.7	16930.1	17270.3	10212.3	18519.6	16962.6	15011.8	15926.0	12765.0
TGTCTGAGGGTCGCT	sm_TEMP_841	unknown	31425.9	86210.2	131095.4	80931.7	25854.4	14114.5	44807.3	72087.0	50116.3	23283.4	27501.9	6335.3	25242.1	45581.4	57223.1	33885.9	27241.2	2670.0	44899.5	21606.0	31502.9	18365.1	23375.9	35796.5	16425.1	28835.3	34557.9	26935.7	8327.9	43328.8	31987.7	15591.8	17668.4	23531.0	44656.1	61986.6	39625.3	34413.7	52807.0	61499.8	31021.6	43423.3
GAAGTGCTACACGTTGGGGTG	sm_TEMP_842	unknown	72154.0	41310.0	61865.0	43239.8	64622.0	74165.0	46118.8	36359.7	51481.1	10834.9	9810.1	16811.9	21817.4	25782.6	20067.1	12009.2	9933.7	8598.3	24242.4	17637.9	12406.8	7632.8	14737.5	5237.5	11401.9	17526.9	17055.9	13785.6	7698.1	9982.5	5952.1	5457.4	3533.4	10037.7	8586.2	6275.6	6188.3	5002.1	8006.5	7944.2	6704.2	5293.1
CCTGTCTGAGGGTCGCTC	sm_TEMP_843	unknown	18144.7	49702.8	47878.7	50888.6	16015.0	12985.6	14323.5	21978.9	11304.5	16731.0	18269.3	5689.5	7285.9	13146.0	16557.9	21924.4	20075.5	2118.8	15241.6	6918.3	10320.4	14238.8	18579.8	17892.9	8228.3	11850.4	16843.2	18890.8	11079.0	31860.7	14623.0	5461.3	9764.1	16603.4	24315.3	23421.3	23724.0	15608.2	30361.5	31849.7	15681.2	19686.3
TACGCCTGTCTGAGGGTCGCT	sm_TEMP_844	unknown	19286.9	54311.8	49588.9	34704.9	14207.4	11528.5	38536.8	45453.7	34225.2	12492.4	15334.2	3880.6	17102.1	32093.3	36067.6	12727.6	21065.6	2434.0	36286.4	9574.8	16579.2	6539.7	12818.7	17007.6	15852.5	13834.1	16390.4	14247.5	9496.2	22775.1	21246.0	11062.6	12265.4	17627.5	21641.6	16993.6	24041.1	30793.8	34314.3	23207.5	17959.4	22479.8
GAAGTGCTACACGTTGGGGTGA	sm_TEMP_845	unknown	20568.2	13875.5	18589.9	13859.8	19656.5	25225.9	15281.7	13096.3	18240.2	4196.9	2926.7	5675.5	7580.6	9492.6	9095.6	4566.0	3028.7	3200.2	8992.8	7246.1	6413.2	4041.2	6198.1	2074.7	5429.7	7649.9	9283.6	7540.3	12197.6	4234.5	3378.2	2328.1	2355.0	3674.0	4291.7	4835.7	2801.6	4755.5	4415.1	3944.8	3414.1	2567.9
CGCCTGTCTGAGGGTCGCT	sm_TEMP_846	unknown	12756.6	24750.7	25701.9	19483.5	8269.8	5758.7	21352.0	21007.8	15254.0	6659.0	9126.6	3010.2	9381.8	14923.3	18304.5	10630.2	10268.0	2816.2	15318.1	7639.5	9355.0	5148.5	8076.3	9299.6	5326.6	10661.4	12295.5	6685.9	5046.4	13917.3	17888.1	21526.3	8600.2	9173.7	14509.1	15408.8	13108.9	8475.0	22090.0	15771.4	14651.7	20083.2
TGTCTGAGGGTCGCTC	sm_TEMP_847	unknown	4902.9	14101.8	16801.4	17875.8	5338.3	4310.0	3456.2	5527.0	2985.1	5156.2	5160.6	1369.7	2002.4	3518.4	4392.6	6534.1	5196.0	540.7	3731.6	1668.9	2711.9	3885.0	4518.2	5345.0	2198.8	2716.1	4103.9	5791.4	2171.0	7881.4	4915.4	1890.0	2552.0	4230.5	6389.8	7611.1	7108.9	5634.2	7691.1	9333.3	4707.6	5784.2
TGCGGCCGGCGGCGGC	sm_TEMP_848	unknown	7253.6	7155.5	10565.2	15309.1	6743.2	7833.0	2904.2	6137.9	3580.5	3858.3	4610.9	4612.6	2598.8	5483.8	3175.3	6268.5	8741.4	4503.5	1019.3	1484.3	2172.8	4850.4	3007.3	5575.2	2420.7	2836.7	2633.2	5943.6	4201.2	5234.6	3905.4	2562.8	1208.4	2827.9	4907.3	6189.6	6598.9	2685.4	1344.2	6013.5	4963.2	7397.9
TAAGTGCTGATTGTTGGTGTAG	sm_TEMP_849	unknown	14542.0	8067.1	7364.2	5393.8	8602.0	8366.9	11247.8	9688.8	8039.9	2976.3	2842.0	3529.6	6182.2	7055.8	4109.2	3820.3	3156.2	2185.7	6528.4	3815.3	3287.4	2067.9	3944.7	1475.2	2674.1	5832.6	6658.2	3025.2	1872.7	3168.9	1457.2	2294.4	1747.3	3283.5	4387.8	3441.5	3238.2	1467.7	4207.1	3274.0	3824.8	3144.5
TAAGTGCTGATTGTTGGGGT	sm_TEMP_850	unknown	12596.0	4888.9	6655.6	6148.7	7015.8	6220.3	8205.7	4645.5	8180.7	1843.4	2176.3	2396.5	3998.2	3600.1	2874.5	3687.5	2200.0	1528.7	3131.7	2911.9	1502.6	1258.7	2710.0	1155.9	893.3	3019.8	2958.1	1452.5	1872.7	1573.7	374.8	773.9	447.3	3201.1	2089.7	1933.1	647.9	337.1	1184.1	1691.5	1368.5	1618.5
CTACGCCTGTCTGAGGGTCGCTC	sm_TEMP_851	unknown	4080.2	12175.2	10561.3	9489.4	2698.9	2143.9	3698.9	5475.0	2926.7	2495.5	4064.8	1377.8	1515.2	2645.9	3086.7	2342.6	4570.6	866.5	3818.7	1598.8	1819.3	1656.2	4532.9	2951.1	1935.4	2589.1	3290.3	3124.0	1359.0	6641.8	6032.2	3356.1	2313.5	3713.2	4524.0	4691.7	3535.3	3984.4	7251.6	5596.8	3045.6	4821.6
CAAGTGCTACACGTTGGGGT	sm_TEMP_852	unknown	8287.6	3926.3	5457.1	4982.7	9134.8	8853.5	6405.9	4391.1	4862.9	2681.6	2578.5	3970.8	2975.0	2923.4	2419.7	3176.8	2657.0	2220.9	3452.1	2210.6	1570.6	1765.1	3614.9	1112.3	1679.2	2553.8	2701.9	2656.7	2676.5	2269.8	700.0	847.8	499.7	2877.7	2098.8	1835.0	821.0	620.7	1163.7	2038.8	1884.5	1582.0
TCCCTGGTGGTCTAGTGGTTAGGATTC	sm_TEMP_853	unknown	8222.4	6066.0	5510.5	6784.6	6680.9	7313.1	10247.6	7228.9	5457.3	3868.7	5215.4	5258.4	5563.5	8557.5	7345.9	3173.4	8492.4	4545.7	4805.0	3202.7	3799.8	1727.2	5733.5	3326.7	4904.3	4628.0	6664.8	6349.4	8982.5	7980.2	2492.6	3873.3	4999.9	4720.0	5134.0	8327.0	6517.7	1750.2	3966.7	3935.2	5752.2	3750.5
CAAGTGCTACACATTGGGGTG	sm_TEMP_854	unknown	7161.7	3646.4	5465.0	4452.9	9727.2	9837.9	7235.6	5234.9	7343.4	2623.0	2081.6	3489.5	3469.2	3526.0	3228.6	2083.8	2418.6	1784.1	3838.4	2099.9	2380.9	1500.1	3595.4	815.7	2927.4	2498.6	2630.8	3180.1	1541.3	2277.3	1363.2	1025.4	791.9	2577.5	1497.2	1260.6	1124.3	2223.9	1713.5	1484.0	1847.3	1360.0
CTGTCTGAGGGTCGCTC	sm_TEMP_855	unknown	2763.0	10541.7	10400.6	9305.2	3252.6	2438.6	2793.0	4803.2	2965.3	3283.5	3430.0	954.6	1415.7	3123.0	3017.2	3622.9	4467.7	620.0	2949.7	1140.4	2016.9	2247.7	3194.1	3666.2	1432.9	1775.7	2559.1	3684.7	1483.3	5583.7	5438.9	5243.5	2661.5	3304.7	4792.2	4924.1	4964.5	3267.5	6471.0	6566.5	5048.7	5541.4
CAAGTGCTACACATTGGGGTGA	sm_TEMP_856	unknown	7521.8	4091.1	5424.2	5048.6	5395.1	6442.7	9401.1	5023.5	7079.6	1634.4	1473.0	1437.9	3638.9	3706.6	3458.7	1467.5	1643.5	903.5	5064.7	1936.8	2458.7	818.6	1423.2	754.4	3915.2	2796.2	3026.8	1615.4	1723.6	1069.9	1716.4	1144.6	1011.5	1809.1	1516.9	1432.8	1363.3	3637.0	1763.9	1242.3	1655.9	1405.8
CGCCTGTCTGAGGGTCGCTC	sm_TEMP_857	unknown	2825.1	8111.6	8328.3	8349.2	2674.0	2341.3	2462.9	4000.6	1861.1	2411.9	2931.1	960.6	1112.9	2269.6	2977.2	2815.9	3151.5	574.2	2227.1	1203.9	1755.8	1500.1	3103.1	2863.8	1288.4	1910.9	2845.8	2739.5	1582.7	5261.4	6333.3	4079.4	2337.8	2412.1	3984.2	4686.0	3438.8	3454.2	6438.6	5378.8	3827.4	4732.3
ACCCTAATTTGAGCACTGACT	sm_TEMP_858	unknown	5060.9	3180.8	5243.8	5600.5	5910.0	7154.6	3822.4	3300.1	4425.0	2104.7	1644.7	2063.6	1628.3	2244.9	2560.7	1627.6	1260.1	901.8	3131.7	1769.3	1728.0	941.7	2219.3	953.5	1493.1	2154.3	2192.3	2298.9	1889.3	1651.0	1030.3	779.1	727.4	3185.2	2164.8	2560.6	943.6	1365.8	1714.1	1910.4	2112.0	2208.2
TACGCCTGTCTGAGGGTCGCTC	sm_TEMP_859	unknown	1980.3	7067.9	6039.3	6680.7	3141.8	1863.0	2193.6	3658.4	1774.6	3003.4	3895.1	976.7	1009.1	2239.2	2478.7	2700.1	5319.9	413.9	1995.0	853.3	1447.0	1784.0	3710.8	3638.4	1397.1	1308.6	1920.5	3943.7	1408.7	7399.1	3263.8	1298.9	1776.3	3858.6	5303.9	5293.4	3258.1	3897.0	5217.3	6580.6	4496.3	4517.7
ACCCTACTCTGAGCACTGACT	sm_TEMP_860	unknown	3721.7	4568.5	4844.0	3720.5	3140.4	5363.8	1565.0	1906.2	1039.5	884.1	682.7	1083.0	801.4	1260.2	715.2	946.6	487.5	521.3	1822.3	1082.1	450.0	525.3	810.7	540.0	780.2	1068.3	544.8	1516.6	687.8	625.2	357.0	281.3	126.3	1051.3	765.8	691.8	410.5	602.4	378.9	919.6	679.7	860.0
GCAAGTGCTACACGTTGGGGTG	sm_TEMP_861	unknown	5244.0	1449.2	3016.7	2586.2	4463.6	6648.5	4908.1	2053.1	4083.0	934.3	737.9	2304.3	1803.9	1353.4	1092.0	755.9	635.9	1151.8	1176.2	983.2	776.5	444.8	921.2	186.5	833.1	1151.5	1197.1	512.7	530.3	407.1	339.2	434.3	241.9	407.1	223.2	226.1	352.3	243.2	470.1	210.1	234.7	229.7
ATGCGGCCGGCGGCGGC	sm_TEMP_862	unknown	3551.4	2462.8	3912.2	5609.3	3421.4	4259.9	1367.9	1856.1	2839.2	5925.4	2638.9	4743.0	2669.5	2817.0	1848.4	7089.1	3849.3	7543.4	385.0	850.3	1888.0	5157.9	1863.5	5067.4	3152.2	1565.6	1325.5	2656.7	4400.1	3435.3	2147.1	6529.4	1892.9	2316.5	4776.0	2336.2	4345.6	1547.1	677.5	1983.4	1594.5	2732.3
ACGCCTGTCTGAGGGTCGCT	sm_TEMP_863	unknown	2681.5	6703.0	6174.9	3890.4	1784.1	1370.9	4274.6	6154.0	5504.2	1621.9	1867.2	699.9	2305.2	4225.5	3988.7	2203.0	3022.9	391.0	3562.8	1533.1	1939.5	1007.9	1954.5	1854.6	1684.9	2183.5	2432.5	1909.1	1027.5	3168.9	2763.3	1298.9	1163.5	1882.8	2690.5	2806.0	2484.5	3216.4	3669.9	3244.1	2220.2	2551.0
CAAGTGCTACACTTTGGGGTG	sm_TEMP_864	unknown	4590.5	1706.8	2549.8	1782.3	5525.2	3573.1	7310.7	5372.9	6809.6	3051.5	2366.5	5404.8	3661.7	3862.4	3261.0	2918.0	3029.9	2391.8	4917.0	3590.2	2389.5	2020.6	5322.4	923.8	3160.8	3796.9	3872.7	4160.0	2055.0	2818.7	1752.0	1346.9	672.0	2860.4	1714.8	1448.0	1073.8	1815.1	2087.1	1845.4	1596.4	1347.5
TAAGTGCTGATTGTTGGGG	sm_TEMP_865	unknown	4036.1	2515.1	3222.8	2872.5	3626.3	3361.8	2477.3	1960.0	2738.0	1212.2	1249.3	1462.0	1361.4	1446.5	1020.0	1917.0	1137.4	882.4	754.2	994.2	628.8	861.2	1679.9	657.0	241.9	879.0	842.9	1359.1	3032.8	1106.4	58.4	210.0	165.5	1675.6	1485.3	1381.3	416.6	87.4	476.0	1253.7	933.2	1158.6
AAGAAAGACGCTCTCGTAAC	sm_TEMP_866	unknown	4231.5	3220.0	3759.5	2915.6	2661.6	2249.5	5022.2	2966.8	2731.8	1555.0	1639.0	806.2	3342.0	3195.3	3931.7	1113.4	1060.2	498.4	3155.4	2212.1	2917.3	785.5	1666.9	1062.3	2449.3	2683.8	3785.5	1885.1	795.5	1634.9	1757.1	925.6	2330.7	1318.3	875.3	784.4	2354.3	4823.8	2638.6	1192.2	960.3	785.1
ACTCTAACACAAGCACTGACATG	sm_TEMP_867	unknown	3307.7	2436.6	2724.3	2885.4	3536.3	3956.8	1967.3	2572.7	1965.4	785.9	630.3	960.6	1199.4	1342.0	1281.6	503.9	430.2	301.2	1881.6	1115.3	902.3	430.6	1051.2	307.3	931.9	1094.3	1031.0	1222.9	696.1	908.8	626.3	311.1	319.6	739.2	629.6	712.8	451.9	1315.8	980.3	729.7	504.5	512.8
GGGGTCTCCCCGTCCCCGGGC	sm_TEMP_868	unknown	5929.2	1721.2	3710.1	2635.6	1373.0	2160.6	5351.4	2252.0	4016.3	704.4	1047.8	1859.1	4183.6	2197.3	2301.6	793.3	1178.3	1505.9	506.3	2703.7	1624.7	388.0	1795.3	1264.0	596.9	4042.4	4588.9	929.2	911.5	1457.7	135.9	1479.1	1076.0	830.2	1034.0	2921.0	2797.0	556.5	1017.4	2132.0	590.3	1275.2
GGATGGCGGGGAGGA	sm_TEMP_869	unknown	1841.3	1742.1	3975.5	5278.9	1465.7	3053.1	1347.6	1053.4	1433.7	650.0	889.0	629.7	991.7	1435.1	1580.4	1045.3	1493.9	625.2	651.4	490.8	831.3	809.2	1036.5	1813.5	797.3	527.4	931.3	1756.9	3057.7	1459.8	377.3	414.8	269.3	1125.0	1100.6	2921.0	850.1	673.4	296.2	1474.4	1116.4	1447.8
GACTGTCGACCGGAGC	sm_TEMP_870	unknown	3573.4	2628.9	2175.7	3661.6	991.0	3278.4	647.9	775.7	448.3	1026.2	1421.4	1014.8	1257.5	1066.4	802.1	1385.8	1053.2	1134.2	629.0	1605.4	788.1	1661.0	896.8	1083.2	813.1	1010.1	998.2	710.2	298.3	874.4	504.4	493.9	370.9	448.3	308.2	451.3	350.8	207.7	154.1	594.3	475.3	688.0
AAGAAAGACGCTCTCGTAACG	sm_TEMP_871	unknown	4092.0	3424.1	3369.6	1441.6	2041.5	1729.6	5142.3	5077.3	4607.5	1162.1	1094.2	782.1	4572.4	4873.7	5970.9	779.7	869.7	452.6	5498.5	4140.1	5540.2	591.5	1309.5	889.7	5730.3	5854.4	7520.8	1855.7	878.4	1259.0	5989.0	2669.1	6756.7	1196.8	979.2	1238.9	9913.6	16272.0	9319.5	1036.5	850.6	882.5
TACCCTAATTTGAGCACTGACT	sm_TEMP_872	unknown	1549.0	2287.5	2970.6	2286.3	2985.4	3689.9	2894.8	4106.3	5340.5	1431.7	931.4	726.0	1465.2	2860.7	2138.3	483.5	1096.5	375.1	3131.7	983.2	1390.3	373.8	1369.6	573.5	1606.1	1046.5	1015.5	1489.9	803.8	961.4	513.3	444.6	548.0	1908.7	1239.6	1386.1	732.2	1151.3	1201.5	1031.3	1559.9	1183.2
TAAGTGCTGATTGTTGGTGTAGT	sm_TEMP_873	unknown	4615.2	2589.6	2171.1	1532.2	2393.0	2394.1	3274.4	2621.1	2547.2	733.6	771.0	990.7	1917.0	1984.4	1267.4	909.1	849.8	632.3	1620.6	1169.2	1012.0	525.3	960.2	361.1	642.7	1739.3	2063.3	745.0	472.3	874.4	416.7	600.2	501.3	944.4	1252.3	895.4	839.4	422.9	1077.4	817.6	896.8	760.1
CAAGTGCTACACGTTGGGG	sm_TEMP_874	unknown	2546.1	1148.3	1954.5	1935.2	2588.2	3993.0	1855.6	1411.7	1887.2	1254.0	923.3	1857.1	1100.4	1047.3	866.0	1457.3	986.6	1106.1	680.4	792.0	622.5	847.0	1736.8	430.0	356.4	828.0	945.0	1620.7	1972.2	1003.3	174.1	283.9	217.2	1196.1	983.4	952.5	476.4	163.4	542.6	1219.4	946.9	892.1
CAAGTGCTACACGTTGGGGTGAT	sm_TEMP_875	unknown	3241.1	1543.3	1941.3	1418.4	3140.4	2408.0	4417.4	3287.5	4721.1	1513.2	1295.7	2336.4	2233.4	2364.6	2521.9	1607.1	1636.5	1257.5	2924.6	2046.0	1846.4	1050.5	2554.0	612.7	1916.8	2589.1	2776.5	2603.3	1765.0	1796.1	1274.3	786.9	687.2	1769.3	1493.0	1566.3	916.0	1717.7	1530.1	1396.1	1410.3	1128.5
AGCTAGAAACTTTGCCTGGGAAT	sm_TEMP_876	unknown	2383.0	1891.2	1869.5	2077.1	2696.2	2494.2	2879.0	1689.4	2629.6	788.0	700.0	615.7	1210.8	1530.2	1358.0	527.8	1010.0	355.8	2273.3	856.9	857.6	373.8	1766.0	344.0	1448.7	765.6	1224.0	1746.2	778.9	1223.5	473.9	530.2	327.7	2056.8	1115.4	815.7	410.5	1147.5	1018.6	815.0	865.4	834.1
GCTACGCCTGTCTGAGGGTCGCT	sm_TEMP_877	unknown	1167.4	3803.4	4762.4	2437.0	647.7	517.2	3119.7	3565.2	2463.8	618.7	1311.4	405.1	805.7	1410.4	2258.3	664.0	1716.0	713.3	2676.7	1062.1	1374.5	444.8	1303.0	1067.4	1145.2	1388.7	1336.9	873.1	422.6	2219.3	15581.0	8654.1	2056.7	1746.7	2074.9	3020.0	1063.0	6390.8	4206.5	2376.4	3293.7	4848.2
GGTGTCCGACGCCGCGCGGAAGGC	sm_TEMP_878	unknown	2276.3	945.6	1824.7	2224.1	1821.4	3414.6	2416.0	1177.1	1263.7	629.1	1400.9	1608.4	1255.9	1051.1	1168.8	677.6	2546.0	1490.0	734.5	584.6	854.6	345.4	1767.6	457.8	1073.6	531.6	1311.2	2363.0	2088.2	2159.1	588.2	514.6	288.8	1411.3	639.5	1508.4	536.1	623.4	423.3	1354.8	840.9	1351.4
GAAGTGCTACACGTTGGGGT	sm_TEMP_879	unknown	2111.6	1430.8	2031.5	1541.8	2546.7	2383.0	1514.6	1178.8	1608.8	482.8	492.1	663.8	665.5	745.1	661.8	493.7	427.8	385.7	800.4	604.5	432.8	416.4	807.5	247.9	316.4	584.6	590.8	670.2	737.5	540.3	113.1	180.2	136.1	529.3	428.9	464.2	151.6	145.8	278.2	466.0	377.9	291.2
AAGTGCTACACGTTGGGGTG	sm_TEMP_880	unknown	734.0	4388.0	5307.6	311.7	447.1	581.2	276.7	5086.2	7595.7	123.3	118.9	320.9	164.7	4368.1	148.8	197.5	2046.8	197.3	150.3	187.5	87.2	118.3	316.8	58.8	87.3	258.0	200.7	237.6	215.4	171.9	66.1	90.7	36.1	133.5	139.7	102.2	76.6	42.0	102.5	136.3	902.6	72.1
AAGAAAGACGCTCTCGTAACGA	sm_TEMP_881	unknown	3208.8	2407.8	2292.3	1018.6	1537.7	1095.6	3959.8	3841.1	2950.7	875.7	788.7	577.6	3294.7	3307.4	3945.4	629.9	672.1	288.8	4653.3	2807.0	3707.0	402.2	939.1	571.6	5395.3	4157.8	5154.0	1703.5	613.2	1045.2	4261.1	1954.8	4245.2	1079.9	828.3	949.3	6246.5	18149.7	6517.2	745.5	853.5	815.5
CAAGTGCTACACTTTGGGGTGA	sm_TEMP_882	unknown	2951.8	1253.0	1701.6	1278.0	2130.1	1846.3	6098.0	3653.0	4582.5	1433.8	1115.5	1646.5	2310.1	2552.8	2342.8	1236.0	1311.6	769.7	3688.1	1787.7	1539.4	624.6	1017.0	503.3	2446.4	2123.1	2479.6	1113.4	1375.5	585.4	1490.3	841.3	481.1	1138.3	943.4	936.4	709.2	1782.3	1097.2	931.9	933.6	822.6
CTGTCTGCGGGTCGCT	sm_TEMP_883	unknown	11022.9	3.9	2.6	3.7	1.4	2.8	7.9	1.8	4.2	6.3	4.4	2448.7	4.9	1.9	5.3	10334.0	4.7	2076.5	4.0	7567.1	4.1	5673.7	40.6	5.1	4.3	9278.9	11673.6	34.7	33.1	78.4	8052.2	134.8	1.7	0.0	110.9	115.8	3.1	1.1	5.4	143.3	0.7	4.5
GGATTCAACCCGGCGTCTGGGAC	sm_TEMP_884	unknown	918.6	1472.7	1754.9	1546.6	2600.7	1254.1	1251.7	688.0	387.9	284.2	354.2	367.0	386.6	342.1	211.4	214.5	782.0	452.6	729.2	280.5	321.6	127.8	648.2	182.7	239.1	113.4	138.6	136.2	505.5	372.7	31.8	313.7	142.2	377.9	353.1	420.7	196.1	70.6	57.0	334.1	305.8	457.7
GGATGGCGGGGAGGATGCGGCCGG	sm_TEMP_885	unknown	1324.8	1897.8	1722.0	1144.6	1799.3	1167.9	999.7	1341.9	812.2	250.8	884.2	547.5	944.4	1427.5	777.8	98.7	877.9	419.2	341.5	530.0	432.8	123.0	708.4	497.6	174.6	300.6	550.2	451.2	1789.9	1033.4	72.4	88.1	89.2	437.0	395.2	1611.3	130.2	44.3	113.3	562.7	302.9	375.1
GTCTCTACGGAGACTG	sm_TEMP_886	unknown	851.4	2534.7	2627.5	1152.7	1377.1	500.5	2272.2	3733.6	2519.1	1216.4	2071.9	403.1	865.0	2121.3	3547.6	1014.7	2293.5	218.4	3253.0	1103.5	1920.7	936.9	1103.2	1047.1	1299.8	1734.1	2399.0	1292.3	314.9	2961.6	1339.1	1050.0	2376.7	1639.8	2090.4	3453.6	3193.7	2971.7	7739.7	2760.6	3813.6	5185.8
CCTGTCTGAGGGTCGC	sm_TEMP_887	unknown	910.9	2422.2	2550.4	1926.4	577.2	400.4	1008.1	1277.4	1067.7	501.6	597.7	132.4	598.1	847.8	1224.2	687.8	446.5	66.9	655.3	571.3	675.4	364.4	409.4	630.4	244.8	685.5	789.7	440.6	140.9	743.3	221.1	199.6	439.2	488.8	811.4	843.1	960.4	343.5	1220.1	1019.0	470.9	789.2
AAGAAAGACGCTCTCGTAACGATATC	sm_TEMP_888	unknown	2205.5	1804.9	1818.2	809.8	1355.0	778.6	3453.3	2762.6	2343.9	693.9	720.6	397.1	2609.7	2904.4	3734.8	364.3	616.0	199.0	2984.0	1835.7	2437.3	274.5	794.5	569.1	3575.9	2292.7	3381.1	1353.7	447.5	1025.9	2565.1	1228.9	3058.7	923.8	584.7	851.1	4285.9	11503.2	4526.6	765.8	717.9	707.9
ACGCCTGTCTGAGGGTCGCTC	sm_TEMP_889	unknown	549.3	2139.7	1714.1	2045.4	1673.3	431.0	515.4	1350.8	542.2	1479.8	2095.7	565.5	301.7	726.1	769.0	1848.9	3015.9	234.2	580.2	363.2	456.8	1329.7	2209.6	2123.3	350.7	538.8	762.2	2429.8	389.5	4525.6	1081.2	276.1	497.3	1912.7	3791.9	4080.3	1176.4	1160.8	1558.2	4249.0	2918.7	2351.1
GGCGGCGACTTTGGAC	sm_TEMP_890	unknown	413.4	3360.0	1658.1	2120.5	405.5	589.5	222.9	673.6	310.7	422.2	321.6	176.5	425.2	688.1	292.3	398.4	434.8	227.2	135.8	381.6	227.6	312.3	147.8	790.4	65.8	164.4	139.2	216.3	571.8	360.9	29.2	213.9	144.6	295.5	583.3	1517.2	257.3	71.8	68.3	715.6	295.3	588.7
CACGACCTCAGATCAGACGAG	sm_TEMP_891	unknown	1160.7	867.1	1008.8	1885.5	1845.0	1715.7	1782.0	1927.7	1670.3	976.1	897.5	728.0	801.9	712.8	826.4	684.4	773.8	669.3	436.5	484.2	504.5	799.7	1090.2	913.7	435.2	331.8	466.5	1124.1	530.3	1146.2	634.0	309.8	357.4	762.4	760.2	938.8	902.2	1068.8	1217.1	1652.0	677.2	539.4
TACCTGGTTGATCCTGCC	sm_TEMP_892	unknown	1350.5	807.0	1027.3	2573.3	1627.7	828.6	2537.6	954.9	877.9	1371.1	1160.7	645.8	1278.7	1279.2	1663.2	2209.8	1323.2	664.0	564.4	690.1	1160.0	1254.0	1605.2	1578.3	532.5	656.4	1543.6	1420.5	215.4	1362.1	1340.3	596.3	865.5	825.5	1443.2	2921.8	1182.5	1035.6	1765.1	3418.2	1333.5	1090.3
CACGACCTCAGATCAGACGAGACG	sm_TEMP_893	unknown	1271.0	701.0	809.3	2330.9	1706.6	1120.6	3805.6	806.2	1213.7	1201.8	1240.5	784.1	1730.0	876.3	1657.6	1174.7	2104.1	1440.7	953.3	396.4	1019.2	724.0	1858.6	1637.7	900.4	465.0	1177.4	1254.9	505.5	1957.2	1029.1	772.6	868.2	1847.0	1826.5	1771.4	1060.0	1151.3	2326.3	3445.5	1437.7	1197.0
CAAGTGCTACACGTTGGGGTCA	sm_TEMP_894	unknown	1719.3	1160.1	1323.0	789.5	1409.0	1334.7	872.7	653.9	628.7	269.6	264.8	361.0	344.7	444.8	213.5	330.3	197.6	133.9	334.9	269.4	149.9	184.6	258.3	100.5	180.4	163.3	219.8	213.6	66.3	120.3	50.8	44.1	45.9	118.9	63.2	58.7	65.9	78.6	94.1	90.6	90.1	71.7
GCCTGTCTGAGGGTCGCT	sm_TEMP_895	unknown	493.4	3438.5	1905.7	1142.4	307.3	425.4	2076.5	1965.3	2045.7	326.1	503.0	272.7	5885.9	1419.9	1030.1	582.2	1655.2	688.6	573.6	381.6	765.2	312.3	432.2	507.8	569.7	554.4	598.0	443.2	298.3	743.3	11941.1	6573.5	1609.8	833.5	1874.9	1564.7	448.8	2594.9	2181.2	1778.6	5526.1	6616.7
CGGACTGCCCTCAGTGCGCC	sm_TEMP_896	unknown	1051.5	1276.5	891.6	2240.3	729.4	1240.2	1584.8	704.1	744.5	1111.9	968.8	724.0	1261.3	1001.7	1003.4	1171.3	2630.1	989.8	400.9	263.5	474.8	681.4	349.3	1527.7	705.7	303.7	454.0	539.4	729.2	986.1	651.7	790.7	457.1	1750.0	1377.2	2155.2	1597.6	357.7	257.2	838.7	1391.9	1414.2
CTGTCGACCGGAGCG	sm_TEMP_897	unknown	1143.8	531.0	1321.0	1482.8	844.3	1985.4	686.4	408.5	386.8	685.5	690.8	1058.9	446.4	475.2	412.0	776.3	632.4	750.3	296.7	363.2	351.2	742.9	695.4	367.4	465.2	466.0	683.4	1001.3	505.5	687.5	555.2	566.5	166.6	716.6	358.0	654.0	436.6	272.2	136.1	1046.2	773.1	775.2
CACGACCTCAGATCAGACG	sm_TEMP_898	unknown	1127.9	774.3	894.9	2070.4	1328.7	1109.5	2177.8	1067.8	1070.8	932.2	1015.2	509.4	1025.4	674.8	1309.5	1219.0	1313.9	729.1	454.9	417.0	841.1	1097.8	1311.1	1229.9	432.3	380.7	839.9	1415.1	894.9	1524.3	963.0	482.2	544.6	927.1	1325.3	1427.1	816.4	900.9	1417.9	2758.8	1062.7	793.7
ACCATTGATGATCGTTCTTCA	sm_TEMP_899	unknown	871.4	395.0	1396.1	840.3	2411.0	1387.5	4232.1	1515.7	1697.4	1835.1	1734.6	1768.8	926.4	1334.4	1090.8	1253.0	994.8	628.8	1492.6	353.6	602.6	317.0	770.1	327.5	1528.8	878.0	1227.0	1014.6	513.8	1029.1	1196.8	1068.1	219.9	1637.1	499.8	637.1	651.0	790.9	340.5	1354.8	1334.2	1010.6
ACTGTCGACCGGAGC	sm_TEMP_900	unknown	730.4	1421.7	1438.2	1617.3	638.1	1356.9	578.7	523.1	290.9	773.3	779.0	316.9	504.0	625.4	483.1	646.9	535.4	362.8	398.2	282.7	358.0	463.7	326.6	665.2	528.2	234.1	273.0	451.2	149.2	453.3	156.3	331.9	238.5	435.0	221.1	322.6	358.4	221.4	118.7	337.6	329.6	423.8
TAAGTGCTGATTGTTGGG	sm_TEMP_901	unknown	502.1	345.3	437.3	359.2	4948.0	533.9	8750.2	161.2	130.3	1504.9	1795.8	214.6	3212.1	115.9	2599.6	231.5	147.3	140.9	3110.6	107.0	1508.3	137.2	182.0	78.4	917.6	95.7	75.3	160.2	99.4	151.5	6.4	40.2	12.2	263.7	245.0	221.2	19.9	12.2	34.8	196.9	161.9	178.4
TGCGGAAGGATCATTA	sm_TEMP_902	unknown	206.7	810.9	2663.0	2509.6	200.7	203.0	548.5	700.5	664.2	278.0	288.6	56.2	330.0	292.7	673.1	289.4	169.5	31.7	456.2	197.1	323.4	156.2	250.2	459.1	171.8	249.7	370.4	213.6	8.3	321.2	522.2	274.8	231.1	274.3	372.0	431.2	467.2	1226.1	550.4	663.8	380.8	1062.5
TCTCGCGGATCTCCT	sm_TEMP_903	unknown	1033.0	1973.6	1431.6	1083.1	454.0	553.3	444.8	772.2	551.6	278.0	321.6	270.7	685.6	766.0	515.9	340.5	499.1	255.4	422.0	673.2	451.9	250.8	230.7	366.1	581.2	720.9	857.8	325.7	215.4	333.0	322.7	321.5	229.4	182.6	451.3	901.8	1694.1	411.9	167.9	733.2	371.1	432.4
GTTGTCGTGGCCGAG	sm_TEMP_904	unknown	938.6	716.7	900.9	1538.1	758.5	1593.3	1834.4	1300.7	959.2	670.9	413.5	497.4	688.8	492.3	229.2	664.0	261.8	332.9	327.0	289.3	228.4	719.3	264.8	351.6	263.4	258.0	207.3	288.4	157.4	185.8	279.5	172.4	152.0	185.3	267.4	134.3	505.5	314.9	381.9	201.3	79.3	88.4
GTCGGGGGCCCCGTC	sm_TEMP_905	unknown	505.2	655.3	1065.5	2017.4	1355.0	823.1	482.3	621.7	453.6	1914.5	1518.5	1853.1	408.8	469.5	465.7	2540.1	1469.4	1542.8	179.3	307.1	341.5	3085.3	914.7	2081.6	138.9	195.6	206.1	795.7	2278.8	1408.3	129.6	395.4	688.8	1072.6	2667.4	1691.0	471.8	175.2	228.4	1146.4	611.9	798.2
ACCATTGATGATCGTTCTTCAC	sm_TEMP_906	unknown	805.8	325.7	991.7	830.0	1767.5	1398.7	3976.1	987.2	1393.0	1603.1	1260.6	1556.3	786.2	1091.1	801.7	1280.3	832.3	630.5	1375.3	243.6	348.6	260.3	664.5	373.7	1377.1	578.4	936.1	830.4	480.6	828.2	604.7	593.7	156.1	1533.5	414.8	366.8	490.2	532.1	252.4	996.1	771.3	624.9
GGCGGCGACTTTGGA	sm_TEMP_907	unknown	223.6	1026.7	1324.3	2223.0	326.6	976.0	165.1	422.8	231.5	211.1	235.4	220.6	152.8	363.1	329.9	190.7	360.0	163.8	87.0	210.4	224.3	212.9	272.9	495.7	85.9	135.2	173.8	355.1	1209.8	440.4	49.5	112.8	143.6	159.4	384.7	1693.4	171.6	68.7	101.3	542.4	293.2	451.6
CTCCTCGCGCGGGGC	sm_TEMP_908	unknown	970.9	841.0	797.5	1695.0	639.4	778.6	735.3	616.3	331.6	453.5	681.5	551.5	421.4	408.7	357.4	827.4	978.4	438.5	243.9	241.4	261.8	378.6	315.2	436.3	157.5	243.4	406.8	384.5	406.0	565.0	137.2	198.3	188.8	619.0	520.1	1223.6	664.8	147.7	220.0	584.6	570.8	914.2
GCTACGCCTGTCTGAGGGTCGCTC	sm_TEMP_909	unknown	296.5	1772.2	1546.9	1253.7	460.9	297.5	340.0	843.8	344.1	541.3	769.3	214.6	143.0	349.7	446.3	381.4	934.0	135.6	367.9	230.3	324.2	340.7	1015.4	646.2	273.4	328.7	437.3	753.0	198.9	1815.4	2354.2	993.0	548.3	710.0	1165.9	1748.9	508.5	1414.3	1430.5	1499.0	1041.4	1170.1
GTTCGCGCTCTCCCCTG	sm_TEMP_910	unknown	478.0	1717.3	1064.2	612.7	700.3	992.7	313.8	1040.9	469.2	495.3	382.1	555.5	435.5	927.6	521.5	646.9	693.2	505.5	576.2	990.5	349.4	804.5	545.9	807.5	1178.1	1590.5	1714.4	1805.0	853.5	1010.8	1274.3	519.8	546.6	526.7	881.6	1246.9	3155.4	2490.7	783.6	1162.3	586.0	594.5
TAAGTACTCTGAACTTCTCCCT	sm_TEMP_911	unknown	561.1	540.2	626.9	914.0	1778.5	1106.7	851.0	729.2	787.2	884.1	872.1	958.6	531.2	499.9	462.5	1184.9	873.2	376.9	1152.5	424.4	272.0	690.9	1522.3	708.2	272.0	508.7	454.6	1369.7	762.4	1069.9	92.7	181.5	172.0	1900.8	1196.1	1090.9	291.0	220.6	486.8	1857.7	1257.8	1308.8
CGTTCGCGCTCTCCCCTG	sm_TEMP_912	unknown	559.1	575.5	933.1	1038.2	1118.3	1215.1	766.0	716.6	560.9	953.1	826.6	1177.2	551.8	672.9	591.1	1178.1	1081.3	753.8	486.6	522.6	315.9	799.7	752.2	873.2	1012.1	907.1	1308.8	1610.1	928.1	1136.5	814.4	486.1	371.3	734.5	960.3	1296.8	1801.4	1142.5	357.9	1161.4	649.4	701.5
GCATTGGTGGTTCAGTGG	sm_TEMP_913	unknown	720.1	248.5	194.3	283.3	3446.3	489.4	3798.2	1177.1	1616.1	275.9	1390.0	2079.7	1774.0	1545.4	1970.9	20.4	639.4	1125.4	2017.5	1327.1	1906.5	18.9	3355.0	187.8	2662.6	1038.2	3658.2	339.1	8137.3	2114.0	2004.8	571.7	1692.5	556.5	80.0	71.6	289.5	591.7	9416.0	119.6	16.9	16.0
TTACCCTAATTTGAGCACTGACT	sm_TEMP_914	unknown	807.8	782.1	967.4	729.8	959.2	1070.5	1139.1	1755.7	2397.1	409.7	284.9	413.1	591.0	1361.0	952.9	262.2	379.9	147.9	1327.8	720.4	630.4	123.0	602.8	178.3	624.1	654.3	673.8	632.8	439.2	392.1	343.0	250.2	232.4	552.6	442.9	548.6	265.0	439.7	514.4	352.5	436.7	289.6
CACGACCTCAGATCAGACGA	sm_TEMP_915	unknown	774.5	779.5	850.1	1025.3	924.6	850.9	1800.8	2345.2	1358.6	662.6	665.0	399.1	638.8	549.3	614.5	429.0	474.6	234.2	328.3	242.8	346.0	345.4	441.9	429.3	432.3	210.1	250.3	576.7	190.6	446.9	883.0	412.2	320.3	334.7	320.8	434.4	1021.7	1212.3	785.4	580.3	529.7	437.5
GATGCGGCCGGCGGCGG	sm_TEMP_916	unknown	944.3	775.6	856.7	1240.8	791.7	592.3	300.5	501.6	482.7	566.4	540.0	547.5	441.5	583.5	344.5	551.6	752.8	841.9	98.9	276.1	321.6	402.2	337.9	550.1	325.0	288.1	211.5	424.5	687.8	548.9	268.1	449.8	143.6	140.1	490.7	481.1	402.9	161.5	123.5	322.7	283.4	515.7
GTCTGAGGGTCGCTC	sm_TEMP_917	unknown	555.0	1603.5	1220.9	1209.5	368.2	241.9	254.5	512.4	403.5	317.7	370.0	194.5	220.7	306.0	306.4	725.3	675.7	111.0	228.1	253.2	235.5	653.0	370.4	491.9	151.7	273.6	530.5	475.3	140.9	589.7	1281.9	325.4	302.7	381.2	527.9	835.0	672.4	634.4	759.6	946.0	648.3	727.4
TCTCGCGGATCTCCTC	sm_TEMP_918	unknown	704.2	1517.2	972.6	905.5	359.9	734.1	228.8	519.6	265.9	422.2	309.5	459.3	384.9	458.1	252.7	551.6	583.3	327.6	201.7	398.6	216.0	454.3	243.7	310.5	367.9	314.2	299.3	379.2	348.0	406.0	199.5	181.5	104.4	230.5	303.2	443.3	479.4	228.3	61.8	569.7	203.4	284.8
ACCATTGATGATCGTTCTT	sm_TEMP_919	unknown	601.6	544.1	968.7	587.2	1550.2	934.3	1568.0	983.6	852.9	957.3	1055.1	912.5	598.1	1001.7	687.7	864.9	666.3	354.0	803.0	262.0	362.1	350.2	506.9	237.8	642.7	490.0	599.2	603.4	198.9	699.3	731.8	685.7	159.1	921.8	487.1	583.2	402.9	255.0	211.6	793.9	1218.8	757.5
GGATGGCGGGGAGGATGCGGCCGGCGG	sm_TEMP_920	unknown	686.8	442.1	648.0	1791.9	566.1	984.3	273.8	238.3	238.8	125.4	327.2	256.7	377.3	461.9	399.0	71.5	315.6	195.5	85.7	167.6	173.2	14.2	1062.5	660.1	87.3	173.7	221.6	510.0	2403.1	1656.4	38.1	199.6	97.6	213.2	418.4	1000.8	142.5	50.0	122.3	764.0	61.7	282.5
AAGAAAGACGCTCTCGTAACGATATCT	sm_TEMP_921	unknown	1503.3	1003.2	1014.8	468.6	708.6	414.3	2936.8	1872.2	1472.2	418.0	461.9	266.7	2188.3	2149.8	3103.3	262.2	550.6	151.5	2451.3	1279.1	2205.5	127.8	679.1	492.6	3409.8	1815.2	3342.2	846.4	513.8	938.8	2246.2	1236.7	3477.3	543.3	497.0	844.7	5355.1	11344.4	4622.0	661.1	752.9	536.5
AACCTTAACTTGAGCATTGACT	sm_TEMP_922	unknown	446.7	1145.7	1051.0	671.2	895.5	870.3	581.1	1139.4	985.3	374.1	219.6	148.4	324.6	644.4	567.2	149.8	194.0	79.3	762.1	305.6	543.6	123.0	318.4	138.5	515.3	295.4	322.0	301.7	356.3	289.0	202.0	134.8	256.4	391.2	296.9	358.0	306.4	826.4	504.2	260.2	389.1	280.3
CGCGCGGAAGGCGGATGGCGGGGAGGA	sm_TEMP_923	unknown	445.7	1001.9	1280.2	1118.5	440.1	667.4	227.3	521.3	339.9	117.0	224.5	190.5	193.6	387.8	313.7	88.5	266.5	172.6	130.5	175.7	148.0	85.2	492.3	479.3	137.4	106.1	137.4	555.4	778.9	524.2	59.7	71.3	86.5	162.0	301.1	936.4	156.2	76.7	90.5	576.7	170.2	337.6
ACTCTAACCCAAGCACTGACATG	sm_TEMP_924	unknown	477.5	718.0	795.5	631.4	827.7	1429.2	205.6	612.7	355.5	192.3	120.1	206.6	180.5	260.4	240.6	81.7	74.8	84.5	344.2	240.6	175.8	94.6	282.7	115.1	137.4	199.7	194.1	387.2	140.9	217.0	148.6	48.0	48.6	158.1	199.4	268.7	91.9	251.6	136.1	271.7	132.3	135.2
GAAGTGCTACACGTTGGGG	sm_TEMP_925	unknown	689.9	511.4	785.0	671.2	907.9	1304.1	435.4	404.9	624.6	248.7	199.5	357.0	277.3	313.6	277.7	279.2	164.8	192.0	143.7	238.4	187.1	274.5	448.4	110.0	71.6	244.5	225.2	491.3	903.2	265.3	41.9	64.8	62.5	252.4	247.1	279.2	116.4	43.5	131.3	281.3	195.4	181.3
GCGGAAGGATCATTA	sm_TEMP_926	unknown	206.7	1011.0	1778.0	1517.8	160.6	169.6	300.9	541.1	384.7	165.1	253.9	56.2	149.0	256.6	545.4	262.2	150.8	58.1	323.1	259.1	327.6	184.6	224.2	417.3	166.1	268.4	332.7	285.7	74.6	339.4	838.5	287.8	266.6	183.3	336.2	623.5	254.3	1028.7	534.8	577.6	367.1	712.7
GGGCTACGCCTGTCTGAGGGTCGCT	sm_TEMP_927	unknown	486.2	1069.9	1426.3	1071.0	433.2	325.3	1179.6	960.3	642.3	305.2	553.7	212.6	744.3	465.7	1047.9	238.3	535.4	338.2	739.7	527.0	648.4	283.9	671.0	553.3	469.5	465.0	540.6	512.7	298.3	1019.4	8278.3	4126.1	1641.9	712.0	962.4	864.0	583.6	2076.6	2660.2	986.4	2006.3	2514.8
GTAAGTGCTGATTGTTGGGG	sm_TEMP_928	unknown	954.5	486.5	686.2	805.0	804.1	867.6	864.3	483.7	1137.5	221.5	251.5	276.8	449.1	376.4	355.8	347.3	282.9	204.3	233.4	226.6	189.0	137.2	425.7	146.1	70.1	234.1	273.6	344.4	182.3	254.6	20.3	58.3	45.3	348.0	264.6	239.7	93.4	27.5	131.9	204.0	168.0	213.0
CTCAGACAACTCTTAGC	sm_TEMP_929	unknown	533.9	469.5	668.4	1522.6	642.2	750.8	1467.2	225.7	260.7	608.2	458.2	148.4	654.1	425.8	1066.5	602.7	715.4	86.3	437.8	112.9	552.6	312.3	513.4	757.5	396.5	181.0	654.1	656.8	356.3	603.7	567.9	290.4	562.8	757.8	753.9	660.5	859.3	681.8	1316.6	1602.7	811.7	708.2
CTGCGTTCGCGCTCTCCCCTG	sm_TEMP_930	unknown	490.3	1287.0	1107.6	704.4	476.1	447.7	756.6	1062.4	633.9	558.0	702.9	415.1	323.5	608.3	900.7	650.3	876.7	260.7	785.9	346.9	516.2	250.8	536.1	409.1	521.1	618.9	890.1	710.2	372.9	1189.1	938.9	339.6	485.8	640.9	887.3	1254.2	902.2	1546.7	1613.4	1179.8	812.8	1060.9
CACGACCTCAGATCAGA	sm_TEMP_931	unknown	756.5	498.3	651.3	1420.9	656.0	517.2	1430.6	352.9	452.5	464.0	764.1	290.8	622.5	437.2	881.3	514.1	623.0	468.5	284.8	447.3	632.6	828.1	705.1	920.0	306.3	367.2	611.1	560.7	323.2	550.0	805.5	383.7	396.3	488.8	586.8	952.5	278.8	609.2	877.7	1479.6	616.6	615.3
TCGGTAGAGCATGAGACT	sm_TEMP_932	unknown	645.8	512.7	476.1	552.2	1183.4	1106.7	2131.3	954.9	762.2	767.1	625.5	669.8	1124.3	1001.7	922.2	984.0	791.4	456.2	2592.4	942.6	1115.7	681.4	604.4	318.7	1975.5	1309.7	1721.0	1017.3	513.8	569.3	1569.0	776.5	944.6	2232.2	789.0	566.3	2676.0	2368.6	3237.6	604.9	988.0	742.8
TCCCACCGCTGCCACCA	sm_TEMP_933	unknown	495.0	419.8	892.3	660.9	818.0	1176.2	1273.0	1327.5	974.9	599.9	459.0	1081.0	809.0	1195.6	613.7	796.8	645.3	357.5	1036.4	924.9	521.8	563.1	1031.7	571.0	1039.3	1193.1	1203.7	1724.9	745.8	767.0	1435.6	620.9	438.8	741.2	556.6	981.4	1550.1	2603.3	1404.2	927.5	580.2	532.7
CCTCGCGCGGGGCGGTGTCCGAC	sm_TEMP_934	unknown	1171.0	898.5	638.8	509.5	433.2	789.7	705.2	756.0	738.2	221.5	261.2	451.2	809.5	644.4	728.9	173.7	411.5	398.0	424.6	791.3	597.7	265.0	539.4	279.5	721.5	934.1	1053.1	325.7	497.2	568.2	532.3	487.4	422.0	273.0	294.1	726.4	1756.9	368.4	317.2	318.3	216.7	247.9
ATCCAACCCTCTGACC	sm_TEMP_935	unknown	502.7	906.4	1147.8	1003.5	568.9	311.4	711.6	1071.4	776.8	610.3	783.9	246.7	526.3	760.3	1015.2	1150.9	730.6	103.9	1345.0	709.3	669.4	653.0	610.9	1016.1	402.3	1060.0	1169.0	894.5	256.9	1545.8	668.3	378.5	777.0	1599.9	1686.1	1916.2	2077.1	1467.7	2608.7	2197.0	1520.6	2362.6
CGGTCCCTGCGGAGCGCC	sm_TEMP_936	unknown	720.1	486.5	938.4	760.4	675.4	717.4	3208.6	3190.8	5527.1	520.4	426.8	509.4	2954.4	3351.1	2587.8	674.2	685.0	257.1	2051.7	1266.6	1680.7	340.7	505.3	466.7	3228.0	2965.7	2921.1	827.7	356.3	720.8	5436.3	2381.3	2849.3	984.2	357.3	556.7	17419.3	12820.9	5822.9	770.2	470.6	462.5
GCAATGAAAGTGAAGGCCGGCGC	sm_TEMP_937	unknown	246.2	1318.4	1263.7	954.9	322.5	178.0	299.0	593.0	465.0	77.3	141.5	14.0	171.3	345.9	604.0	47.7	135.6	10.6	287.5	129.2	310.3	56.8	204.7	173.9	114.5	122.7	148.1	178.9	49.7	292.2	158.8	114.1	163.8	110.2	161.4	174.6	145.5	276.0	374.1	213.6	143.9	144.5
GCAAACGAGCGCTGAC	sm_TEMP_938	unknown	763.7	538.9	598.6	783.2	340.5	1212.4	2999.6	249.0	700.7	999.1	1781.3	671.8	355.0	427.7	1565.0	476.7	1533.7	3087.4	515.6	1090.9	2138.2	2120.0	406.2	1219.1	1548.9	921.6	488.6	571.4	356.3	559.7	34932.7	25550.0	7349.6	2400.2	2863.9	2399.7	520.8	10542.0	8290.1	2390.5	17935.3	16492.8
AAGAAAGACGCTCTCGTAACGATAT	sm_TEMP_939	unknown	918.1	1007.1	959.5	316.1	557.8	425.4	1471.6	1392.0	1337.7	397.1	266.8	164.4	1336.4	1518.7	2272.9	241.8	287.6	91.6	1776.1	956.6	1695.7	142.0	428.9	358.5	2118.6	1155.7	2235.3	720.9	372.9	517.8	1584.3	729.8	2346.6	456.9	344.0	543.0	4071.4	7444.3	2993.0	395.6	417.6	379.6
AAGAAAGACGCTCTCGTAACGAT	sm_TEMP_940	unknown	1061.2	926.0	832.4	375.8	635.3	325.3	1319.9	1232.6	1142.8	731.5	497.3	268.7	1197.2	1338.2	2029.1	408.6	392.8	230.7	1643.0	1121.9	1576.6	610.4	528.0	787.9	1991.2	1454.2	2007.7	736.9	563.5	742.3	1832.0	1160.2	2675.0	470.2	886.6	815.7	5538.9	4599.0	1807.7	334.1	356.6	435.6
TAAGCCTTCATTCTTCCCGGGTC	sm_TEMP_941	unknown	1026.3	500.9	663.1	585.0	577.2	739.6	1010.6	503.4	874.8	278.0	218.4	322.9	389.8	340.2	411.2	265.6	259.5	144.4	590.7	406.7	377.5	142.0	297.3	120.8	946.2	777.1	1557.9	301.7	182.3	236.3	1604.6	624.8	576.7	312.8	169.9	276.7	972.7	2122.4	1613.4	171.4	169.1	145.4
GGCTACGCCTGTCTGAGGGTCGCT	sm_TEMP_942	unknown	326.7	1156.2	1388.2	758.5	263.0	197.4	970.1	969.2	600.6	196.5	421.6	148.4	486.6	414.4	797.7	156.6	507.3	301.2	495.8	368.3	566.9	118.3	565.4	361.1	380.8	391.1	409.8	352.4	174.0	822.8	7160.3	3401.5	1201.3	471.5	839.5	956.5	335.5	2087.6	2121.2	883.6	1803.3	2188.4
ACCGTTCTGTCGCTTTGGAGA	sm_TEMP_943	unknown	817.1	508.8	692.1	471.6	669.9	864.8	504.1	505.2	532.8	133.8	111.6	248.7	277.3	330.7	216.7	190.7	161.3	107.4	377.1	239.1	138.6	89.9	208.0	67.0	251.9	253.8	201.9	280.4	74.6	131.1	151.2	77.8	53.7	207.9	135.5	116.6	96.5	264.5	124.7	110.8	139.2	103.8
CAGTCGGTAGAGCATC	sm_TEMP_944	unknown	768.3	465.6	462.3	317.9	1042.2	945.4	1863.5	1304.3	1057.3	1676.2	1182.0	1540.2	994.9	1235.5	854.3	1474.3	1222.7	2529.1	3512.7	1406.8	1673.9	2214.6	612.5	342.1	4195.7	2620.4	3146.9	859.8	546.9	587.6	3196.5	1416.9	1204.4	2002.4	1031.2	469.0	4417.6	3659.6	2801.7	508.2	866.9	564.1
CGCGGCGCGCGGCCCGCCTCGCC	sm_TEMP_945	unknown	1146.9	312.6	779.0	723.9	249.1	706.3	1473.1	458.6	916.5	204.8	248.7	433.2	1126.0	574.0	914.9	204.3	516.7	387.5	259.8	422.9	475.6	94.6	347.7	386.4	476.7	597.1	1034.6	272.3	480.6	379.2	284.6	265.7	216.6	223.1	311.7	791.6	631.1	213.0	163.1	601.4	190.8	263.0
TCGGTAGAGCATGAGAC	sm_TEMP_946	unknown	559.1	472.2	632.2	500.7	859.5	864.8	1531.4	895.8	680.9	491.2	417.5	551.5	860.1	796.4	732.2	524.4	452.4	301.2	1360.8	1017.9	947.8	369.1	521.5	225.1	1072.2	1102.6	1403.2	680.9	256.9	357.7	1185.3	497.8	866.9	931.1	503.3	626.7	1712.5	1647.1	3075.1	450.1	582.0	465.4
CACGACCTCAGATCAGACGAGA	sm_TEMP_947	unknown	712.9	402.8	515.0	1080.9	711.4	436.6	1573.4	492.7	527.6	415.9	446.1	188.5	705.7	499.9	796.8	415.4	505.0	232.5	416.7	255.4	508.6	364.4	927.7	568.5	456.7	281.9	565.1	640.8	165.7	696.1	1245.1	641.7	469.3	432.4	656.3	831.0	395.2	865.0	1066.0	1533.3	780.0	721.7
GATGCGGCCGGCGGCGGC	sm_TEMP_948	unknown	647.3	735.0	587.4	977.7	328.0	330.9	108.7	600.2	307.6	215.3	163.2	371.0	185.4	366.9	119.3	493.7	501.5	375.1	5.3	14.8	160.0	392.8	186.8	580.5	171.8	127.9	95.0	477.9	406.0	275.0	118.2	247.6	90.2	17.9	488.6	47.5	277.2	140.1	86.3	205.7	447.1	640.6
CAAGTGCTACACGTTGGGGTGATT	sm_TEMP_949	unknown	604.2	430.3	393.8	365.8	1191.7	600.6	994.8	944.2	1227.2	627.0	559.8	842.3	672.5	691.9	736.6	650.3	768.0	389.2	1099.7	575.7	508.6	539.5	1467.1	357.3	642.7	740.6	665.5	1554.0	1002.7	1102.1	289.7	228.1	232.8	1082.5	846.5	800.4	347.7	590.5	469.5	784.2	712.9	570.8
CAAGTGCTACACGTTGGG	sm_TEMP_950	unknown	178.0	64.1	83.6	118.6	2806.9	325.3	2530.1	68.1	77.2	971.9	746.0	170.5	1196.6	30.4	1218.9	160.0	90.0	126.8	1301.5	44.3	834.0	66.2	74.7	23.4	830.3	58.3	79.4	82.8	638.1	64.5	10.2	25.9	12.5	127.5	73.7	82.9	23.0	13.0	32.4	102.9	102.8	84.6
TTACGGATTCCATCAGCTCCTGGCCC	sm_TEMP_951	unknown	835.0	439.5	540.6	390.1	600.7	695.2	602.4	433.6	624.6	152.6	106.4	274.8	411.6	361.2	209.8	146.4	159.0	107.4	316.5	266.5	163.0	33.1	214.5	65.1	88.8	169.6	226.4	160.2	140.9	91.3	52.1	71.3	62.5	347.3	210.6	96.5	105.7	61.5	187.1	77.4	113.9	109.9
CAAGTGCTGCACGTTGGGGTGA	sm_TEMP_952	unknown	788.9	455.1	569.6	430.3	586.8	583.9	520.4	455.1	684.0	89.9	124.9	176.5	194.6	296.5	216.3	85.1	125.1	77.5	174.1	153.5	127.0	23.7	117.0	39.2	116.0	172.7	148.7	101.5	82.9	69.8	82.6	71.3	27.4	65.1	53.3	45.1	35.2	81.7	60.6	48.4	33.2	43.9
AAAGTGCTGAATGTTGGGGTAG	sm_TEMP_953	unknown	787.3	545.4	467.5	562.9	542.6	503.3	840.1	360.1	730.9	146.3	123.3	118.3	241.9	230.0	276.5	139.6	135.6	84.5	357.3	152.8	165.7	56.8	242.1	58.8	64.4	199.7	213.3	157.5	174.0	125.7	61.0	75.2	51.4	114.2	126.3	136.8	44.4	67.6	107.9	82.6	71.0	86.8
TGCGGCCGGCGGCGG	sm_TEMP_954	unknown	439.0	506.2	672.3	912.2	380.6	481.0	218.9	283.1	209.6	209.0	289.8	224.6	180.5	338.3	264.0	224.7	418.5	262.4	110.8	187.5	142.0	184.6	211.2	315.5	138.9	196.6	210.9	307.1	381.2	388.9	202.0	119.3	59.5	259.7	206.4	646.8	402.9	145.8	76.1	295.4	180.3	346.3
AGCTAGAAACTTTGCCTGGGAA	sm_TEMP_955	unknown	641.1	409.4	464.3	462.3	716.9	653.4	961.2	487.3	928.0	263.3	240.6	190.5	425.2	543.6	417.2	228.1	325.0	125.0	1000.8	282.0	302.8	160.9	487.4	103.7	426.6	317.3	364.4	598.1	273.5	312.6	155.0	167.2	97.0	749.8	338.3	301.7	153.2	410.0	281.8	270.8	302.2	325.1
CCCGTCGGGGGCCCC	sm_TEMP_956	unknown	678.1	293.0	1115.5	493.3	310.0	431.0	849.0	566.1	863.3	186.0	178.1	250.7	814.4	792.6	692.5	466.5	226.8	186.7	549.9	605.3	417.4	189.3	209.6	320.6	405.1	866.5	1029.9	528.7	232.0	323.3	341.8	387.6	324.7	569.8	581.9	624.3	1419.9	695.1	796.2	870.4	299.7	511.9
GCATTGGTGGTTCAGTGGTAGAATTCT	sm_TEMP_957	unknown	600.6	362.3	442.5	464.2	523.2	900.9	1731.6	1406.4	1512.9	275.9	437.3	443.2	1120.5	1226.0	1552.5	109.0	542.4	426.2	1049.6	979.5	1353.9	75.7	619.0	289.6	1348.5	1570.8	3318.3	328.4	712.6	470.5	1069.7	1101.9	2086.8	308.8	422.6	619.4	1900.9	769.9	2973.2	280.5	210.9	203.7
CCCCCCGCCGTCGGAAGC	sm_TEMP_958	unknown	449.3	812.2	475.4	957.1	224.2	369.8	189.8	277.7	133.5	144.2	147.1	156.4	157.7	152.1	132.6	170.2	180.0	112.7	106.8	146.9	84.5	108.8	99.1	210.6	57.3	94.7	115.3	176.2	174.0	213.8	36.8	123.1	89.2	153.4	176.2	381.3	338.5	51.5	60.6	142.4	77.2	188.7
AAGAAAGACGCTCTC	sm_TEMP_959	unknown	557.5	614.7	721.7	468.6	480.3	442.1	455.1	514.2	286.7	351.1	314.3	120.3	330.6	469.5	481.1	323.5	142.6	82.8	701.5	357.2	473.3	283.9	172.2	170.7	416.6	504.5	644.6	293.7	107.7	181.5	993.5	442.0	405.1	258.3	169.2	329.8	2017.3	984.1	416.1	127.5	213.8	246.6
TCAGACAACTCTTAGC	sm_TEMP_960	unknown	406.2	395.0	459.6	980.0	534.2	489.4	1163.3	215.0	283.6	347.0	332.5	100.3	462.7	385.9	658.2	480.1	592.7	107.4	313.8	73.8	388.4	241.3	414.3	428.1	280.6	139.4	387.1	598.1	190.6	488.8	979.5	587.2	396.6	445.0	588.2	670.1	473.3	700.5	845.4	1380.3	793.7	681.6
CGGTCCCTGCGGAGC	sm_TEMP_961	unknown	539.6	515.3	565.7	595.7	427.7	547.8	1082.7	1178.8	1077.1	227.8	112.0	188.5	1068.9	1353.4	836.9	197.5	256.0	118.0	648.7	406.7	421.9	170.4	183.6	251.7	651.3	545.1	612.3	376.5	132.6	295.4	660.6	364.3	433.1	365.3	162.9	202.7	2993.1	1252.0	941.3	380.7	229.0	177.8
AAAAGCTTGATCCTGGC	sm_TEMP_962	unknown	730.9	453.8	390.5	857.3	357.1	378.2	962.6	311.7	390.0	246.6	376.0	102.3	490.9	429.6	750.8	377.9	333.2	156.7	325.7	363.9	495.1	307.6	544.3	318.7	406.5	530.5	997.6	459.3	182.3	460.8	938.9	347.4	525.7	330.1	450.6	622.7	746.0	730.2	1101.4	1072.6	301.1	309.4
GGCCATACCACCCTGAACACGCCCGAT	sm_TEMP_963	unknown	865.8	907.7	726.3	351.5	108.0	197.4	195.2	121.8	232.5	56.4	125.7	70.2	84.8	180.6	247.4	51.1	92.3	126.8	42.2	203.0	110.1	94.6	95.9	407.8	84.5	261.1	195.9	114.8	223.7	132.1	377.3	120.6	739.5	54.5	37.9	84.5	833.3	483.3	135.5	173.2	93.8	112.1
GAGTGAAGCTCAGGGCT	sm_TEMP_964	unknown	717.6	443.4	626.2	547.8	373.7	439.3	587.6	469.4	409.8	246.6	268.4	168.5	456.1	450.5	442.3	330.3	194.0	146.2	487.9	437.7	457.5	208.2	151.1	218.2	376.5	679.3	741.9	186.9	116.0	177.2	1449.6	671.5	432.8	328.1	215.5	333.0	575.9	621.8	521.0	276.1	405.7	420.2
CCATTGATGATCGTTCTTCA	sm_TEMP_965	unknown	386.2	249.8	636.8	295.8	939.8	634.0	1715.3	797.2	706.9	886.2	777.0	695.9	388.2	722.3	473.0	708.2	509.7	273.0	754.2	150.6	264.8	123.0	308.7	161.2	737.2	344.3	612.9	445.9	223.7	415.7	346.8	287.8	95.3	783.7	252.0	279.2	378.3	345.8	107.9	410.6	831.5	400.7
GCCGCCTTTGAAATACCACTACT	sm_TEMP_966	unknown	163.6	286.4	799.4	1285.7	200.7	372.6	80.5	82.4	144.9	87.8	78.6	172.5	47.8	62.7	75.6	57.9	108.7	144.4	75.2	56.8	25.2	52.1	287.6	77.1	85.9	26.0	62.7	125.5	364.6	225.6	16.5	38.9	40.5	75.7	132.7	190.7	15.3	48.5	63.0	85.3	79.3	90.3
GCATTGGTGGTTCAGTGGTAGAATTC	sm_TEMP_967	unknown	483.2	380.6	441.9	536.8	517.6	684.0	1108.9	739.9	769.5	284.2	474.3	601.6	678.5	804.0	802.5	170.2	631.2	512.5	557.8	470.2	643.5	127.8	555.6	289.6	783.0	644.9	1001.2	429.9	704.3	586.5	587.0	702.6	881.7	464.9	373.4	677.4	799.6	336.3	769.2	435.2	334.6	318.1
GTGTCCGACGCCGCGCGGAAGGC	sm_TEMP_968	unknown	454.4	294.3	500.5	861.3	405.5	503.3	961.7	378.0	486.9	257.1	427.2	270.7	396.3	353.6	318.6	177.1	967.9	255.4	168.8	109.2	216.8	66.2	450.0	175.2	253.4	120.7	287.3	301.7	439.2	447.9	147.4	146.5	93.6	482.8	292.7	692.6	111.8	164.5	121.1	497.6	293.9	469.9
GTGCGGTCGGCGTCC	sm_TEMP_969	unknown	657.0	572.9	488.6	326.0	514.9	450.5	574.7	473.0	558.9	198.6	166.0	258.7	476.3	441.0	271.3	279.2	114.6	177.9	551.2	355.0	260.0	302.9	188.5	137.8	299.2	445.2	292.7	277.7	74.6	151.5	293.5	150.4	138.2	214.5	122.8	143.2	301.8	453.5	313.0	224.2	155.1	142.5
AGTTATGGTTCCTTTGATCGCTCGCC	sm_TEMP_970	unknown	297.5	1205.9	714.5	401.9	233.9	141.8	289.6	458.6	286.7	148.4	189.0	106.3	178.3	342.1	347.7	88.5	162.5	183.2	317.8	261.3	199.1	151.4	253.4	294.7	161.8	210.1	194.7	186.9	66.3	327.6	304.9	212.6	167.9	110.9	156.5	149.6	153.2	161.1	283.0	180.2	129.1	161.4
GCTCTGGTCTAGCTCAGC	sm_TEMP_971	unknown	575.0	313.9	626.9	392.7	689.3	386.5	743.2	680.8	407.7	503.7	526.3	487.3	469.2	585.4	460.9	514.1	572.8	214.9	477.3	360.9	349.4	364.4	420.8	240.3	442.3	492.0	684.6	600.8	488.9	445.8	242.7	184.1	168.9	507.4	384.0	588.1	432.0	301.9	179.9	360.5	644.0	526.6
GCCTGTCTGAGGGTCGCTC	sm_TEMP_972	unknown	158.0	1213.7	680.9	542.7	155.0	175.2	243.6	449.7	360.8	165.1	240.2	68.2	478.4	260.4	215.9	190.7	498.0	169.1	146.4	115.9	179.6	212.9	240.5	209.3	168.9	148.8	182.2	240.3	99.4	397.5	4075.6	1923.7	481.8	241.1	420.5	442.5	239.0	1048.6	809.4	507.3	1142.4	1239.9
GGCCATACCACCCTGAACACGCC	sm_TEMP_973	unknown	884.3	677.5	592.7	322.0	106.6	292.0	214.0	89.6	136.6	75.2	110.4	116.3	104.9	182.5	213.5	51.1	130.9	135.6	62.0	131.4	96.5	127.8	74.7	233.3	98.8	349.5	100.4	88.1	116.0	96.7	1285.7	528.9	875.7	79.0	70.9	111.0	701.5	718.8	295.6	215.4	513.8	298.2
TTACCCTACTCTGAGCACTGACT	sm_TEMP_974	unknown	366.7	619.9	545.9	359.9	364.0	603.4	314.8	440.7	310.7	85.7	71.3	100.3	149.0	292.7	119.3	88.5	79.5	47.6	329.6	146.9	72.9	37.9	120.2	51.2	127.4	149.8	78.3	157.5	49.7	62.3	52.1	57.0	22.0	97.0	96.9	78.0	46.0	90.8	64.8	113.4	75.7	67.6
GCAAGTGCTACACGTTGGGGTGA	sm_TEMP_975	unknown	702.7	202.7	324.6	407.8	480.3	678.5	684.9	240.1	514.0	110.8	85.0	160.4	226.2	144.5	180.7	71.5	71.3	75.7	151.6	101.9	152.1	33.1	60.1	15.8	107.4	150.8	191.8	42.7	91.2	56.9	67.3	40.2	53.7	42.5	31.6	36.2	38.3	72.1	98.9	33.4	27.8	21.5
GGGGCTACGCCTGTCTGAGGGTCGCT	sm_TEMP_976	unknown	288.8	784.7	519.6	431.4	415.2	180.7	438.3	684.4	332.6	257.1	318.8	112.3	433.3	452.4	521.9	241.8	437.2	144.4	478.6	332.2	270.8	208.2	570.3	445.8	230.5	245.5	314.8	411.2	256.9	1066.7	804.2	534.1	334.5	403.8	739.1	625.9	519.3	376.8	708.1	802.7	594.3	508.0
CACGGAAAGGATTGACAGAT	sm_TEMP_977	unknown	146.7	236.7	979.2	883.1	119.0	247.5	47.4	37.6	30.2	18.8	37.5	24.1	12.0	11.4	15.8	10.2	9.4	38.7	29.0	49.5	30.1	18.9	9.7	22.1	2.9	12.5	4.2	8.0	0.0	5.4	15.2	16.9	5.7	15.3	2.1	3.2	16.8	4.6	4.2	5.3	10.8	50.0
GACTGTCGACCGGAG	sm_TEMP_978	unknown	433.4	512.7	391.2	639.2	161.9	464.4	84.0	152.3	57.3	204.8	213.6	156.4	166.4	180.6	137.1	279.2	161.3	170.8	80.4	240.6	135.2	440.1	112.1	230.2	110.2	124.8	130.2	128.2	58.0	135.3	69.9	84.3	51.4	82.4	62.5	152.8	53.6	43.5	22.8	145.9	97.7	129.7
CGACTGTCGACCGGAGC	sm_TEMP_979	unknown	269.8	566.3	575.5	803.5	137.0	241.9	124.0	141.5	89.7	167.2	273.6	102.3	160.4	148.3	156.9	221.3	329.6	176.1	62.0	147.6	101.1	269.7	118.6	256.1	75.9	90.5	87.2	130.8	16.6	223.4	69.9	64.8	49.7	83.0	150.2	163.3	42.9	33.6	22.8	247.0	103.1	152.5
GACCCCCCGCGTCCCGGGC	sm_TEMP_980	unknown	313.9	354.4	514.3	531.2	537.0	336.5	622.2	1037.3	695.5	269.6	436.1	499.4	614.4	587.4	413.2	282.6	167.2	103.9	129.2	462.8	288.9	108.8	186.8	123.3	64.4	519.1	548.4	136.2	265.2	162.2	80.0	142.6	195.3	116.2	183.2	242.9	568.3	248.9	1197.9	360.5	104.9	157.0
ATTTTTTTTGACTAGGCGGGA	sm_TEMP_981	unknown	616.0	506.2	661.8	208.5	225.6	364.3	580.6	259.8	434.8	89.9	89.5	375.0	195.2	304.1	363.0	44.3	83.0	112.7	220.2	225.9	161.9	28.4	211.2	84.1	204.7	300.6	333.9	210.9	298.3	209.5	104.2	111.5	152.0	77.7	112.3	127.1	84.2	338.2	369.9	153.9	91.2	51.2
TGCACGAGACTGTCCAGAGGGGAGG	sm_TEMP_982	unknown	413.9	510.1	542.6	330.5	362.6	417.1	390.4	306.4	348.2	79.4	69.3	66.2	177.2	307.9	132.2	54.5	85.3	58.1	229.4	131.4	68.7	28.4	91.0	41.1	40.1	114.4	92.6	98.8	16.6	76.3	22.9	46.7	28.4	105.6	96.2	75.6	39.8	29.0	68.9	70.3	59.9	83.9
CTAATGGATAAGGCACTG	sm_TEMP_983	unknown	470.9	235.4	369.4	186.0	917.6	369.8	874.2	422.8	849.8	2165.3	1348.9	1074.9	623.1	539.8	458.1	1031.7	693.2	2534.4	2245.6	790.5	1677.7	1873.9	526.4	788.5	1098.0	841.6	684.0	328.4	679.5	651.0	232.5	1091.5	1020.6	852.8	1413.0	230.1	1132.0	358.1	792.6	98.5	200.5	156.3
GCGGGCGCTGTCCAGTGCTT	sm_TEMP_984	unknown	259.0	770.4	888.3	346.7	173.0	86.2	538.1	1370.5	654.8	261.3	343.8	66.2	334.4	712.8	1002.6	241.8	382.2	49.3	759.5	548.4	859.1	99.4	209.6	258.0	416.6	654.3	823.2	333.8	24.9	550.0	650.5	241.1	412.8	331.4	706.9	1121.4	752.1	553.9	873.0	706.0	560.4	873.5
TGCGGCCGGCGGCGGCGGCGG	sm_TEMP_985	unknown	388.8	1008.4	408.9	253.5	307.3	144.6	192.7	304.6	186.6	48.1	179.7	84.2	217.5	488.5	192.0	13.6	280.5	105.7	79.1	146.1	99.5	9.5	178.7	109.4	42.9	103.0	134.4	85.4	223.7	328.7	11.4	51.9	22.6	62.4	113.7	377.3	49.0	11.5	42.6	226.8	59.1	77.2
TAAGTGCTGATTGTTGGGGAAG	sm_TEMP_986	unknown	352.4	466.9	299.6	420.4	474.7	492.2	959.2	483.7	901.9	152.6	141.9	64.2	331.6	277.5	274.1	122.6	195.2	33.5	344.2	65.7	141.2	23.7	238.8	84.7	137.4	69.7	73.5	154.9	116.0	157.9	22.9	66.1	49.3	188.0	151.6	120.7	58.2	47.7	106.7	88.8	54.1	117.6
GAGGTGTAGAATAAGTGGGAGACCC	sm_TEMP_987	unknown	127.2	805.7	297.0	324.6	520.4	417.1	117.1	172.0	106.4	152.6	166.0	76.2	128.9	93.1	93.8	57.9	254.8	186.7	147.7	55.4	90.5	52.1	576.8	104.3	101.6	21.8	62.7	173.6	165.7	217.0	52.1	45.4	69.3	373.9	169.9	195.5	171.6	116.0	68.3	280.5	169.1	264.3
CAAGTGCTACACGTTGGGGTC	sm_TEMP_988	unknown	642.7	364.9	431.3	240.6	447.1	361.5	353.8	277.7	228.3	106.6	110.8	122.3	157.1	161.6	91.8	126.0	98.2	54.6	123.9	86.4	58.6	42.6	123.5	25.3	101.6	81.1	99.8	85.4	16.6	54.8	17.8	28.5	20.3	69.1	27.4	20.1	24.5	16.8	34.8	40.4	57.0	29.5
TGCGGCCGGCGGCGGCGGCGGCG	sm_TEMP_989	unknown	452.4	1236.0	375.4	122.7	199.3	91.8	133.4	379.8	253.4	37.6	140.2	124.3	188.1	602.6	138.7	10.2	344.8	84.5	58.0	147.6	96.9	14.2	169.0	48.1	42.9	88.4	107.5	77.4	140.9	253.5	15.2	44.1	11.1	23.2	66.7	288.8	26.0	2.7	15.6	118.7	51.9	36.8
ATAAGTGCTACATGTTGGGGCC	sm_TEMP_990	unknown	744.2	371.4	387.2	285.9	416.6	253.0	351.8	283.1	247.1	48.1	43.9	32.1	127.8	108.3	105.5	30.6	36.2	15.9	116.0	82.7	73.6	14.2	45.5	9.5	101.6	81.1	106.3	21.4	0.0	21.5	54.6	28.5	20.6	27.9	23.2	21.7	50.5	58.8	75.5	9.7	22.4	10.6
CCATTGATGATCGTTCTT	sm_TEMP_991	unknown	293.9	354.4	484.0	191.9	762.6	358.7	721.0	431.8	385.8	505.8	488.0	521.4	266.4	577.8	334.7	619.7	423.2	207.8	391.6	124.0	161.9	288.7	182.0	105.6	339.3	340.2	386.5	293.7	240.3	333.0	240.1	239.8	45.6	461.6	240.8	296.8	234.4	97.0	60.0	337.6	684.4	315.2
TGCAAACGAGCGCTGAC	sm_TEMP_992	unknown	630.4	193.6	289.1	447.6	164.7	689.6	1297.7	103.9	245.0	244.5	603.3	399.1	140.3	167.3	714.0	292.8	522.5	1571.0	184.6	665.0	708.9	927.5	177.1	321.2	595.5	652.2	560.9	229.6	248.6	238.5	20392.2	11009.4	3557.7	1301.7	1330.9	973.4	435.0	4185.2	4178.9	1117.4	7395.8	7578.9
CGCCGCGCGGAAGGC	sm_TEMP_993	unknown	365.7	396.3	335.2	663.5	328.0	300.3	150.7	223.9	118.9	179.7	232.1	138.4	132.1	243.3	301.2	289.4	332.0	192.0	79.1	149.8	199.8	402.2	121.9	325.0	154.6	140.4	286.1	277.7	538.6	396.4	144.8	99.8	122.3	311.5	283.6	946.1	317.1	137.4	58.2	282.2	437.4	411.3
CTCGCGGATCTCCTC	sm_TEMP_994	unknown	203.6	648.7	494.5	467.1	197.9	372.6	91.4	220.4	155.4	382.5	189.8	210.6	252.3	256.6	94.6	340.5	291.1	184.9	102.9	104.1	116.5	283.9	131.6	236.5	186.1	61.4	60.9	213.6	174.0	249.2	33.0	119.3	50.3	120.9	204.3	256.6	96.5	80.9	19.2	201.3	96.6	155.0
CCTCCCCCCGCCGTCGGAAG	sm_TEMP_995	unknown	526.2	808.3	513.6	196.7	137.0	191.9	224.4	392.4	296.1	62.7	80.2	84.2	364.8	579.7	416.4	88.5	83.0	61.6	100.2	383.8	242.7	94.6	76.4	161.9	123.1	409.9	421.1	122.8	140.9	182.6	44.5	178.9	154.7	56.5	108.1	321.8	1075.3	100.4	94.7	228.6	98.8	86.5
TAAGTACTCTGAATTTTCTCCCT	sm_TEMP_996	unknown	420.1	447.3	418.2	321.6	405.5	358.7	313.8	367.3	397.3	56.4	114.5	98.3	200.1	195.8	207.0	74.9	102.9	37.0	458.9	244.3	129.6	37.9	204.7	44.9	68.7	200.8	116.5	184.2	41.4	95.6	28.0	54.4	49.7	128.8	138.3	122.3	68.9	51.5	106.7	162.6	93.4	99.3
GGTTGGTCCGATGGTG	sm_TEMP_997	unknown	221.1	160.9	258.1	460.9	370.9	889.8	176.4	256.2	213.7	691.8	513.0	862.4	231.1	224.3	223.6	677.6	357.7	808.4	216.2	391.9	316.3	1457.5	810.7	579.8	314.9	401.5	522.7	536.7	621.5	501.6	149.9	220.4	203.7	150.8	479.4	255.0	133.3	77.5	71.9	187.3	155.4	174.2
AGCTAGAAACTTTGCCTGGGA	sm_TEMP_998	unknown	300.1	227.6	272.6	298.4	769.5	492.2	674.0	467.6	612.0	409.7	292.6	292.8	357.7	389.7	367.5	405.2	551.7	200.8	919.1	254.6	217.1	298.1	687.2	159.3	455.2	289.2	341.7	825.1	348.0	488.8	146.1	168.5	92.6	1248.6	519.4	425.6	162.4	380.2	258.4	461.6	570.8	541.0
GGCCGCCTTTGAAATACCACTACT	sm_TEMP_999	unknown	162.1	172.6	626.2	1014.6	222.8	144.6	221.9	125.4	158.5	54.3	61.7	32.1	64.7	85.5	87.7	61.3	70.1	45.8	118.7	51.7	28.5	4.7	112.1	37.3	60.1	30.2	43.6	53.4	232.0	107.4	19.1	9.1	39.9	53.1	66.0	77.2	39.8	64.5	51.6	18.5	45.4	42.9
ATCCCACTTCTGACACCA	sm_TEMP_1000	unknown	182.1	312.6	585.4	269.7	397.2	586.7	542.1	695.1	407.7	392.9	239.8	338.9	401.2	539.8	420.5	422.2	220.9	118.0	630.3	430.3	329.1	279.2	422.4	394.6	609.8	441.1	521.5	600.8	306.6	328.7	614.9	254.1	388.5	404.5	252.0	374.1	1329.6	1718.9	1176.9	429.9	337.9	278.7
GCGGCGACTTTGGACGTGTGCC	sm_TEMP_1001	unknown	652.9	376.7	399.1	310.6	276.8	317.0	572.2	498.1	404.6	198.6	199.1	270.7	537.2	513.2	581.0	214.5	413.8	206.1	298.0	389.0	440.6	137.2	177.1	142.3	770.2	641.8	890.7	192.2	116.0	232.0	889.3	407.0	368.6	194.6	177.6	287.2	2093.9	673.7	398.7	225.9	161.2	155.7
ACGGTCCCTGCGGAGCGCC	sm_TEMP_1002	unknown	488.3	270.7	370.1	385.0	418.0	375.4	2728.3	1761.1	1736.0	428.5	380.0	699.9	1674.0	1792.5	1649.9	1127.0	678.0	489.6	1045.6	781.7	838.5	397.5	578.4	442.6	1889.6	1464.7	2250.9	929.2	588.3	868.0	1631.3	946.3	945.6	627.6	442.2	501.2	5669.1	3835.9	1847.8	478.3	332.8	230.9
CTCCTCGCGCGGGGCG	sm_TEMP_1003	unknown	300.6	128.2	270.7	729.4	276.8	589.5	229.3	166.6	156.4	290.5	205.1	252.7	178.9	112.1	183.5	395.0	406.8	310.0	80.4	79.7	122.8	321.8	141.3	209.3	85.9	67.6	189.4	205.6	878.4	244.9	50.8	98.5	88.5	227.8	301.1	612.2	211.4	58.0	77.9	251.4	230.1	335.7
ACACGGAAAGGATTGACAGAT	sm_TEMP_1004	unknown	122.1	183.1	660.5	904.1	185.5	239.1	30.1	28.7	42.7	50.2	57.6	14.0	8.2	15.2	21.0	10.2	17.5	44.0	36.9	57.6	37.9	23.7	17.9	51.2	18.6	14.6	6.0	13.4	16.6	8.6	0.0	19.4	11.1	2.7	7.0	4.0	6.1	3.8	6.6	8.8	9.7	66.0
GTCTCGAGTATGTGTAGATTGCAAATC	sm_TEMP_1005	unknown	441.6	545.4	529.4	272.6	235.3	261.4	848.0	1049.9	638.1	202.7	284.5	174.5	618.2	1026.4	700.2	91.9	223.3	84.5	328.3	687.9	517.7	47.3	201.5	123.9	178.9	744.8	730.6	122.8	157.4	240.6	128.3	325.4	459.5	291.6	261.1	361.2	513.1	138.9	774.0	218.9	203.7	252.4
AAGAAAGACGCTCTCGT	sm_TEMP_1006	unknown	387.8	400.2	525.5	440.2	304.5	222.5	386.9	397.7	227.3	150.5	189.4	80.2	307.7	271.8	342.4	187.3	107.5	33.5	294.0	229.6	326.4	156.2	151.1	164.4	190.4	286.1	372.8	245.6	116.0	170.8	283.3	120.6	245.6	116.2	110.9	181.0	609.6	389.7	253.0	116.1	107.1	120.8
GTTTCCGTAGTGTAGTGGTTATC	sm_TEMP_1007	unknown	305.7	230.2	188.3	226.2	800.0	525.5	316.8	295.6	572.4	2539.4	1899.4	3184.7	397.4	397.3	329.9	1413.0	1055.6	3985.7	1115.5	1091.7	1166.8	2337.6	934.2	1009.8	478.1	644.9	394.3	670.2	928.1	1193.4	270.6	1025.4	1105.7	847.4	1886.1	333.9	605.0	158.8	569.6	247.0	154.3	231.6
AACAAGAGTTCTGAGCT	sm_TEMP_1008	unknown	704.2	508.8	382.6	235.0	143.9	297.5	289.1	309.9	351.4	125.4	116.1	100.3	315.9	404.9	253.5	170.2	52.6	61.6	167.5	218.5	167.2	132.5	47.1	79.7	78.7	206.0	218.6	21.4	33.1	33.3	5.1	81.7	41.9	41.2	56.9	34.6	70.5	12.6	34.2	28.1	36.4	29.8
TCTTGGTCGAATTAGTTCTGC	sm_TEMP_1009	unknown	288.3	260.3	335.2	155.8	953.6	266.9	162.6	177.4	250.2	1206.0	670.6	844.3	119.6	171.1	119.7	1130.4	353.0	572.4	561.7	267.9	353.5	1301.3	1108.0	549.5	309.2	368.2	99.2	1212.2	919.8	1016.2	57.2	304.6	228.4	573.1	782.7	210.0	16.8	42.8	18.6	83.5	75.0	120.4
CTCGATCCAACCTTTTGT	sm_TEMP_1010	unknown	172.3	461.7	788.2	564.0	106.6	158.5	187.8	236.5	319.1	79.4	116.5	70.2	137.0	216.7	371.1	126.0	162.5	59.9	97.6	67.9	133.7	42.6	134.8	262.4	70.1	97.8	144.0	96.1	58.0	222.4	138.5	60.9	148.3	115.6	266.0	382.9	269.6	161.8	214.6	282.2	212.0	200.5
TACTCTAACCCAAGCACTGACA	sm_TEMP_1011	unknown	116.9	759.9	516.9	297.7	220.1	322.6	201.1	460.4	189.8	77.3	66.1	34.1	86.4	233.8	107.5	57.9	46.8	17.6	211.0	73.8	83.0	28.4	84.5	65.1	113.1	74.9	38.2	88.1	33.1	72.0	30.5	22.0	29.7	89.0	86.3	120.7	72.0	126.0	73.7	78.2	68.9	71.4
GCGACTTTGGACGTGTGCC	sm_TEMP_1012	unknown	511.4	362.3	371.4	393.5	168.9	408.8	379.0	376.2	392.0	160.9	122.9	196.5	388.2	422.0	409.5	166.8	198.7	165.6	174.1	327.0	344.5	113.6	139.7	99.3	419.4	516.0	721.6	168.2	190.6	141.8	564.1	263.1	226.3	94.3	128.5	226.1	1418.4	550.8	223.6	191.7	94.1	131.6
CGTGTGCCGGGCCCT	sm_TEMP_1013	unknown	360.6	579.4	483.4	432.9	128.7	230.8	66.2	207.8	156.4	89.9	89.5	132.4	194.6	207.2	166.2	105.6	141.4	123.3	80.4	243.6	116.8	127.8	97.5	179.6	124.5	267.3	210.9	98.8	107.7	101.0	59.7	85.6	85.8	68.4	82.1	333.9	333.9	76.7	43.2	199.6	91.6	166.2
CTACGCCTGTCTGAGGGTCGC	sm_TEMP_1014	unknown	222.6	697.1	657.9	424.0	119.0	77.9	307.9	403.1	299.2	73.2	147.5	40.1	148.4	220.5	308.5	91.9	140.3	29.9	200.4	177.1	153.6	33.1	157.6	149.9	51.5	173.7	157.1	90.8	66.3	238.5	85.1	177.6	135.5	106.9	218.3	234.9	183.8	103.4	354.3	266.4	138.1	230.3
CACGACCTCAGATCAGACGAGACGACC	sm_TEMP_1015	unknown	376.5	337.4	235.1	559.2	495.5	194.6	844.0	268.7	266.9	307.2	606.9	180.5	456.7	256.6	541.7	109.0	403.3	350.5	212.3	259.1	458.3	260.3	781.5	610.8	274.8	185.2	290.9	408.5	140.9	566.1	1115.5	652.0	402.4	276.3	381.9	524.5	205.3	662.7	858.6	822.0	557.5	498.4
AAGAAAGACGCTCTCGTAACGATA	sm_TEMP_1016	unknown	497.5	449.9	419.5	229.9	326.6	216.9	953.3	627.0	538.0	248.7	203.9	118.3	642.6	633.0	1074.2	156.6	181.2	58.1	808.3	427.4	845.6	113.6	219.3	214.4	996.3	629.3	960.0	453.9	215.4	269.6	627.6	403.1	1186.1	270.3	237.3	274.3	1611.4	3251.9	2015.1	281.3	253.9	225.2
TTTGGTGTTCTGGGTC	sm_TEMP_1017	unknown	24.6	26.2	5.3	346.7	1707.9	25.0	4.4	1675.1	5.2	290.5	747.2	423.2	2366.7	3045.1	639.6	1372.2	631.2	1343.8	3011.7	2785.6	769.3	1457.5	617.4	825.2	103.1	941.4	320.8	1009.3	986.1	909.8	181.7	433.0	12.2	75.7	373.4	692.6	257.3	65.7	51.0	35.2	50.1	76.9
GGCGGCGACTTTGGACGTGTGCC	sm_TEMP_1018	unknown	326.7	367.5	479.4	425.1	221.5	314.2	417.1	406.7	276.3	150.5	220.9	162.4	346.9	353.6	655.8	105.6	446.5	114.5	189.9	230.3	486.1	94.6	214.5	151.8	549.7	324.6	647.5	181.6	223.7	314.7	385.0	269.6	447.0	189.9	222.5	513.3	1452.1	476.0	429.3	185.5	227.5	206.0
CCATTGATGATCGTTCTTCAC	sm_TEMP_1019	unknown	278.5	155.6	414.9	262.7	610.4	411.5	1355.0	489.1	554.7	775.4	548.5	529.4	291.4	482.8	331.5	555.0	389.3	278.3	541.9	109.2	161.2	212.9	243.7	168.8	566.9	228.9	404.4	304.4	290.0	369.5	185.5	185.4	91.6	583.8	217.6	134.3	212.9	235.9	70.1	317.4	441.0	220.7
AGAGCCCGGATAGCTCAGTCGGTAG	sm_TEMP_1020	unknown	459.6	370.1	270.0	196.0	440.1	386.5	257.5	225.7	150.1	35.5	21.8	38.1	137.6	123.6	96.6	10.2	26.9	15.9	156.9	94.5	111.6	28.4	42.2	8.2	113.1	116.5	168.5	32.0	33.1	32.2	64.8	93.3	96.6	39.8	30.2	14.5	137.9	87.0	267.4	26.4	22.7	16.7
CGCGCGGAAGGCGGATGGCGGGGA	sm_TEMP_1021	unknown	135.4	568.9	442.5	472.3	189.6	308.7	108.2	234.7	97.0	102.4	116.5	78.2	89.7	165.4	99.1	37.5	105.2	111.0	43.5	77.5	57.9	9.5	120.2	196.0	44.4	48.9	37.0	146.9	215.4	157.9	17.8	85.6	53.7	68.4	147.4	438.4	88.8	36.3	32.4	238.3	89.8	166.6
CTTGGTCGAATTAGTTCTGC	sm_TEMP_1022	unknown	122.1	185.7	193.6	118.3	1361.9	133.5	109.7	121.8	238.8	2207.1	1159.1	944.6	136.5	243.3	114.8	1358.6	550.6	803.1	1054.9	270.9	571.0	1963.8	1733.5	1166.6	555.4	414.0	41.8	1572.7	1209.8	1466.3	34.3	321.5	441.5	1087.9	1232.6	249.4	33.7	39.7	15.6	33.4	54.1	181.9
GTTGTCGTGGCCGAGTGGTTAAG	sm_TEMP_1023	unknown	187.2	170.0	107.3	71.1	1472.6	66.7	50.4	256.2	881.0	2470.5	2386.6	1917.2	640.5	351.7	262.8	2288.1	881.4	2004.3	402.2	2466.0	1588.3	3407.1	2903.3	3280.5	83.0	940.4	104.5	1361.7	2991.4	2448.1	16.5	1147.2	1385.8	1069.9	4881.3	670.1	168.5	11.5	137.9	58.0	22.0	131.0
GCAATGAAAGTGAAGGCCGGCGCC	sm_TEMP_1024	unknown	94.9	494.4	659.8	538.6	184.1	89.0	133.4	223.9	200.2	64.8	123.3	10.0	84.3	159.7	309.3	23.8	114.6	14.1	104.2	42.1	167.2	23.7	203.1	172.6	31.5	48.9	66.3	106.8	33.1	272.8	83.9	37.6	80.1	121.5	244.3	270.3	67.4	104.6	261.4	376.3	175.6	203.4
TACGCCACAACTCGACT	sm_TEMP_1025	unknown	369.3	422.5	364.2	217.7	372.3	314.2	187.8	438.9	264.8	244.5	175.7	242.7	265.9	467.6	390.9	255.4	243.1	126.8	299.3	374.2	371.1	288.7	199.8	120.1	486.7	717.8	1350.0	347.1	190.6	229.9	498.0	259.3	569.6	251.0	190.9	211.6	1217.8	1751.0	932.9	157.4	285.6	158.9
AGGTGCTGTAAGCTT	sm_TEMP_1026	unknown	205.2	558.5	594.6	380.9	146.7	139.0	183.8	249.0	134.5	89.9	104.0	30.1	118.0	155.9	162.5	163.4	139.1	21.1	199.1	76.8	96.5	104.1	94.2	85.4	84.5	106.1	98.6	80.1	24.9	128.9	91.5	71.3	60.5	100.3	142.5	131.9	64.3	55.7	91.7	97.6	127.3	127.5
TCTGCTAACGTTGTTCCT	sm_TEMP_1027	unknown	422.6	506.2	415.5	222.9	192.4	230.8	565.3	433.6	631.8	112.9	99.9	92.3	513.8	488.5	473.0	91.9	88.8	26.4	282.2	194.9	450.8	80.4	120.2	68.9	153.2	378.6	437.3	64.1	66.3	87.0	55.9	72.6	233.4	73.1	107.4	83.7	424.3	145.8	389.1	79.1	78.6	50.9
CTGTCTGAGGGTCGC	sm_TEMP_1028	unknown	132.8	588.6	678.3	394.6	114.9	72.3	214.5	317.1	284.6	100.3	105.2	26.1	138.1	262.3	244.2	129.4	111.1	17.6	88.3	70.1	139.0	56.8	113.7	150.5	27.2	119.6	111.7	53.4	66.3	147.2	47.0	237.2	133.1	112.9	149.5	197.1	231.3	85.1	285.4	204.0	225.4	309.7
AATGGATAAGGCACTG	sm_TEMP_1029	unknown	175.4	86.3	179.8	128.6	1064.3	330.9	423.5	250.8	509.9	3212.4	1631.8	1361.7	464.3	252.8	324.2	1375.6	724.7	2675.3	2299.6	583.8	1886.2	2796.6	584.9	1176.8	1145.2	545.1	356.0	416.5	414.3	687.5	177.9	742.8	1228.7	1384.7	1761.2	179.4	1067.6	253.8	504.8	39.6	95.2	131.3
CCCTAATTTGAGCACTGACT	sm_TEMP_1030	unknown	214.9	413.3	850.1	106.1	11.1	364.3	46.0	392.4	627.7	6.3	10.9	84.2	7.6	292.7	7.7	102.1	147.3	47.6	14.5	110.7	6.8	61.5	21.1	38.6	10.0	88.4	150.5	24.0	16.6	15.0	45.7	7.8	22.6	74.4	21.1	20.9	26.0	40.5	36.6	14.1	363.5	59.3
ATCCTGTTCGTGACGCCA	sm_TEMP_1031	unknown	254.4	238.0	451.1	229.5	322.5	453.2	482.3	528.5	366.0	269.6	151.9	252.7	365.4	537.9	190.4	323.5	148.5	89.8	564.4	173.5	191.6	151.4	269.7	173.9	326.4	262.1	364.4	285.7	174.0	153.6	205.8	143.9	157.1	200.6	136.9	115.8	744.4	581.0	569.6	232.1	135.6	96.7
CGGGCTTGGCAGAATCAGCGGGGA	sm_TEMP_1032	unknown	10.3	14.4	9.2	58.2	1208.3	642.3	7.9	17.9	22.9	6.3	6.9	10.0	15.2	26.6	6.5	10.2	12.9	3.5	4.0	4.4	9.8	0.0	52.0	12.0	5.7	4.2	6.0	109.5	16.6	8.6	5.1	10.4	4.1	8.0	4.2	12.9	36.8	15.3	9.0	11.4	9.7	17.6
CCTGTCTGAGGGTCGCTCGGTC	sm_TEMP_1033	unknown	165.2	600.3	354.3	566.2	149.5	105.7	79.6	139.7	68.8	37.6	81.0	18.0	72.3	152.1	85.3	71.5	37.4	5.3	44.8	127.0	84.1	61.5	79.6	87.3	11.5	237.2	198.9	69.4	66.3	111.7	12.7	81.7	118.6	50.5	84.9	84.5	159.3	97.0	569.6	78.2	39.3	52.9
ATGCGGCCGGCGGCGG	sm_TEMP_1034	unknown	283.6	235.4	317.4	476.3	233.9	392.1	113.2	107.5	280.5	530.9	269.6	395.1	305.5	268.0	197.3	442.6	292.2	664.0	87.0	267.9	180.7	283.9	211.2	443.9	304.9	158.1	121.9	192.2	687.8	393.2	181.7	693.5	200.0	421.7	313.1	425.6	396.7	122.9	60.6	137.2	96.6	185.5
TTACCCTAATTTGAGCACTGAC	sm_TEMP_1035	unknown	220.6	395.0	450.4	226.6	209.0	436.6	174.9	481.9	390.0	110.8	62.5	86.2	76.7	283.2	158.9	88.5	57.3	51.1	156.9	172.7	106.7	28.4	159.2	46.8	107.4	129.0	119.5	165.5	82.9	120.3	43.2	42.8	39.5	68.4	113.7	148.0	65.9	97.3	98.3	75.6	95.6	63.1
ATTCTTGGTCGAATTAGTTCTGC	sm_TEMP_1036	unknown	292.4	298.2	311.5	228.0	397.2	403.2	190.3	193.5	125.1	238.3	203.9	214.6	99.0	184.4	84.1	194.1	195.2	96.9	254.5	98.9	86.0	208.2	251.8	125.2	151.7	90.5	68.7	352.4	165.7	196.6	92.7	71.3	46.6	285.6	150.9	78.0	19.9	51.9	37.8	159.1	141.0	91.6
GGTTGGTCCGATGGTGGT	sm_TEMP_1037	unknown	210.8	111.2	252.9	404.1	329.4	609.0	270.3	229.3	222.1	324.0	366.3	415.1	205.0	211.0	234.9	360.9	265.4	292.4	200.4	192.6	195.0	411.7	489.0	262.4	207.6	274.6	454.6	301.7	638.1	188.0	95.3	132.2	109.5	108.3	147.4	212.4	99.6	59.5	57.6	213.6	233.3	187.7
GATATTGTGACTACTGATG	sm_TEMP_1038	unknown	172.3	491.8	535.4	336.7	228.4	150.2	473.4	553.6	439.0	267.5	295.8	78.2	194.6	399.2	470.6	241.8	434.8	52.8	714.7	204.5	351.2	156.2	232.3	251.0	387.9	325.6	364.4	376.5	157.4	512.4	437.0	194.4	308.1	621.6	604.4	503.6	791.9	1261.6	875.4	720.0	608.3	765.9
TTTGAACCCTTTTTCTGATGACT	sm_TEMP_1039	unknown	257.0	528.4	453.1	343.7	221.5	108.4	285.1	415.6	379.5	202.7	237.4	80.2	180.5	300.3	574.9	241.8	220.9	15.9	634.2	282.0	362.9	118.3	339.6	335.1	206.1	430.7	550.8	333.8	190.6	778.8	265.5	121.9	448.3	456.9	657.7	382.1	614.2	662.7	1333.4	709.5	432.0	481.7
GGCCCTTCTCGCGGATCTCCTC	sm_TEMP_1040	unknown	246.2	585.9	349.0	294.7	203.5	228.0	63.7	223.9	60.5	92.0	117.3	152.4	72.9	125.5	65.5	88.5	196.4	52.8	60.7	129.9	64.2	94.6	183.6	127.7	61.6	51.0	53.8	259.0	124.3	268.5	63.5	35.0	36.5	58.4	74.4	170.5	61.3	54.2	31.2	150.3	64.9	80.7
GAAGAGGGGAGAACAACC	sm_TEMP_1041	unknown	144.6	622.6	605.8	273.4	192.4	61.2	304.4	718.4	369.1	186.0	276.5	32.1	132.1	307.9	507.0	102.1	236.1	15.9	423.3	203.0	402.0	108.8	311.9	218.8	194.7	302.7	401.4	384.5	33.1	522.1	337.9	121.9	331.8	350.0	591.7	923.5	367.6	1503.6	1368.2	639.2	480.3	730.0
GAAGTGCTACACGTTGGGGTGAT	sm_TEMP_1042	unknown	392.9	295.6	322.7	217.0	330.8	333.7	509.5	464.0	661.0	169.3	116.1	212.6	287.1	347.8	354.2	207.7	155.5	118.0	317.8	257.6	267.8	160.9	339.6	72.1	213.3	292.3	343.5	333.8	290.0	243.8	156.3	71.3	111.1	219.2	250.6	263.9	110.3	235.9	200.9	243.5	197.6	160.8
AATTTTTGACGGTCTCTACGGAGACTG	sm_TEMP_1043	unknown	297.0	565.0	425.4	200.8	300.3	86.2	700.7	881.4	776.8	156.8	430.4	80.2	238.1	631.1	1199.1	64.7	459.4	47.6	512.9	379.4	633.4	104.1	485.8	244.1	276.3	540.9	1101.5	312.4	124.3	1340.6	194.4	272.2	1097.6	298.2	674.6	1090.9	485.6	484.0	3862.3	817.6	668.9	833.1
TACGACTGAAATTCCTGACCTACCA	sm_TEMP_1044	unknown	300.1	313.9	397.7	267.5	276.8	317.0	289.6	216.8	385.8	46.0	62.1	52.1	207.7	211.0	141.5	23.8	60.8	26.4	120.0	70.1	93.5	4.7	91.0	36.7	45.8	58.3	88.4	69.4	49.7	48.3	7.6	32.4	39.9	114.9	71.6	48.3	41.4	20.6	80.9	78.2	42.2	47.1
CAAGTGCTACACTTTGAGGTG	sm_TEMP_1045	unknown	472.4	247.2	227.2	187.5	491.3	233.6	687.9	492.7	556.8	290.5	223.7	264.7	306.6	241.4	227.2	214.5	286.4	139.1	408.8	266.5	253.2	94.6	346.1	83.5	329.2	428.6	454.0	413.9	99.4	279.3	336.7	151.7	115.5	417.7	274.5	325.8	107.2	450.0	350.7	340.2	318.4	329.3
AAGAAAGACGCTCTCGTA	sm_TEMP_1046	unknown	324.2	239.3	347.7	384.6	330.8	230.8	859.4	292.0	289.9	225.7	241.0	80.2	644.3	243.3	768.5	153.2	101.7	63.4	668.5	245.1	633.4	85.2	128.3	133.4	599.8	338.1	458.8	181.6	99.4	114.9	275.7	118.0	289.2	116.2	114.4	148.8	289.5	572.6	355.5	95.0	101.0	113.7
CCGGGGCTCCGGGGTCTC	sm_TEMP_1047	unknown	243.6	387.1	281.2	598.7	215.9	105.7	202.1	259.8	87.6	125.4	257.1	168.5	145.2	155.9	153.2	183.9	308.6	114.5	63.3	96.7	114.6	118.3	141.3	232.7	60.1	85.3	141.6	141.5	290.0	295.4	41.9	83.0	119.9	197.9	304.6	979.8	182.3	62.2	109.7	349.0	219.2	360.7
ATTTTTGACGGTCTCTACGGAGACTG	sm_TEMP_1048	unknown	227.2	600.3	424.1	192.7	279.6	91.8	734.8	858.2	722.6	133.8	380.0	80.2	236.0	534.1	1065.7	68.1	503.8	49.3	556.4	257.6	577.4	56.8	427.3	230.8	279.1	344.3	742.5	232.3	198.9	1121.5	141.0	237.2	977.0	319.4	600.9	898.6	559.1	426.0	3349.1	712.1	693.4	817.4
CCTGTCTGAGGGTCGCTT	sm_TEMP_1049	unknown	286.2	465.6	378.0	411.5	102.4	166.8	429.4	313.5	305.5	115.0	113.2	30.1	116.3	190.1	282.6	112.4	152.0	15.9	243.9	181.6	256.6	80.4	107.2	137.8	58.7	216.4	348.9	197.6	41.4	272.8	88.9	76.5	98.0	156.7	237.3	354.0	128.7	88.9	221.8	243.5	132.3	169.4
TAAGTGCTGATTGTTGGGGA	sm_TEMP_1050	unknown	283.1	264.2	300.9	250.1	364.0	336.5	307.4	311.7	255.5	152.6	141.1	138.4	146.8	203.4	125.3	207.7	167.2	74.0	218.9	127.7	74.0	108.8	191.7	107.5	73.0	129.0	106.3	256.3	124.3	139.6	11.4	36.3	28.4	262.3	185.3	176.2	53.6	27.1	53.4	156.5	185.7	180.3
TCCTGTCTGTTTGTCGCTCAGA	sm_TEMP_1051	unknown	529.3	266.8	293.7	183.1	315.6	208.5	579.2	576.9	1152.1	313.5	210.4	242.7	581.2	499.9	479.5	258.8	303.9	114.5	538.0	358.0	365.5	184.6	355.8	137.2	356.4	499.3	350.1	416.5	248.6	260.0	353.2	198.3	133.4	366.6	290.6	362.8	386.0	721.5	539.0	307.7	348.0	252.1
CTTGGTCGAATTAGTTCTGCGC	sm_TEMP_1052	unknown	49.2	100.7	31.0	22.1	1547.4	16.7	27.2	37.6	274.2	2418.2	1386.4	972.7	166.4	163.5	159.3	1290.5	562.3	745.0	1128.7	367.6	790.0	2545.8	2087.7	1859.7	599.8	467.1	20.3	2146.7	1847.9	2112.9	5.1	304.6	731.4	972.3	1270.5	221.2	18.4	17.9	6.0	8.8	18.0	101.2
TTTTTCCTGCAGGTAGAACAGCACCC	sm_TEMP_1053	unknown	427.8	317.8	206.8	313.5	269.9	205.8	539.1	247.2	321.1	77.3	89.5	76.2	257.2	136.9	129.0	68.1	67.8	40.5	241.3	96.7	77.8	14.2	100.7	56.9	105.9	83.2	130.8	64.1	91.2	58.0	12.7	35.0	47.3	83.7	90.6	67.6	49.0	32.8	121.1	60.7	30.7	50.0
CTGTCGACCGGAGCGGACTGCCCTC	sm_TEMP_1054	unknown	257.5	364.9	249.6	383.1	150.9	328.1	169.5	173.8	69.9	94.1	115.3	140.4	117.4	146.4	88.9	74.9	187.0	125.0	94.9	81.2	56.7	28.4	107.2	116.3	107.4	81.1	68.1	186.9	132.6	140.7	184.2	208.7	78.7	122.2	90.6	193.9	62.8	77.5	57.6	195.2	186.4	202.4
ATCACGTCGGGGTCACCA	sm_TEMP_1055	unknown	247.7	251.1	391.8	219.9	282.3	322.6	440.8	351.1	318.0	123.3	98.3	190.5	402.9	384.0	186.8	194.1	95.9	56.4	361.3	265.7	204.7	123.0	247.0	150.5	221.9	311.0	522.1	221.6	174.0	124.6	213.4	290.4	293.6	152.8	141.1	151.2	795.0	328.7	1033.6	327.9	107.1	83.9
CTTCTCGCGGATCTCCT	sm_TEMP_1056	unknown	253.9	426.4	409.6	319.8	116.3	189.1	88.0	112.9	118.9	163.0	106.8	156.4	206.1	146.4	111.6	241.8	156.6	181.4	76.5	187.5	108.6	170.4	84.5	165.7	104.5	101.9	105.7	88.1	149.2	132.1	48.3	66.1	41.2	76.4	108.8	157.7	124.1	46.2	12.6	130.1	56.6	111.1
CGAGTATGTGTAGATTGCAAATCT	sm_TEMP_1057	unknown	569.8	383.2	361.5	85.5	112.1	169.6	584.6	473.0	548.4	71.1	69.3	70.2	447.5	652.0	524.8	54.5	46.8	74.0	280.9	583.8	329.1	33.1	35.7	27.8	197.5	691.8	714.4	40.1	33.1	88.1	62.3	193.1	274.7	183.3	99.0	83.7	629.6	101.5	324.4	73.9	91.6	93.9
TATTCGCCAGCCGGGACT	sm_TEMP_1058	unknown	505.2	330.9	358.9	124.5	167.5	194.6	370.6	329.6	521.3	94.1	86.6	150.4	317.0	442.9	394.6	139.6	81.8	98.6	237.3	305.6	250.9	104.1	86.1	59.4	189.0	501.4	572.9	53.4	49.7	64.5	189.3	208.7	270.3	60.4	53.3	112.6	459.5	211.1	293.8	55.4	43.6	40.7
GTCGGGGGCCCCGTCCC	sm_TEMP_1059	unknown	213.9	143.9	165.3	312.0	555.0	280.8	177.4	138.0	213.7	1312.6	738.3	2256.2	261.5	127.4	258.3	1399.4	804.2	2566.1	22.4	241.4	304.3	1722.5	778.2	1865.4	75.9	185.2	279.6	443.2	3041.1	1580.1	33.0	396.7	793.9	1048.7	2616.1	1277.5	401.3	42.0	145.7	1240.5	582.4	555.1
GCGGCGACTTTGGAC	sm_TEMP_1060	unknown	191.8	613.4	297.6	196.0	214.5	144.6	64.2	177.4	311.8	491.2	302.7	355.0	638.3	395.4	146.4	691.2	123.9	510.8	60.7	540.3	237.0	473.2	141.3	621.6	146.0	197.6	104.5	109.5	455.8	241.7	17.8	335.7	134.5	172.7	475.9	183.4	142.5	43.9	43.8	115.2	39.3	85.8
CCACGCATCGACCTG	sm_TEMP_1061	unknown	213.4	119.0	160.0	324.6	534.2	297.5	256.0	166.6	192.9	1249.9	698.8	770.1	173.4	182.5	157.7	1041.9	370.6	859.5	272.9	210.4	263.3	1746.1	386.7	890.9	313.5	181.0	129.6	600.8	480.6	434.0	1096.4	776.5	319.6	452.3	638.1	296.0	116.4	412.6	170.9	186.4	772.0	499.7
GTGTGGGACAAGTACAAACTTTGTT	sm_TEMP_1062	unknown	326.7	393.7	283.2	125.6	350.2	158.5	495.2	374.4	1020.8	69.0	82.6	48.1	376.2	313.6	381.2	44.3	87.7	17.6	745.0	235.5	391.8	18.9	105.6	39.2	366.5	263.2	285.5	133.5	116.0	101.0	106.7	121.9	365.2	97.6	66.7	37.8	226.7	828.7	960.5	36.0	60.2	39.4
AGAGCCCGGATAGCTCAGTCGGTAGA	sm_TEMP_1063	unknown	416.5	268.1	218.6	157.3	293.4	283.6	278.2	146.9	135.5	14.6	14.5	18.0	132.7	93.1	76.8	6.8	21.0	19.4	154.3	77.5	102.9	9.5	17.9	2.5	219.0	126.9	197.1	26.7	8.3	17.2	116.9	99.8	81.4	26.6	14.0	8.8	122.5	155.4	235.6	8.8	12.3	7.7
GCGTTCGCGCTCTCCCCTG	sm_TEMP_1064	unknown	188.8	406.8	449.1	286.3	192.4	111.2	217.4	440.7	217.9	234.1	308.7	256.7	132.7	249.0	386.9	282.6	398.6	239.5	212.3	183.8	282.5	241.3	295.7	270.6	240.5	287.1	475.5	373.8	265.2	591.9	307.5	140.0	228.7	210.5	516.6	683.8	358.4	492.4	612.7	592.6	301.8	403.9
CCCTACTCTGAGCACTGACT	sm_TEMP_1065	unknown	25.1	557.2	821.2	69.3	12.5	147.4	5.4	240.1	160.6	2.1	3.2	8.0	25.0	173.0	0.8	6.8	46.8	7.0	9.2	4.4	7.1	0.0	3.2	13.3	0.0	6.2	4.2	8.0	0.0	1.1	1.3	2.6	10.5	31.9	3.5	0.8	21.4	16.8	10.8	3.5	108.5	17.9
GCGACTGTCGACCGGAGC	sm_TEMP_1066	unknown	182.1	285.1	346.4	573.2	96.9	147.4	101.8	82.4	52.1	112.9	203.9	78.2	116.3	76.0	122.9	146.4	220.9	123.3	48.8	128.4	68.4	160.9	94.2	202.3	41.5	61.4	58.5	96.1	16.6	201.9	41.9	72.6	41.6	59.1	129.9	152.0	38.3	20.6	21.6	181.1	89.8	125.2
CCAGGTGCTGTAAGCTT	sm_TEMP_1067	unknown	181.6	307.4	416.2	323.5	238.1	158.5	116.1	130.8	124.1	54.3	75.8	54.1	258.2	100.7	66.3	74.9	84.2	31.7	187.2	77.5	66.9	99.4	86.1	71.5	55.8	38.5	60.3	72.1	41.4	74.1	53.4	90.7	66.9	124.2	79.3	49.9	62.8	31.3	85.1	75.6	117.6	120.1
CGGTAGAGCATCAGAC	sm_TEMP_1068	unknown	18.5	35.3	43.5	232.8	786.1	503.3	105.3	82.4	38.6	698.1	500.1	529.4	72.3	98.8	35.6	640.1	625.4	251.9	175.4	67.9	91.3	520.5	584.9	337.7	171.8	66.6	87.8	1201.5	356.3	465.1	90.2	53.1	95.9	1273.1	603.0	458.5	261.9	291.3	264.4	713.0	929.3	575.3
TAAGCCTTCATTCTTCCCGGGT	sm_TEMP_1069	unknown	453.4	184.4	243.7	245.4	239.4	250.3	603.9	266.9	465.0	81.5	110.8	104.3	233.8	212.9	213.1	129.4	153.1	58.1	445.7	168.3	153.6	56.8	102.4	53.1	363.6	284.0	450.4	112.1	91.2	77.3	426.9	165.9	144.6	181.3	117.9	154.5	212.9	532.9	455.1	152.1	118.3	120.1
CGGACTGCCCTCAGTGCGCCC	sm_TEMP_1070	unknown	206.7	316.5	205.5	505.1	188.2	186.3	328.1	216.8	128.2	530.9	292.6	220.6	250.6	197.7	207.0	303.0	655.8	347.0	76.5	65.7	136.7	317.0	120.2	568.5	153.2	48.9	73.5	176.2	248.6	398.5	212.2	356.5	243.9	373.2	715.3	547.0	242.0	109.9	89.9	97.6	344.7	396.9
GAAGTGCTACACGTTGGG	sm_TEMP_1071	unknown	67.7	35.3	60.6	61.9	1234.6	130.7	946.3	30.5	36.5	267.5	239.8	60.2	468.7	32.3	473.0	37.5	24.5	38.7	511.6	15.5	296.0	37.9	43.9	9.5	244.8	30.2	23.3	37.4	215.4	23.6	2.5	2.6	4.7	56.5	42.1	45.1	7.7	4.2	8.4	54.5	40.0	36.5
ACCTTAACTTGAGCATTGACT	sm_TEMP_1072	unknown	245.7	374.1	307.5	178.3	267.1	200.2	75.1	223.9	182.5	54.3	50.4	70.2	43.0	127.4	69.1	47.7	58.4	38.7	105.5	84.9	66.5	56.8	79.6	25.3	70.1	97.8	78.9	77.4	58.0	61.2	73.7	32.4	27.0	64.4	66.0	86.1	53.6	114.9	61.8	67.7	85.8	46.1
TTCTCGCGGATCTCCTC	sm_TEMP_1073	unknown	203.6	422.5	292.4	246.8	137.0	255.8	53.4	116.5	94.9	123.3	122.5	142.4	149.5	140.7	63.9	194.1	147.3	133.9	69.9	137.3	77.8	194.0	73.1	114.5	105.9	55.1	56.7	136.2	107.7	152.5	34.3	66.1	36.5	69.7	88.4	98.9	59.7	37.8	12.6	119.6	50.5	70.8
GGCGGCGACTTTGGACG	sm_TEMP_1074	unknown	79.0	774.3	248.9	254.2	80.3	119.6	25.2	141.5	38.6	56.4	56.0	46.1	56.0	119.8	61.9	51.1	78.3	17.6	17.1	111.5	37.2	33.1	30.9	127.7	8.6	36.4	22.1	61.4	140.9	96.7	5.1	29.8	43.2	47.8	99.0	329.0	78.1	12.2	36.0	160.0	53.0	107.9
GCCGCGAGGCGTGCCACCGTCT	sm_TEMP_1075	unknown	338.0	286.4	250.9	288.5	67.8	314.2	100.3	129.0	128.2	46.0	87.5	98.3	227.3	157.8	311.3	44.3	67.8	100.4	87.0	233.2	225.8	56.8	78.0	82.8	110.2	436.9	519.1	50.7	132.6	90.2	62.3	62.2	173.6	27.2	42.8	78.8	127.1	41.2	134.9	51.0	21.3	41.0
CTGTCGACCGGAGCGGACTGCCC	sm_TEMP_1076	unknown	275.4	259.0	152.8	324.6	207.6	325.3	322.2	129.0	79.2	175.6	201.9	455.2	91.9	100.7	71.6	217.9	1025.2	243.0	88.3	149.8	55.6	156.2	173.8	122.7	95.9	132.1	110.5	280.4	174.0	227.7	116.9	146.5	71.6	237.1	162.1	425.6	78.1	77.1	89.3	2496.0	692.7	448.4
TTACGGATTCCATCAGCTCCTGGCCCT	sm_TEMP_1077	unknown	420.6	236.7	310.8	163.9	209.0	197.4	216.0	215.0	211.7	50.2	33.9	66.2	175.1	148.3	84.5	44.3	40.9	38.7	79.1	163.1	80.8	14.2	55.2	23.4	31.5	75.9	105.1	45.4	8.3	32.2	8.9	27.2	25.0	80.4	87.7	38.6	33.7	19.1	98.3	36.9	29.6	33.6
TCTGAGGGTCCAGGGTTCAAGT	sm_TEMP_1078	unknown	259.0	201.4	322.0	261.2	239.4	247.5	174.4	200.7	241.9	39.7	38.3	34.1	118.5	157.8	171.0	13.6	44.4	14.1	87.0	96.7	120.2	33.1	58.5	31.0	87.3	111.3	154.7	66.8	182.3	59.1	100.4	44.1	73.0	31.9	38.6	32.2	82.7	137.0	186.5	38.7	28.1	20.8
CACGACCTCAGATCAGACGAGAC	sm_TEMP_1079	unknown	255.4	185.7	181.8	359.9	334.9	203.0	487.3	161.2	167.9	252.9	284.5	146.4	262.1	161.6	294.3	265.6	305.1	285.3	167.5	124.0	216.8	359.6	428.9	408.5	105.9	82.2	182.8	259.0	124.3	401.7	482.8	264.4	199.7	301.5	291.3	356.4	191.5	252.7	373.5	668.2	361.0	339.2
CAGCAGTGAGGGCATG	sm_TEMP_1080	unknown	32.8	31.4	4.0	181.6	1194.4	72.3	2.0	14.3	30.2	618.7	318.8	856.3	33.2	57.0	78.0	1157.7	1129.2	1569.3	503.7	106.3	59.0	525.3	515.0	149.2	81.6	317.3	92.6	173.6	49.7	95.6	108.0	298.1	177.0	97.6	55.5	208.4	298.7	363.0	216.4	78.2	97.4	133.2
GGAATAGGGGCTTGCTC	sm_TEMP_1081	unknown	116.9	119.0	346.4	395.7	170.2	361.5	122.1	129.0	99.1	98.2	99.1	84.2	44.6	85.5	74.0	115.8	84.2	58.1	72.5	47.2	51.5	89.9	68.2	91.1	45.8	37.4	59.7	168.2	182.3	108.5	170.2	94.6	42.9	170.7	87.7	183.4	68.9	111.5	52.8	116.9	167.7	178.1
CGTGTCCCTGTTCCTC	sm_TEMP_1082	unknown	104.6	96.8	148.8	373.2	293.4	486.6	51.9	23.3	40.7	119.1	72.1	118.3	26.6	30.4	29.5	153.2	119.2	74.0	225.5	29.5	18.4	127.8	133.2	50.0	22.9	80.1	53.2	280.4	74.6	109.6	25.4	9.1	7.1	197.2	167.8	144.8	18.4	27.5	30.6	217.2	126.2	132.9
CTTCTCGCGGATCTCCTC	sm_TEMP_1083	unknown	218.5	398.9	268.7	248.7	134.3	233.6	90.4	121.8	126.2	240.4	178.9	256.7	262.1	155.9	96.6	292.8	137.9	265.9	73.8	214.8	131.1	222.4	110.5	182.7	160.3	70.7	74.7	104.1	66.3	185.8	31.8	99.8	54.7	87.7	109.5	87.7	44.4	37.8	15.0	97.6	35.7	78.2
CGGGGCTCCGGGGTCTC	sm_TEMP_1084	unknown	199.5	345.3	258.1	357.0	181.3	155.7	169.5	308.1	129.3	190.2	178.9	218.6	119.6	182.5	128.2	241.8	267.7	169.1	80.4	106.3	81.1	127.8	144.6	172.0	136.0	97.8	101.6	248.3	174.0	229.9	174.1	111.5	117.2	172.7	173.4	487.5	222.1	184.4	92.3	289.2	203.4	252.4
GCAAGTGCTACACGTTGGGG	sm_TEMP_1085	unknown	210.8	122.9	189.7	217.7	275.4	475.5	235.7	152.3	321.1	140.0	96.7	168.5	111.5	119.8	115.6	109.0	106.4	121.5	77.8	73.8	89.4	89.9	167.3	46.2	41.5	124.8	127.2	149.5	472.3	114.9	20.3	24.6	24.7	107.6	81.4	111.8	58.2	23.3	73.1	129.2	70.3	88.7
CCTGTCTGAGGGTCGCTCGGT	sm_TEMP_1086	unknown	61.5	483.9	285.1	472.7	80.3	105.7	22.2	95.0	37.5	23.0	38.3	20.1	33.7	100.7	52.6	30.6	18.7	5.3	11.9	104.8	42.4	28.4	24.4	62.6	8.6	120.7	97.4	24.0	66.3	80.6	5.1	51.9	79.1	38.5	67.4	61.1	107.2	57.3	317.8	85.3	30.3	46.1
CTCTAACACAAGCACTGACATG	sm_TEMP_1087	unknown	181.6	276.0	578.2	109.4	29.1	305.9	32.6	301.0	257.5	4.2	14.1	54.1	22.8	144.5	9.7	34.0	52.6	15.9	33.0	50.2	20.7	33.1	8.1	21.5	34.4	48.9	42.4	0.0	0.0	6.4	26.7	0.0	17.2	46.5	7.7	2.4	24.5	93.1	61.8	6.2	116.8	44.5
CAAGTGCTACACTTTGAGGTGA	sm_TEMP_1088	unknown	386.2	172.6	204.1	214.8	251.9	250.3	447.7	238.3	415.0	125.4	104.0	118.3	151.7	136.9	180.7	109.0	112.2	86.3	262.4	144.7	174.7	61.5	128.3	36.0	148.9	197.6	332.7	122.8	165.7	94.5	161.3	85.6	82.4	123.5	128.5	148.0	72.0	262.2	151.7	136.3	126.9	135.5
ACCGGAGCGGACTGCCC	sm_TEMP_1089	unknown	273.9	92.9	150.1	297.7	293.4	364.3	539.1	344.0	303.4	326.1	252.7	511.4	492.6	503.7	405.1	711.6	400.9	477.3	623.7	290.8	193.8	459.0	329.8	335.1	645.6	686.6	859.0	558.0	223.7	366.3	528.5	359.1	290.9	600.4	233.0	245.4	2234.8	905.4	627.1	276.1	355.5	300.1
AGTGCTGATTGTTGGGGTAG	sm_TEMP_1090	unknown	206.7	272.0	499.2	171.7	142.6	169.6	283.7	369.1	690.2	58.5	52.4	58.2	104.9	220.5	73.6	40.9	140.3	24.7	87.0	54.6	50.3	37.9	156.0	27.8	38.7	54.1	57.3	96.1	74.6	87.0	6.4	28.5	16.6	63.8	99.7	90.1	16.8	13.7	36.0	51.0	145.3	42.3
GCGACTTTGGACGTGTGCCGGG	sm_TEMP_1091	unknown	263.1	385.8	208.7	192.3	185.5	216.9	111.2	369.1	158.5	104.5	107.2	144.4	203.9	249.0	178.7	88.5	118.1	107.4	151.6	292.3	166.8	66.2	139.7	98.0	193.3	293.3	264.0	149.5	232.0	164.4	200.7	153.0	113.2	73.7	109.5	169.7	370.7	171.8	112.7	70.3	48.7	61.8
TACCTGGTTGATCCT	sm_TEMP_1092	unknown	217.0	141.3	198.2	582.4	155.0	152.9	519.4	116.5	138.7	173.5	142.7	56.2	213.1	146.4	363.0	279.2	196.4	82.8	110.8	87.1	211.1	142.0	170.6	194.1	95.9	109.2	329.1	154.9	49.7	137.5	758.5	324.1	191.9	116.9	288.5	469.8	163.9	260.0	409.5	608.4	343.6	365.5
TTCTCGCGGATCTCCT	sm_TEMP_1093	unknown	212.3	413.3	305.6	262.7	110.7	136.3	72.6	132.6	104.3	125.4	93.5	86.2	162.6	135.0	97.8	149.8	93.5	123.3	64.6	116.6	83.4	56.8	45.5	126.5	81.6	90.5	111.1	98.8	49.7	98.8	35.6	62.2	46.6	55.1	112.3	130.3	193.0	50.4	23.4	113.4	71.8	95.1
TGCGTTCGCGCTCTCCCCTG	sm_TEMP_1094	unknown	144.1	243.3	276.6	298.0	217.3	255.8	216.4	259.8	179.3	177.7	221.3	206.6	106.0	211.0	184.4	177.1	302.8	158.5	118.7	115.9	98.8	80.4	141.3	148.0	156.0	199.7	282.6	186.9	66.3	233.1	327.8	188.0	102.7	148.1	172.7	458.5	298.7	268.0	160.7	295.4	214.6	273.5
TCGGTAGAGCATCAGAC	sm_TEMP_1095	unknown	122.6	121.6	114.6	229.5	433.2	408.8	616.2	290.2	212.7	284.2	222.1	298.8	406.1	283.2	238.5	306.4	197.6	170.8	884.8	366.8	387.3	317.0	251.8	152.4	691.4	524.3	626.6	456.6	182.3	238.5	660.6	278.7	356.1	575.1	230.2	201.9	935.9	1281.8	1322.6	252.3	335.7	213.6
GGGTCTCCCCGTCCCCGGGC	sm_TEMP_1096	unknown	63.1	821.4	356.3	91.7	48.4	25.0	32.1	297.4	446.3	52.3	81.0	90.2	63.1	209.1	54.2	98.7	168.3	56.4	10.5	74.5	39.4	61.5	84.5	145.4	7.2	65.5	70.5	37.4	41.4	122.5	1.3	54.4	51.4	53.1	128.5	169.7	59.7	20.2	73.1	142.4	102.4	94.2
GGTTCTATTTTGTGGGT	sm_TEMP_1097	unknown	198.0	145.2	171.9	353.3	85.8	442.1	123.5	111.1	92.8	108.7	147.5	138.4	106.6	96.9	102.3	143.0	133.3	95.1	91.0	104.1	107.1	113.6	84.5	63.2	77.3	79.1	127.8	42.7	281.7	77.3	30.5	25.9	21.6	60.4	61.8	86.9	39.8	21.4	13.8	47.5	31.0	65.7
TTCTTGGTCGAATTAGTTCTGC	sm_TEMP_1098	unknown	179.5	240.7	266.7	154.7	311.4	228.0	105.3	141.5	102.2	347.0	229.3	302.8	53.8	104.5	62.3	275.8	143.8	206.1	279.5	149.8	118.3	407.0	329.8	221.9	107.4	130.0	53.2	341.8	339.7	339.4	73.7	127.0	74.7	211.9	205.0	83.7	18.4	26.7	9.0	75.6	71.4	66.9
TTGCGGCCCCGGGTCCGTCCTGG	sm_TEMP_1099	unknown	113.9	693.2	326.6	159.9	63.7	22.2	83.5	474.8	158.5	10.5	81.4	16.0	85.4	397.3	186.4	0.0	38.6	3.5	38.2	234.7	97.7	9.5	60.1	65.1	4.3	201.8	142.2	10.7	99.4	169.7	14.0	70.0	91.2	51.1	56.9	69.2	53.6	16.4	497.0	38.7	26.0	24.7
AGCACTCAGGACAAAGCACAAGGAACC	sm_TEMP_1100	unknown	114.9	354.4	332.6	165.4	250.5	161.3	118.6	231.1	257.5	50.2	59.6	6.0	66.9	146.4	82.9	10.2	40.9	1.8	164.8	58.3	53.3	4.7	81.2	36.7	18.6	27.0	32.3	61.4	24.9	53.7	5.1	15.6	22.6	53.8	52.6	57.9	26.0	19.5	89.9	58.0	46.5	50.0
GTCTCGTGCGCCCGG	sm_TEMP_1101	unknown	136.4	90.2	235.7	554.8	157.8	197.4	110.7	34.0	114.7	340.7	173.3	236.6	132.1	66.5	112.0	415.4	299.3	376.9	34.3	76.8	117.2	402.2	149.5	477.4	80.2	62.4	131.4	101.5	1557.8	291.1	138.5	210.0	215.5	209.2	454.2	521.3	95.0	49.6	46.8	179.4	265.8	270.0
TCTTGACCTGGACAGAGAAAAG	sm_TEMP_1102	unknown	384.2	159.6	245.0	155.5	233.9	191.9	418.1	225.7	228.3	50.2	55.2	46.1	131.0	125.5	164.1	47.7	38.6	35.2	176.7	153.5	151.8	28.4	100.7	18.3	140.3	160.2	229.4	42.7	41.4	51.6	137.2	33.7	64.5	96.3	43.5	63.6	52.1	211.9	173.9	38.7	55.2	49.6
TGGGGCTACGCCTGTCTGAGGGTCGCT	sm_TEMP_1103	unknown	157.5	285.1	372.7	241.3	179.9	127.9	343.0	433.6	425.4	150.5	133.8	78.2	303.4	256.6	284.6	88.5	205.7	70.4	311.2	141.0	135.6	37.9	279.4	136.6	203.3	154.0	154.7	173.6	140.9	300.8	419.3	298.1	126.7	243.1	182.5	259.0	199.1	298.5	297.4	290.1	173.8	240.9
GAGTGTCCGGCCGGGGCCC	sm_TEMP_1104	unknown	155.4	276.0	176.5	190.8	328.0	216.9	416.6	1187.8	1214.7	250.8	313.1	395.1	515.4	1169.0	762.9	323.5	335.5	153.2	440.4	598.6	371.1	203.5	272.9	270.6	662.8	916.4	1143.9	475.3	256.9	264.3	706.4	575.6	703.7	164.0	138.3	266.3	1848.8	2060.9	1603.8	218.0	109.6	109.5
AAAGTGCTGAATGTTGGGGTAGT	sm_TEMP_1105	unknown	310.3	214.5	172.5	187.5	235.3	219.7	232.3	125.4	242.9	20.9	33.0	44.1	89.2	74.1	87.7	34.0	28.1	26.4	122.6	48.0	46.2	4.7	60.1	12.0	31.5	61.4	68.1	42.7	16.6	21.5	6.4	18.1	15.5	34.5	24.6	37.8	23.0	20.2	31.8	21.1	20.2	25.3
GAATACCAGGTGCTGTAAGCTT	sm_TEMP_1106	unknown	305.7	215.8	170.6	238.4	192.4	203.0	307.9	146.9	392.0	94.1	111.2	100.3	632.8	311.7	124.9	115.8	108.7	126.8	429.9	118.1	158.9	80.4	221.0	149.2	150.3	73.9	122.5	128.2	99.4	137.5	124.5	142.6	180.1	296.2	99.7	111.8	113.4	53.8	127.7	204.8	141.7	163.0
GGATGGCGGGGAGGATGCGGCCGGC	sm_TEMP_1107	unknown	110.8	163.5	211.4	476.3	105.2	253.0	122.6	159.4	85.5	41.8	93.1	52.1	90.8	127.4	115.2	44.3	164.8	54.6	38.2	36.9	47.3	28.4	102.4	136.6	60.1	30.2	47.2	224.3	348.0	160.1	20.3	22.0	17.9	86.3	87.7	316.2	81.2	47.3	19.2	114.3	76.1	114.7
ACCCTGTTGAGCTTGACTCT	sm_TEMP_1108	unknown	66.2	30.1	13.2	94.7	454.0	650.7	29.2	17.9	28.2	179.7	64.5	186.5	231.6	412.5	171.4	1457.3	167.2	200.8	62.0	13.3	11.6	217.7	177.1	215.0	12.9	38.5	23.3	248.3	99.4	94.5	11.4	41.5	7.4	338.0	189.5	175.4	49.0	10.3	52.8	255.8	443.5	287.6
CCTTCTCGCGGATCTCCT	sm_TEMP_1109	unknown	158.0	370.1	266.0	256.0	116.3	141.8	61.8	89.6	74.0	160.9	125.7	174.5	171.8	119.8	92.2	143.0	108.7	139.1	62.0	191.2	86.4	71.0	55.2	176.4	107.4	52.0	40.6	74.8	82.9	140.7	19.1	71.3	39.2	55.8	111.6	98.9	42.9	26.3	9.6	97.6	37.5	79.8
CGGATGGCGGGGAGGA	sm_TEMP_1110	unknown	100.0	205.3	479.4	341.5	77.5	102.9	65.2	68.1	88.6	14.6	51.6	32.1	58.2	91.2	55.0	61.3	70.1	28.2	38.2	32.5	36.4	37.9	35.7	117.0	24.3	29.1	38.8	82.8	33.1	44.0	14.0	13.0	10.8	41.8	74.4	157.7	35.2	12.2	9.0	103.7	78.2	118.2
ACTCTAACACAAGCACTGACA	sm_TEMP_1111	unknown	242.1	145.2	181.1	220.7	195.2	314.2	167.0	138.0	143.9	89.9	55.2	70.2	103.3	77.9	107.9	78.3	47.9	40.5	126.6	73.1	90.9	56.8	92.6	43.0	117.4	95.7	92.0	64.1	74.6	81.6	52.1	23.3	41.2	79.0	95.5	95.7	53.6	126.7	89.3	80.9	70.0	75.0
CTGTCGACCGGAGCGGAC	sm_TEMP_1112	unknown	269.3	130.8	111.9	252.0	193.8	333.7	207.6	46.6	52.1	225.7	230.5	160.4	208.2	127.4	150.4	231.5	161.3	243.0	93.6	99.6	121.7	212.9	123.5	114.5	153.2	112.3	130.8	117.5	107.7	102.0	30.5	115.4	63.2	124.2	80.7	85.3	53.6	14.5	30.6	247.9	145.7	120.8
GAGGTGTAGAATAAGTGGGAGACCCT	sm_TEMP_1113	unknown	49.2	223.7	167.3	228.8	422.1	197.4	143.3	112.9	54.2	144.2	161.6	48.1	85.9	7.6	55.4	34.0	240.8	103.9	101.5	40.6	33.1	47.3	440.3	108.8	54.4	9.4	34.6	170.9	33.1	161.1	38.1	41.5	42.9	298.9	161.4	157.7	29.1	12.6	52.2	113.4	125.8	220.4
TGAGTGAAGCTCAGGGCT	sm_TEMP_1114	unknown	232.3	278.6	301.6	135.6	168.9	169.6	459.6	523.1	605.8	81.5	86.6	34.1	365.9	532.2	419.6	112.4	132.1	44.0	458.9	284.9	525.2	37.9	66.6	54.4	518.2	427.5	479.1	85.4	16.6	68.7	548.8	263.1	413.8	132.2	88.4	145.6	1256.0	648.9	519.2	148.6	124.4	112.1
CCGTCGGAAGCGCGGCGCGCGGCCC	sm_TEMP_1115	unknown	182.1	448.6	206.8	210.7	66.4	169.6	125.5	216.8	223.1	33.4	52.0	42.1	199.5	192.0	266.4	10.2	74.8	66.9	93.6	104.8	133.0	9.5	53.6	99.3	100.2	130.0	143.4	40.1	41.4	40.8	34.3	142.6	149.0	60.4	75.8	291.2	591.3	53.4	70.7	123.1	38.2	85.5
CCAGGTGCCGTAAGCTT	sm_TEMP_1116	unknown	193.9	302.1	218.0	285.9	178.5	105.7	181.9	213.2	252.3	248.7	244.6	152.4	249.6	83.6	100.7	200.9	230.3	100.4	255.8	168.3	205.9	350.2	177.1	418.0	120.2	165.4	96.2	301.7	91.2	196.6	506.9	171.1	372.6	235.8	169.9	201.9	459.5	403.1	183.5	623.3	342.9	310.4
TAAGTGCTGATTGTTGGTGTA	sm_TEMP_1117	unknown	344.2	153.0	169.9	132.6	245.0	239.1	322.7	284.9	186.6	108.7	103.2	124.3	186.5	190.1	124.9	166.8	125.1	79.3	246.6	96.0	107.1	104.1	143.0	39.8	160.3	167.5	223.4	152.2	82.9	117.1	108.0	105.0	54.4	155.4	150.9	112.6	88.8	100.0	121.7	81.8	155.4	115.0
GCGGCGGCGACTTTGGACGTGTGCC	sm_TEMP_1118	unknown	269.3	294.3	210.7	148.8	141.2	216.9	200.1	299.2	154.3	73.2	111.2	46.1	210.9	277.5	316.2	68.1	236.1	52.8	195.2	166.1	230.3	56.8	78.0	91.1	297.8	180.0	326.8	122.8	107.7	153.6	219.8	173.7	200.7	93.0	131.3	212.4	678.6	298.9	215.2	105.5	107.8	96.1
TTGGACCGGCGCAAGAC	sm_TEMP_1119	unknown	211.3	194.9	172.5	279.3	141.2	278.1	199.6	89.6	77.2	148.4	197.9	138.4	88.6	93.1	134.2	126.0	188.2	273.0	93.6	217.7	196.5	222.4	95.9	211.8	176.1	116.5	61.5	141.5	58.0	110.6	2032.7	1258.7	295.9	214.5	160.7	140.8	55.1	920.3	274.0	220.7	686.2	603.5
ACGGGCTTGGCAGAATCAGCGGGGA	sm_TEMP_1120	unknown	7.7	11.8	14.5	42.0	696.2	500.5	22.2	14.3	29.2	6.3	9.7	14.0	9.2	41.8	9.7	10.2	17.5	19.4	14.5	8.9	8.6	23.7	39.0	12.6	12.9	6.2	10.2	88.1	16.6	15.0	7.6	16.9	4.4	11.3	3.5	10.5	46.0	25.2	13.8	9.7	8.3	16.0
TCCCTGGTGGTCTAG	sm_TEMP_1121	unknown	202.1	130.8	186.4	203.4	340.5	205.8	315.3	327.9	302.4	324.0	231.7	276.8	152.8	182.5	148.4	384.8	180.0	195.5	174.1	209.6	161.5	487.4	313.6	179.6	131.7	174.8	237.2	381.8	265.2	221.3	216.0	99.8	114.9	150.1	162.9	182.6	292.6	261.9	336.4	300.7	159.0	108.9
GGTCCGCCGCGAGGC	sm_TEMP_1122	unknown	153.4	115.1	245.6	389.4	83.0	280.8	127.0	102.1	87.6	54.3	78.2	80.2	95.1	68.4	73.6	132.8	109.9	128.6	33.0	53.1	43.2	52.1	63.4	91.7	35.8	28.1	73.5	50.7	58.0	64.5	21.6	42.8	19.6	74.4	62.5	220.4	33.7	14.9	36.0	52.8	50.8	128.4
CCTGAACACGCCCGAT	sm_TEMP_1123	unknown	332.4	204.0	302.3	173.2	119.0	136.3	112.2	26.9	53.2	319.8	1161.1	132.4	95.7	47.5	142.3	190.7	102.9	1310.4	97.6	357.2	460.2	2460.7	99.1	2673.5	103.1	276.7	54.4	101.5	49.7	45.1	871.5	582.0	429.4	132.8	59.0	41.8	386.0	406.9	154.7	119.6	336.8	280.3
TACCCTACTCTGAGCACTGACT	sm_TEMP_1124	unknown	118.0	320.4	233.8	138.5	152.2	294.7	157.1	206.0	149.1	35.5	39.1	40.1	62.0	146.4	56.2	27.2	59.6	15.9	171.4	53.9	40.6	4.7	58.5	25.9	77.3	53.1	24.5	66.8	33.1	26.9	8.9	19.4	11.1	51.1	47.0	41.8	16.8	47.0	32.4	45.7	42.9	37.5
CCATATGGTCTAGCGGTTAGGATTCCT	sm_TEMP_1125	unknown	101.0	69.3	26.3	36.1	988.2	36.1	46.0	46.6	231.5	3059.9	1215.9	4139.3	345.8	150.2	81.7	943.2	1358.3	3651.0	1271.1	431.8	1018.8	1258.7	1692.9	739.8	631.3	180.0	88.4	667.5	3513.4	4465.4	34.3	1214.6	1116.2	913.2	4311.3	283.2	111.8	26.0	79.1	47.5	23.8	84.9
CGCGGCGCGCGGCCC	sm_TEMP_1126	unknown	204.7	222.3	312.8	290.3	73.4	147.4	145.8	159.4	166.8	37.6	83.0	66.2	183.8	108.3	238.1	85.1	111.1	121.5	30.3	89.3	129.6	37.9	37.4	163.1	95.9	139.4	192.9	40.1	66.3	58.0	81.3	83.0	102.7	42.5	102.5	579.2	621.9	70.6	46.8	277.8	45.8	118.5
CGGCGGCGACTTTGGACGTGTGCC	sm_TEMP_1127	unknown	299.5	245.9	237.7	169.1	105.2	189.1	285.6	216.8	167.9	71.1	106.8	88.2	236.5	252.8	335.2	54.5	237.3	91.6	185.9	152.1	201.4	23.7	89.4	94.8	367.9	241.3	342.3	82.8	99.4	165.4	228.7	225.6	205.1	97.6	136.9	265.5	755.2	314.2	178.7	94.1	119.0	97.7
GACTGTCGACCGGAGCG	sm_TEMP_1128	unknown	216.4	142.6	169.9	315.4	83.0	317.0	71.7	62.7	41.7	62.7	112.8	52.1	91.3	81.7	70.3	95.3	87.7	111.0	47.5	107.0	57.1	137.2	87.7	58.2	48.7	87.4	78.3	58.7	41.4	69.8	75.0	55.7	31.1	40.5	29.5	50.7	32.2	27.9	15.0	73.0	76.1	82.6
GATGGCGGGGAGGATGCGGCCGG	sm_TEMP_1129	unknown	239.5	323.1	174.5	155.1	185.5	161.3	77.1	193.5	178.3	77.3	128.2	168.5	193.0	243.3	171.0	37.5	106.4	199.0	63.3	261.3	137.1	28.4	175.5	165.0	124.5	157.1	152.9	77.4	555.2	283.6	50.8	111.5	124.3	68.4	132.0	209.2	145.5	31.3	51.6	65.1	23.4	43.2
TCCCATATGGTCTAGCGGTTAGGATTC	sm_TEMP_1130	unknown	200.0	197.5	136.3	222.5	217.3	264.2	380.5	274.1	167.9	194.4	274.0	276.8	196.8	193.9	216.7	109.0	360.0	258.9	261.1	99.6	161.9	75.7	284.3	122.7	297.8	150.8	217.4	194.9	414.3	384.6	202.0	189.3	337.5	198.6	358.0	261.5	453.4	100.8	238.6	109.9	133.4	139.7
CGGTAGAGCATGAGAC	sm_TEMP_1131	unknown	70.3	77.2	172.5	192.7	406.9	317.0	225.3	229.3	164.7	363.7	240.6	349.0	148.4	212.9	110.0	326.9	321.5	177.9	311.2	141.7	190.5	317.0	292.4	106.2	217.6	188.3	179.8	304.4	132.6	178.3	147.4	83.0	183.1	417.1	231.6	226.9	340.1	410.0	450.3	160.9	293.9	174.6
TTTTTCCTGCAGGTAGAACAGCACCCA	sm_TEMP_1132	unknown	375.4	206.6	175.2	187.2	150.9	139.0	282.7	132.6	226.3	39.7	28.2	30.1	165.8	66.5	78.0	13.6	23.4	17.6	85.7	48.7	45.8	4.7	26.0	22.8	28.6	46.8	69.3	8.0	24.9	21.5	7.6	18.1	20.9	25.9	36.5	29.0	26.0	9.2	68.9	22.0	11.5	15.1
CCTGTCTGAGGGCCGCT	sm_TEMP_1133	unknown	38.5	130.8	711.9	239.5	51.2	61.2	108.7	100.3	83.4	58.5	110.8	6.0	56.5	38.0	135.0	68.1	32.7	1.8	108.1	41.3	51.8	28.4	79.6	110.7	37.2	48.9	69.3	45.4	16.6	91.3	40.7	27.2	54.4	75.7	73.7	92.5	216.0	45.4	123.5	78.2	86.2	126.2
CCAGGTGCTGTAAGCT	sm_TEMP_1134	unknown	113.4	200.1	404.3	208.1	160.6	144.6	94.9	98.5	147.0	71.1	60.0	26.1	155.5	79.8	78.0	78.3	72.5	31.7	158.2	51.7	51.1	42.6	61.7	36.7	51.5	37.4	47.8	66.8	16.6	60.2	88.9	55.7	34.1	124.9	51.9	47.5	49.0	27.1	60.0	49.2	104.6	111.8
TCTTGGTCGAATTAGTTCTGCGC	sm_TEMP_1135	unknown	64.1	83.7	43.5	21.4	957.8	52.8	32.1	41.2	154.3	1195.5	728.2	746.0	76.1	146.4	112.8	1011.3	301.6	526.6	659.3	307.8	462.4	1514.3	1348.5	892.2	345.0	337.0	35.2	1303.0	1425.3	1317.0	22.9	285.2	344.9	462.2	737.7	156.1	13.8	26.0	7.2	17.6	23.1	50.0
GTAAGTGCTGATTGTTGGTGTAG	sm_TEMP_1136	unknown	317.5	176.6	156.7	124.9	220.1	219.7	225.3	177.4	163.7	46.0	57.2	102.3	133.7	115.9	91.4	78.3	64.3	33.5	105.5	70.1	61.2	4.7	71.5	25.3	48.7	103.0	113.5	53.4	33.1	55.9	22.9	29.8	28.0	54.5	88.4	57.9	58.2	24.8	67.7	70.3	58.1	53.8
GCCGCCCCGTCGCCC	sm_TEMP_1137	unknown	71.8	226.3	196.2	175.4	386.2	147.4	175.9	1049.9	539.1	196.5	192.2	230.6	188.7	992.2	297.6	473.3	227.9	149.7	230.8	404.5	164.5	302.9	300.6	266.2	234.8	316.2	379.3	608.8	223.7	354.5	181.7	121.9	157.8	148.1	144.6	374.9	667.9	375.6	331.0	338.5	134.1	100.6
TTAAGTCCTTAACTGCT	sm_TEMP_1138	unknown	351.3	213.2	215.3	99.5	138.4	175.2	380.0	270.5	332.6	89.9	68.5	88.2	185.4	260.4	215.1	177.1	74.8	42.3	213.6	115.1	158.2	52.1	42.2	29.1	226.2	215.3	289.1	85.4	24.9	56.9	133.4	49.3	65.5	102.3	71.6	49.1	237.4	287.4	167.9	53.6	97.4	45.2
GTGAGGTCCTCGGATCGGCCC	sm_TEMP_1139	unknown	215.4	153.0	323.3	159.2	227.0	114.0	218.9	102.1	78.2	31.4	36.7	52.1	72.3	30.4	21.0	47.7	67.8	59.9	106.8	56.1	10.5	4.7	43.9	12.0	48.7	17.7	21.5	29.4	16.6	12.9	22.9	38.9	24.0	37.2	21.1	27.4	16.8	29.8	11.4	39.6	64.2	72.7
CACGACCTCAGATCAGAC	sm_TEMP_1140	unknown	195.9	167.4	101.4	264.1	332.2	122.3	524.8	107.5	85.5	340.7	569.1	160.4	292.5	83.6	367.9	286.0	218.6	598.8	150.3	245.8	397.8	548.9	214.5	454.0	246.2	143.6	134.4	192.2	116.0	215.9	310.0	202.2	145.9	162.7	190.2	205.9	148.6	183.2	168.5	365.7	273.7	241.8
AAAAGCTTGATCCTGGCT	sm_TEMP_1141	unknown	394.4	217.1	117.2	207.4	84.4	147.4	165.1	138.0	183.5	73.2	130.6	56.2	224.5	161.6	324.2	71.5	112.2	68.7	100.2	320.3	351.6	85.2	102.4	72.7	233.3	589.8	701.9	64.1	16.6	83.8	458.6	169.8	273.6	41.8	58.3	113.4	326.3	288.2	269.8	95.0	81.9	86.5
ATGTCCACCAGTAGCGC	sm_TEMP_1142	unknown	205.2	181.8	262.1	131.2	189.6	197.4	189.8	220.4	228.3	131.7	80.2	72.2	169.1	212.9	182.7	126.0	102.9	47.6	254.5	106.3	177.3	75.7	112.1	70.8	264.8	223.7	313.6	130.8	66.3	104.2	212.2	134.8	199.0	91.7	87.7	93.3	491.7	672.2	622.3	29.0	94.8	63.4
CCCTGAACACGCCCGATCTCGT	sm_TEMP_1143	unknown	255.9	210.6	214.7	187.5	108.0	189.1	113.7	134.4	108.4	20.9	45.1	50.1	59.8	100.7	63.1	34.0	28.1	14.1	88.3	67.9	34.9	33.1	74.7	45.5	50.1	75.9	52.0	64.1	16.6	40.8	78.8	31.1	32.1	43.8	42.8	62.7	39.8	61.8	61.8	85.3	52.3	63.1
ACGTGTGCCGGGCCCT	sm_TEMP_1144	unknown	237.5	290.4	286.5	166.9	56.7	116.8	48.4	136.2	109.5	37.6	49.6	50.1	154.4	161.6	126.5	64.7	45.6	37.0	54.1	239.9	96.2	61.5	39.0	113.8	68.7	218.4	193.5	48.1	66.3	47.3	64.8	79.1	72.3	24.6	44.2	205.9	297.2	62.2	41.4	102.0	35.7	60.9
GGTTAGGATTCGGCGCTC	sm_TEMP_1145	unknown	54.4	393.7	399.7	136.3	95.5	75.1	118.1	293.8	166.8	66.9	103.2	48.1	68.0	211.0	157.7	78.3	91.2	49.3	88.3	79.7	80.4	33.1	79.6	101.2	12.9	82.2	106.3	85.4	33.1	176.2	15.2	67.4	95.3	73.1	98.3	225.3	461.1	42.4	159.5	164.4	103.5	129.1
ATGGTTCCTTTGATCGCTCGCC	sm_TEMP_1146	unknown	104.6	385.8	312.8	196.0	58.1	94.5	121.1	134.4	108.4	85.7	82.6	46.1	71.2	123.6	139.5	37.5	77.2	107.4	131.9	70.9	103.7	108.8	73.1	167.6	68.7	71.8	68.7	82.8	41.4	118.2	348.1	219.1	106.4	61.8	92.7	89.3	79.7	123.3	131.3	80.0	159.4	132.9
CCCCCCGCCGTCGGAAGCG	sm_TEMP_1147	unknown	223.6	230.2	150.8	286.6	88.6	169.6	81.0	129.0	71.9	89.9	62.9	86.2	79.9	79.8	90.6	51.1	90.0	86.3	63.3	68.6	34.2	94.6	45.5	91.1	93.0	51.0	62.1	120.2	124.3	99.9	57.2	106.3	53.4	65.1	84.2	152.8	186.9	58.0	35.4	29.9	37.5	84.6
TTACACTACGACTAACAGGACAACAC	sm_TEMP_1148	unknown	88.7	319.1	293.7	114.6	119.0	211.3	107.2	234.7	135.5	37.6	28.6	28.1	46.8	93.1	58.2	20.4	24.5	14.1	94.9	48.7	42.4	4.7	32.5	13.3	18.6	21.8	38.2	26.7	24.9	45.1	10.2	13.0	30.7	43.8	26.0	32.2	26.0	37.0	68.3	32.5	20.6	25.9
GGATGGCGGGGAGGATGCGGC	sm_TEMP_1149	unknown	139.0	120.3	250.2	332.3	76.1	216.9	112.2	78.8	89.7	52.3	70.5	52.1	71.2	104.5	101.5	51.1	123.9	42.3	46.2	38.4	50.7	42.6	76.4	95.5	45.8	44.7	77.7	130.8	290.0	122.5	16.5	19.4	18.2	56.5	82.1	221.2	42.9	32.1	20.4	152.1	83.7	95.1
AGAAAGACGCTCTCGTAAC	sm_TEMP_1150	unknown	47.7	218.4	547.2	174.3	41.5	100.1	47.4	148.7	219.0	43.9	28.6	2.0	70.7	161.6	107.1	6.8	52.6	5.3	40.9	38.4	39.8	4.7	107.2	56.9	55.8	37.4	35.8	69.4	58.0	112.8	6.4	63.5	132.4	59.1	30.9	36.2	117.9	242.4	150.5	53.6	131.3	42.6
ACCCTACTCTGAGCACTGACTT	sm_TEMP_1151	unknown	107.2	289.0	269.3	129.3	101.0	228.0	32.6	66.3	25.0	16.7	10.5	28.1	18.5	41.8	24.3	17.0	9.4	5.3	36.9	57.6	12.0	14.2	22.7	19.0	18.6	42.6	11.9	18.7	33.1	24.7	10.2	7.8	1.0	17.3	21.1	23.3	12.3	14.9	11.4	19.3	15.5	18.6
ACGGTCCCTGCGGAGC	sm_TEMP_1152	unknown	246.2	102.0	129.7	214.4	217.3	211.3	347.4	261.6	317.0	171.4	124.9	206.6	368.6	366.9	300.0	367.7	270.0	220.2	192.5	199.3	139.7	283.9	235.6	428.1	254.8	180.0	244.3	574.1	298.3	481.2	181.7	116.7	80.7	401.8	397.3	437.6	654.1	159.2	124.7	523.1	315.9	218.5
GCGACTGTCGACCGGA	sm_TEMP_1153	unknown	159.5	204.0	160.0	362.5	48.4	186.3	28.2	41.2	32.3	62.7	127.4	88.2	79.4	55.1	54.2	78.3	113.4	116.2	44.8	128.4	51.1	231.9	56.9	126.5	55.8	57.2	43.0	48.1	8.3	72.0	34.3	49.3	32.8	39.8	69.5	107.0	30.6	9.5	12.6	73.0	67.4	102.5
TTTGGACGTGTGCCGGGCCCT	sm_TEMP_1154	unknown	269.3	185.7	147.5	183.1	63.7	269.7	127.5	120.0	117.8	41.8	53.6	86.2	179.4	163.5	177.9	64.7	63.1	91.6	109.4	154.3	93.5	52.1	73.1	84.1	173.2	227.8	245.5	32.0	58.0	54.8	125.8	115.4	133.8	49.8	51.2	92.5	572.9	106.5	94.7	62.4	47.6	66.6
CAGTCGGTAGAGCATGAGAC	sm_TEMP_1155	unknown	190.3	121.6	133.7	96.5	430.4	144.6	277.2	198.9	242.9	627.0	505.8	567.6	198.4	167.3	172.6	456.3	418.5	746.8	577.5	365.4	434.6	955.9	552.4	342.1	475.3	430.7	333.9	510.0	248.6	409.3	247.7	228.1	347.6	480.2	545.4	138.4	304.8	302.7	465.3	125.7	115.0	107.0
CCCACGTTGGGCGCCA	sm_TEMP_1156	unknown	118.5	99.4	132.4	189.0	289.3	286.4	173.9	148.7	88.6	342.8	190.6	439.2	129.4	159.7	71.2	493.7	192.9	209.6	236.0	127.0	75.9	227.1	318.4	158.7	133.1	176.8	229.4	331.1	223.7	172.9	293.5	102.4	101.4	263.7	196.5	181.8	474.8	266.8	342.9	451.0	173.4	133.9
TAATGGATAAGGCACTG	sm_TEMP_1157	unknown	220.0	119.0	125.8	68.2	387.5	191.9	261.9	184.5	355.5	1111.9	727.8	810.2	197.9	230.0	154.4	875.1	382.2	2013.1	956.0	474.6	801.3	1661.0	302.2	428.7	485.3	504.5	342.9	248.3	290.0	331.9	200.7	515.9	494.6	423.1	796.0	105.4	412.0	151.2	258.4	44.8	66.3	66.3
GCCGAGAAGACGATCGAACTTG	sm_TEMP_1158	unknown	126.7	109.9	243.0	334.5	174.4	122.3	293.0	82.4	66.7	140.0	68.1	90.2	78.3	34.2	29.9	27.2	106.4	155.0	114.7	20.7	37.9	37.9	26.0	37.3	81.6	2.1	11.3	10.7	58.0	32.2	12.7	46.7	45.3	66.4	53.3	24.9	18.4	20.2	14.4	52.8	56.3	68.2
GCAAGTGCTACACTTTGGGGTG	sm_TEMP_1159	unknown	292.4	130.8	211.4	141.1	181.3	152.9	721.0	403.1	605.8	92.0	62.1	112.3	188.7	186.3	171.4	64.7	64.3	54.6	201.7	152.1	131.5	23.7	86.1	12.6	131.7	149.8	141.0	48.1	16.6	18.3	45.7	44.1	30.1	35.9	10.5	12.9	21.4	83.6	75.5	14.9	22.0	24.0
TGCACGAGACTGTCCAGAGGGGAGGCA	sm_TEMP_1160	unknown	267.2	179.2	261.4	125.3	132.9	136.3	109.2	168.4	150.1	14.6	29.0	20.1	90.8	119.8	50.5	10.2	22.2	19.4	50.1	90.0	31.2	9.5	21.1	20.9	28.6	48.9	34.6	10.7	8.3	29.0	7.6	10.4	15.5	21.9	26.7	44.2	21.4	12.2	49.8	19.3	12.3	21.1
AGTAAGTGCTGATTGTTGGGGTAG	sm_TEMP_1161	unknown	312.4	181.8	199.5	162.8	159.2	86.2	195.2	86.0	138.7	20.9	13.7	32.1	46.8	26.6	34.4	6.8	12.9	12.3	36.9	19.2	15.0	0.0	22.7	9.5	7.2	13.5	20.9	8.0	0.0	7.5	1.3	7.8	3.7	4.0	7.0	4.8	7.7	2.3	5.4	2.6	2.9	2.9
TGTTGTAGAACACGGCAACTGGCCACC	sm_TEMP_1162	unknown	311.8	153.0	157.4	101.3	186.8	186.3	384.5	125.4	159.5	39.7	45.9	44.1	109.8	121.7	79.2	6.8	52.6	59.9	125.3	59.8	62.4	18.9	66.6	19.0	71.6	84.3	70.5	16.0	33.1	49.4	12.7	19.4	35.1	71.7	30.2	49.9	47.5	21.8	85.1	51.0	47.2	37.5
CAGGAGAACGGTTTCCAGCAGAGGACA	sm_TEMP_1163	unknown	167.2	283.8	298.3	102.4	170.2	72.3	133.9	225.7	111.6	16.7	28.6	40.1	114.7	138.8	51.3	13.6	44.4	10.6	25.1	86.4	37.9	0.0	47.1	11.4	15.7	36.4	50.8	21.4	66.3	22.6	2.5	15.6	27.0	41.8	39.3	28.2	29.1	9.9	95.9	34.3	9.4	13.5
CAAGTGCTACACATTGGGGT	sm_TEMP_1164	unknown	197.0	128.2	135.7	180.2	225.6	222.5	319.7	157.7	205.4	121.2	94.3	56.2	132.1	136.9	107.5	98.7	123.9	54.6	166.1	66.4	74.8	23.7	108.9	41.7	121.7	73.9	106.9	98.8	116.0	73.0	47.0	41.5	35.1	117.6	98.3	77.2	46.0	58.4	84.5	65.9	109.3	86.8
GTCGGAAGCGCGGCGCGCGGCCC	sm_TEMP_1165	unknown	211.3	223.7	146.8	260.5	81.7	158.5	103.8	134.4	120.9	92.0	235.0	838.3	263.1	77.9	326.7	200.9	157.8	251.9	36.9	389.0	181.8	33.1	100.7	192.9	131.7	134.2	213.3	48.1	439.2	564.0	82.6	245.0	923.6	114.2	119.3	448.1	574.4	83.6	173.9	124.8	49.0	95.1
CCGGGGCTCCGGGGTCTCCT	sm_TEMP_1166	unknown	130.8	239.3	160.0	375.8	94.1	80.6	130.5	168.4	74.0	56.4	114.1	66.2	64.2	104.5	104.7	51.1	208.1	66.9	38.2	63.5	77.4	33.1	91.0	133.4	44.4	57.2	110.5	133.5	256.9	180.5	48.3	51.9	68.2	99.0	197.2	641.2	75.1	42.8	89.9	206.6	139.2	213.3
CAGTCGGTAGAGCATCAGAC	sm_TEMP_1167	unknown	163.6	81.1	95.5	77.4	420.8	241.9	312.3	240.1	232.5	683.5	514.2	746.0	283.3	258.5	169.4	446.0	340.2	773.2	898.0	495.3	478.6	1121.5	424.0	542.5	718.6	495.2	391.3	632.8	339.7	533.9	411.6	298.1	428.0	452.3	657.7	125.5	367.6	456.5	596.0	102.9	126.2	81.7
CTAGGGGTATGATTCTC	sm_TEMP_1168	unknown	80.5	273.4	274.6	287.0	91.3	69.5	100.3	197.1	66.7	305.2	222.5	130.4	69.6	131.2	133.0	180.5	212.7	227.2	156.9	88.6	168.3	388.0	123.5	239.0	117.4	90.5	70.5	149.5	24.9	321.2	87.7	75.2	137.2	85.0	352.4	148.8	122.5	121.4	45.6	112.5	86.5	96.1
TCGAGCCGATCGCTGGCCC	sm_TEMP_1169	unknown	101.6	272.0	343.7	259.0	59.5	38.9	110.2	180.9	123.0	43.9	63.7	20.1	51.1	85.5	113.6	54.5	97.0	8.8	72.5	48.7	59.7	28.4	82.9	76.5	20.0	59.3	62.7	48.1	0.0	108.5	36.8	19.4	27.7	50.5	99.0	158.5	46.0	32.1	76.7	114.3	55.9	83.6
TTACACTACGACTAACAGGACAACACT	sm_TEMP_1170	unknown	110.3	279.9	315.4	101.7	146.7	116.8	109.2	138.0	156.4	35.5	25.0	10.0	73.9	127.4	58.6	10.2	29.2	14.1	68.6	54.6	42.4	9.5	26.0	15.8	10.0	27.0	36.4	37.4	8.3	35.4	1.3	13.0	18.9	61.8	47.0	41.0	23.0	11.5	57.6	17.6	19.8	26.6
TCTGTCTACCTGTCACCAACTCATGT	sm_TEMP_1171	unknown	111.3	262.9	222.6	94.3	171.6	205.8	118.1	139.7	127.2	29.3	48.8	46.1	43.0	83.6	52.2	6.8	35.1	21.1	75.2	40.6	35.7	9.5	76.4	27.8	38.7	34.3	24.5	90.8	49.7	48.3	6.4	6.5	19.3	47.8	50.5	35.4	29.1	17.6	51.6	45.7	31.0	21.5
TAAGCACAGACAACAGTCAGAACCCGT	sm_TEMP_1172	unknown	133.9	188.3	257.5	140.7	141.2	205.8	83.5	111.1	131.4	29.3	33.9	22.1	63.6	64.6	84.1	6.8	25.7	14.1	56.7	40.6	37.6	0.0	61.7	29.7	11.5	25.0	35.8	13.4	91.2	43.0	0.0	10.4	45.6	35.2	40.0	59.5	32.2	6.9	128.9	11.4	31.0	32.0
CCTCGATCCAACCTTTTGT	sm_TEMP_1173	unknown	126.7	147.8	335.8	302.1	45.7	108.4	112.7	114.7	113.6	54.3	62.5	46.1	90.8	60.8	212.7	74.9	60.8	77.5	65.9	38.4	74.0	23.7	68.2	152.4	47.2	57.2	95.6	26.7	8.3	110.6	122.0	33.7	119.9	67.1	151.6	197.9	180.7	111.8	170.9	122.2	92.3	117.9
ATCCTTAGGTCGCTG	sm_TEMP_1174	unknown	66.7	138.6	33.6	37.6	739.1	50.1	18.3	55.5	109.5	3960.7	1643.1	1445.9	149.5	70.3	44.5	2938.5	979.6	1278.7	1235.5	358.7	816.3	5593.3	794.5	964.9	458.1	237.2	49.6	950.5	911.5	1417.9	39.4	322.8	594.6	719.3	3244.4	298.5	134.8	43.1	44.4	12.3	14.8	49.3
AGGTGTAGAATAAGTGGGAGACCC	sm_TEMP_1175	unknown	104.1	400.2	139.6	112.4	110.7	197.4	38.5	112.9	74.0	81.5	64.5	150.4	68.0	72.2	69.5	17.0	78.3	118.0	79.1	39.9	66.9	37.9	248.6	48.1	107.4	29.1	34.0	130.8	33.1	89.2	45.7	41.5	46.3	138.1	42.1	94.1	88.8	78.3	63.6	130.1	46.9	78.5
CTGCTAACGTTGTTCCT	sm_TEMP_1176	unknown	374.4	145.2	208.1	79.2	103.8	152.9	483.3	206.0	415.0	64.8	50.0	100.3	317.0	201.5	215.1	105.6	42.1	31.7	262.4	205.2	224.6	47.3	53.6	16.4	213.3	375.5	397.2	69.4	24.9	45.1	130.9	60.9	80.1	87.7	59.7	63.6	242.0	218.0	173.3	54.5	41.1	43.6
GGCCATACCACCCTGAACACGCCC	sm_TEMP_1177	unknown	267.7	274.7	229.8	130.8	51.2	105.7	65.7	37.6	58.4	50.2	62.5	64.2	36.4	51.3	68.3	34.0	44.4	51.1	18.5	63.5	36.1	33.1	47.1	153.7	28.6	124.8	51.4	61.4	33.1	51.6	448.5	193.1	303.0	39.8	27.4	59.5	245.1	324.1	111.5	128.4	185.0	122.4
AGCCGCTTCTGTAGCACAACACG	sm_TEMP_1178	unknown	188.8	176.6	163.3	136.7	157.8	230.8	177.9	168.4	137.6	94.1	53.6	58.2	82.6	106.4	96.6	17.0	49.1	7.0	122.6	54.6	58.2	28.4	63.4	24.7	97.3	46.8	71.1	69.4	33.1	64.5	58.4	18.1	43.2	57.1	46.3	41.0	58.2	83.2	124.1	44.8	46.9	28.5
AGGTGTAGAATAAGTGGGAGACC	sm_TEMP_1179	unknown	117.5	323.1	164.6	86.2	137.0	222.5	6.9	26.9	11.5	35.5	66.5	282.8	172.3	68.4	27.1	166.8	32.7	116.2	55.4	120.3	82.3	56.8	149.5	54.4	403.7	9.4	23.9	21.4	66.3	97.8	26.7	219.1	166.6	49.1	24.6	86.1	13.8	21.0	114.5	9.7	9.0	27.5
CTGTCGACCGGAGCGGACT	sm_TEMP_1180	unknown	265.2	113.8	81.0	186.0	243.6	158.5	66.7	34.0	182.5	696.0	604.5	659.8	506.7	180.6	246.2	953.4	357.7	1382.6	118.7	589.8	432.4	880.2	323.3	683.5	335.0	144.6	88.4	184.2	232.0	199.8	30.5	668.9	271.6	310.2	287.1	90.1	24.5	13.0	29.4	329.7	120.8	142.5
GCCGGCCTTGACTAGCCT	sm_TEMP_1181	unknown	82.6	296.9	313.5	151.4	159.2	44.5	113.2	498.1	223.1	259.2	310.7	94.3	133.7	363.1	413.2	442.6	468.7	49.3	356.0	242.8	254.7	250.8	305.4	521.0	146.0	278.8	309.4	558.0	157.4	956.0	343.0	97.2	181.1	518.7	1109.1	1065.1	577.5	364.2	344.1	1232.6	995.6	899.8
CCCGTGGAGGTGGAGGCTGCAC	sm_TEMP_1182	unknown	85.1	126.9	147.5	129.3	272.7	286.4	59.3	105.7	64.6	54.3	58.4	74.2	54.9	114.0	55.8	47.7	58.4	33.5	120.0	131.4	74.8	37.9	134.8	42.4	150.3	180.0	286.1	176.2	157.4	83.8	217.2	145.2	140.5	41.2	26.7	45.9	261.9	452.0	599.0	31.7	23.4	17.9
CAGACAACTCTTAGC	sm_TEMP_1183	unknown	152.3	105.9	142.9	338.9	163.3	141.8	446.2	68.1	78.2	106.6	114.5	30.1	149.5	87.4	173.0	153.2	157.8	45.8	88.3	21.4	101.8	52.1	133.2	110.7	105.9	69.7	161.9	130.8	41.4	110.6	461.2	225.6	140.5	160.1	154.4	182.6	113.4	294.3	307.0	377.2	243.0	301.1
CACATCAAACAGAAACACTGGT	sm_TEMP_1184	unknown	162.6	119.0	154.8	121.6	249.1	230.8	253.5	193.5	296.1	66.9	70.5	46.1	107.1	133.1	188.4	30.6	64.3	35.2	147.7	63.5	182.6	33.1	92.6	15.2	141.7	67.6	135.0	82.8	58.0	58.0	52.1	54.4	66.9	113.6	84.2	92.5	82.7	117.2	157.1	64.2	110.7	65.3
GCAAGTGCTACACATTGGGGTG	sm_TEMP_1185	unknown	227.7	69.3	123.1	120.8	177.2	314.2	219.9	123.6	238.8	56.4	37.5	104.3	93.0	87.4	92.2	30.6	50.3	56.4	93.6	50.9	60.9	23.7	73.1	19.6	75.9	77.0	104.5	58.7	66.3	47.3	44.5	27.2	30.4	50.5	26.7	29.0	27.6	68.3	42.6	22.0	25.6	28.5
TAAATGCTACATGTTGGGGC	sm_TEMP_1186	unknown	260.0	134.7	130.4	86.9	236.7	183.5	136.9	129.0	108.4	58.5	54.4	70.2	68.0	98.8	41.2	74.9	39.7	52.8	117.4	68.6	28.9	37.9	110.5	9.5	58.7	31.2	40.6	64.1	24.9	52.6	17.8	22.0	7.8	81.0	35.1	20.1	12.3	24.0	20.4	17.6	36.8	27.9
GGATGGCGGGGAGGATGCGGCCGGCGGCGG	sm_TEMP_1187	unknown	123.1	104.6	215.3	378.7	69.2	139.0	34.1	53.7	58.4	18.8	42.7	44.1	63.1	79.8	50.9	3.4	79.5	28.2	6.6	20.7	23.7	4.7	92.6	106.2	8.6	18.7	20.3	69.4	348.0	186.9	7.6	18.1	17.9	17.3	52.6	63.6	27.6	8.8	28.8	98.5	32.8	61.5
TGACCTTTGACCCTGACACTCTTTAC	sm_TEMP_1188	unknown	76.9	289.0	289.7	117.5	62.3	191.9	46.0	114.7	126.2	14.6	10.5	6.0	23.4	81.7	26.7	6.8	12.9	5.3	23.7	50.9	20.3	0.0	26.0	12.0	11.5	22.9	28.7	18.7	16.6	20.4	2.5	9.1	9.8	13.9	17.5	21.7	16.8	5.7	17.4	14.1	15.9	11.5
TTCAGTCATTGTTTCTGGTCAT	sm_TEMP_1189	unknown	202.1	125.6	171.9	186.8	148.1	191.9	472.9	274.1	346.2	202.7	114.9	112.3	222.4	237.6	188.8	119.2	161.3	54.6	283.5	117.4	204.4	42.6	136.5	37.9	243.4	167.5	241.9	96.1	82.9	95.6	195.7	112.8	102.7	161.4	146.0	156.9	162.4	270.6	236.8	142.4	150.7	132.9
CACCGCCGGCCTTGACTAGCCTT	sm_TEMP_1190	unknown	159.5	175.3	139.6	140.7	159.2	250.3	155.2	252.6	125.1	144.2	167.7	186.5	162.0	192.0	135.8	170.2	80.7	96.9	221.5	252.4	170.2	142.0	196.6	158.1	133.1	232.0	271.2	149.5	99.4	165.4	73.7	111.5	95.6	87.7	97.6	133.5	186.9	90.8	102.5	189.0	137.7	138.7
AATGTGATTTGCAGGA	sm_TEMP_1191	unknown	62.6	211.9	433.3	230.6	41.5	41.7	85.0	109.3	97.0	31.4	43.5	6.0	22.8	72.2	125.3	44.3	47.9	3.5	80.4	31.0	63.1	23.7	27.6	46.2	45.8	31.2	43.0	34.7	0.0	66.6	44.5	23.3	33.1	40.5	63.2	67.6	52.1	92.0	71.3	51.0	67.4	76.2
TCCCGGCCATCGCACCA	sm_TEMP_1192	unknown	237.0	146.5	221.9	134.1	88.6	191.9	153.7	86.0	130.3	31.4	28.6	60.2	48.4	62.7	50.9	54.5	26.9	22.9	54.1	41.3	43.2	4.7	24.4	22.1	103.1	71.8	139.8	37.4	33.1	19.3	166.4	58.3	56.4	25.2	16.1	19.3	101.1	227.9	113.9	39.6	16.2	13.5
ACCCGTGGAGGTGGAGGCTGCA	sm_TEMP_1193	unknown	139.0	214.5	227.8	115.7	125.9	189.1	85.0	154.1	117.8	35.5	23.0	46.1	44.6	91.2	92.6	37.5	23.4	19.4	54.1	84.1	75.1	14.2	68.2	18.3	70.1	92.6	181.6	77.4	91.2	55.9	120.7	71.3	115.9	20.6	18.3	17.7	173.1	196.6	366.9	22.0	11.2	6.7
GTTCGACTCCCGGTATG	sm_TEMP_1194	unknown	52.3	65.4	2.0	15.5	791.7	80.6	2.0	9.0	157.4	2491.4	1174.4	1788.9	238.7	64.6	76.4	2155.3	921.1	2220.9	705.4	324.0	571.7	4197.3	1610.1	2485.0	438.0	274.6	35.2	1401.8	1417.0	1981.9	7.6	480.9	735.5	842.1	3324.4	203.5	26.0	11.1	19.8	0.9	9.4	81.7
CGACGCCGCGCGGAAGGC	sm_TEMP_1195	unknown	172.3	100.7	133.7	312.8	159.2	125.1	128.5	98.5	73.0	98.2	102.4	108.3	94.1	79.8	106.3	115.8	239.6	144.4	50.1	45.8	68.7	137.2	94.2	120.1	64.4	51.0	88.4	168.2	662.9	179.4	48.3	37.6	43.6	152.1	160.7	471.4	78.1	38.9	25.2	153.9	182.5	207.2
TTTTTTGACTAGGCGGGA	sm_TEMP_1196	unknown	201.6	208.0	287.1	50.1	110.7	141.8	315.8	213.2	455.6	62.7	36.7	108.3	112.5	211.0	198.5	27.2	39.7	33.5	171.4	146.9	131.5	14.2	89.4	31.6	171.8	193.5	169.1	90.8	49.7	60.2	55.9	121.9	124.0	44.5	35.8	60.3	96.5	350.8	236.8	55.4	29.2	27.9
AGTGCTACACGTTGGGGTG	sm_TEMP_1197	unknown	134.4	171.3	309.5	87.7	175.8	114.0	107.7	213.2	350.3	69.0	33.9	64.2	50.6	154.0	48.1	61.3	97.0	31.7	56.7	38.4	35.3	42.6	84.5	17.1	25.8	34.3	45.4	72.1	66.3	56.9	19.1	32.4	7.4	37.2	46.3	36.2	13.8	12.2	21.0	39.6	61.3	24.3
TCCCATATGGTCTAGCGG	sm_TEMP_1198	unknown	0.5	1.3	0.0	4.8	979.9	5.6	433.9	0.0	0.0	1630.3	1238.5	4.0	417.0	0.0	392.6	0.0	7.0	0.0	687.0	1.5	802.0	4.7	3.2	1.9	572.6	2.1	0.0	2.7	0.0	2.1	1.3	0.0	1.4	2.7	5.6	1.6	3.1	2.7	4.8	5.3	2.5	3.5
AGCTCCGTCGCTGCGATCT	sm_TEMP_1199	unknown	168.7	176.6	160.0	204.8	128.7	152.9	164.1	73.5	51.1	117.0	175.3	146.4	73.9	91.2	112.4	102.1	141.4	197.3	75.2	129.2	112.3	241.3	79.6	203.6	113.1	103.0	85.4	128.2	74.6	147.2	2735.3	1131.7	360.1	134.8	197.9	189.9	87.3	622.2	370.5	276.9	840.5	721.0
CGGTCCGCCGCGAGGC	sm_TEMP_1200	unknown	161.1	103.3	153.4	325.7	67.8	178.0	271.8	80.6	100.1	69.0	90.3	98.3	147.3	74.1	82.9	149.8	135.6	102.2	47.5	44.3	63.1	33.1	43.9	52.5	53.0	31.2	77.1	37.4	24.9	44.0	53.4	150.4	43.9	82.4	59.7	123.9	47.5	24.4	30.6	47.5	81.9	160.8
CGTGTGCCGGGCCCTTCTC	sm_TEMP_1201	unknown	126.7	235.4	169.2	210.4	42.9	200.2	20.8	62.7	29.2	62.7	57.6	112.3	62.0	58.9	35.6	57.9	52.6	146.2	17.1	119.6	46.6	104.1	82.9	103.1	54.4	62.4	35.8	58.7	82.9	72.0	20.3	27.2	30.4	25.9	31.6	93.3	29.1	20.2	7.2	106.4	21.3	48.0
GAGCGCCGCGACTCCTCAGA	sm_TEMP_1202	unknown	342.1	120.3	171.2	35.0	185.5	127.9	116.1	60.9	159.5	33.4	21.8	42.1	85.4	79.8	87.3	68.1	22.2	15.9	23.7	32.5	22.5	4.7	21.1	20.9	4.3	14.6	30.5	8.0	16.6	16.1	0.0	3.9	10.5	59.1	15.4	140.0	27.6	0.0	37.8	52.8	34.3	32.7
TAGAGTAAATTCAGATCGTGGCAC	sm_TEMP_1203	unknown	164.6	160.9	181.1	121.9	210.4	141.8	226.3	111.1	237.7	43.9	42.7	16.0	89.2	110.2	91.0	17.0	37.4	14.1	130.5	42.1	51.8	0.0	71.5	22.1	44.4	38.5	52.0	53.4	41.4	58.0	7.6	27.2	29.7	70.4	43.5	41.0	35.2	19.1	64.8	32.5	31.4	26.6
CCGGAGCGGACTGCCC	sm_TEMP_1204	unknown	171.3	120.3	123.8	147.4	211.8	205.8	579.2	519.6	360.8	255.0	165.2	260.7	519.2	809.7	418.4	561.8	347.2	248.3	639.5	343.2	255.8	350.2	240.5	207.4	721.5	695.9	958.2	550.0	165.7	330.9	432.0	373.3	350.7	399.1	174.1	155.3	2044.9	1029.9	736.3	139.8	234.0	144.5
TCGAGCTGACGGTCC	sm_TEMP_1205	unknown	174.9	268.1	196.9	148.1	77.5	111.2	56.3	146.9	95.9	119.1	104.4	56.2	106.0	123.6	106.3	85.1	65.5	133.9	46.2	202.2	129.6	260.3	63.4	130.9	120.2	234.1	159.5	90.8	49.7	69.8	132.1	76.5	66.9	25.9	56.9	86.9	205.3	171.4	54.0	56.3	45.1	38.8
AGACGCTCTCGTAAC	sm_TEMP_1206	unknown	140.5	183.1	226.5	163.6	134.3	127.9	163.6	148.7	89.7	100.3	90.3	68.2	110.4	110.2	93.4	98.7	95.9	33.5	75.2	59.0	76.6	47.3	48.7	52.5	74.4	58.3	96.8	93.5	24.9	68.7	181.7	79.1	51.4	57.8	44.2	51.5	56.7	165.7	76.1	48.4	66.0	64.1
GCCGCCCCGTCGCCCT	sm_TEMP_1207	unknown	115.9	259.0	258.1	170.6	51.2	119.6	50.4	146.9	90.7	37.6	34.3	60.2	83.2	108.3	103.9	27.2	29.2	45.8	33.0	115.1	75.1	61.5	58.5	108.8	84.5	116.5	134.4	50.7	74.6	44.0	75.0	44.1	45.3	27.9	59.7	224.4	281.8	59.2	22.2	59.8	21.3	40.0
TCGCGGCTGAGGGAGC	sm_TEMP_1208	unknown	145.7	337.4	171.9	111.6	73.4	133.5	27.2	129.0	52.1	29.3	35.5	44.1	82.1	136.9	80.0	34.0	52.6	40.5	52.7	141.0	60.9	52.1	30.9	74.6	70.1	118.6	94.4	66.8	66.3	37.6	59.7	35.0	33.1	35.2	26.0	92.5	193.0	46.6	17.4	94.1	38.6	42.3
GCCCCGTGCGGTCGGCGTCC	sm_TEMP_1209	unknown	162.1	227.6	229.2	230.3	63.7	58.4	153.7	134.4	99.1	73.2	111.6	52.1	97.3	72.2	105.1	40.9	70.1	181.4	106.8	101.1	94.3	94.6	92.6	124.6	48.7	99.9	78.9	42.7	8.3	81.6	182.9	237.2	58.4	57.1	82.8	91.7	47.5	53.1	85.7	112.5	93.4	135.8
GCGGCCGGCGGCGGC	sm_TEMP_1210	unknown	48.7	531.0	200.2	89.5	34.6	66.7	22.2	670.0	223.1	37.6	36.7	46.1	27.2	287.0	38.0	57.9	725.9	72.2	6.6	13.3	29.7	66.2	16.2	60.7	40.1	49.9	32.9	58.7	24.9	33.3	66.1	44.1	21.3	31.2	52.6	111.0	165.4	26.7	13.8	58.9	340.0	66.9
TCAAATCCCGGACGAGCCCCCA	sm_TEMP_1211	unknown	122.6	242.0	257.5	96.9	98.3	141.8	74.1	164.8	111.6	31.4	11.7	40.1	37.5	140.7	43.7	34.0	8.2	1.8	64.6	91.5	25.9	9.5	76.4	27.8	38.7	93.6	63.3	66.8	8.3	41.9	45.7	31.1	27.4	27.9	35.1	44.2	76.6	126.3	116.3	80.0	30.7	36.5
TGATATTGTGACTACTGATG	sm_TEMP_1212	unknown	112.3	257.7	260.1	156.2	94.1	77.9	193.7	229.3	180.4	125.4	135.8	34.1	80.5	178.7	178.3	129.4	170.7	28.2	328.3	98.9	135.6	156.2	128.3	98.0	141.7	162.3	181.6	200.3	149.2	266.4	278.2	93.3	124.0	264.3	278.0	214.8	303.3	581.0	346.5	281.3	267.9	320.3
GCGCGACTGTCGACCGGAGC	sm_TEMP_1213	unknown	62.6	130.8	203.5	435.8	49.8	72.3	56.8	53.7	25.0	39.7	89.1	46.1	54.9	32.3	67.5	44.3	152.0	22.9	34.3	76.8	36.4	42.6	32.5	110.7	15.7	13.5	14.9	48.1	8.3	113.9	14.0	16.9	39.9	39.8	63.2	68.4	9.2	9.2	19.8	97.6	37.9	78.2
TAAGTGCTACACGTTGGGGC	sm_TEMP_1214	unknown	184.6	81.1	100.8	95.0	308.6	183.5	340.0	225.7	216.9	211.1	196.3	391.1	140.3	152.1	95.0	272.4	166.0	200.8	205.7	107.0	55.6	108.8	290.8	58.2	97.3	109.2	91.4	235.0	49.7	96.7	29.2	31.1	17.2	137.5	82.1	81.3	19.9	21.0	48.6	54.5	77.2	77.8
CTTTGATCGCTCGCC	sm_TEMP_1215	unknown	86.2	209.3	300.9	199.7	87.2	66.7	65.7	87.8	64.6	64.8	84.2	42.1	66.9	79.8	115.2	105.6	43.3	112.7	97.6	70.1	87.5	194.0	42.2	142.9	67.3	91.5	72.3	53.4	24.9	66.6	108.0	49.3	58.1	77.0	61.1	61.9	75.1	79.0	77.9	84.4	75.4	85.5
TGCACGAGACTGTCCAGAGGGGAG	sm_TEMP_1216	unknown	197.0	159.6	227.2	127.1	143.9	86.2	164.1	127.2	134.5	27.2	32.2	14.0	68.0	129.3	56.2	23.8	37.4	15.9	97.6	66.4	33.1	14.2	63.4	10.7	27.2	35.4	40.6	21.4	16.6	38.7	5.1	10.4	14.2	45.2	40.0	43.4	21.4	14.5	39.0	30.8	24.5	37.8
CTGTCGACCGGAGCGGA	sm_TEMP_1217	unknown	160.0	44.5	129.1	182.4	143.9	280.8	70.2	39.4	81.3	315.6	189.8	242.7	126.7	121.7	114.4	398.4	91.2	297.6	43.5	132.1	124.3	340.7	128.3	213.7	117.4	90.5	119.5	130.8	306.6	143.9	30.5	190.6	96.3	123.5	117.2	107.8	53.6	33.6	21.6	143.3	88.7	85.5
CGCGGCTGAGGGAGC	sm_TEMP_1218	unknown	120.0	299.5	187.7	140.0	76.1	114.0	39.5	180.9	100.1	77.3	56.8	66.2	88.1	93.1	88.5	47.7	137.9	59.9	67.2	97.4	53.7	75.7	52.0	103.7	126.0	89.5	101.0	72.1	33.1	55.9	83.9	68.7	49.7	75.7	45.6	96.5	363.0	111.8	52.2	137.2	71.0	72.4
CCCTTCTCGCGGATCTCCT	sm_TEMP_1219	unknown	98.0	317.8	226.5	161.4	59.5	64.0	29.7	112.9	65.7	77.3	59.2	46.1	73.4	98.8	57.0	37.5	73.6	63.4	23.7	83.4	74.8	56.8	37.4	98.0	54.4	58.3	46.0	40.1	49.7	80.6	44.5	42.8	29.7	30.6	60.4	95.7	113.4	47.0	12.0	95.0	27.4	62.5
TCAGCAGTGAGGGCATG	sm_TEMP_1220	unknown	16.9	11.8	2.6	138.5	678.2	75.1	2.0	26.9	33.4	767.1	213.2	1201.3	22.3	20.9	55.8	912.5	811.2	1261.0	440.4	97.4	59.0	558.4	404.5	158.7	88.8	266.3	90.8	98.8	41.4	88.1	77.5	280.0	79.1	94.3	48.4	95.7	98.0	196.2	68.3	96.7	50.5	114.7
CACGGAAAGGATTGACAGA	sm_TEMP_1221	unknown	65.1	115.1	355.6	214.0	63.7	108.4	20.8	28.7	14.6	16.7	31.0	6.0	6.0	7.6	10.5	0.0	7.0	29.9	17.1	37.6	28.9	28.4	8.1	25.3	4.3	5.2	1.8	0.0	0.0	2.1	8.9	23.3	13.5	8.0	3.5	2.4	9.2	8.4	7.8	7.0	18.4	23.1
ACTGCGTTCGCGCTCTCCCCTG	sm_TEMP_1222	unknown	100.0	253.7	255.5	130.0	102.4	77.9	161.1	297.4	164.7	100.3	149.5	42.1	62.5	154.0	250.3	68.1	168.3	35.2	162.2	118.8	141.6	66.2	125.1	89.2	111.7	134.2	238.3	136.2	91.2	335.1	188.0	57.0	143.2	120.9	234.4	328.2	214.4	435.9	504.8	301.6	161.5	273.5
TACGACTGAAATTCCTGACCTACC	sm_TEMP_1223	unknown	250.8	183.1	142.2	91.0	145.3	105.7	131.0	91.4	146.0	12.5	23.4	46.1	62.0	74.1	47.3	30.6	15.2	15.9	87.0	66.4	37.2	23.7	69.9	12.0	10.0	57.2	82.4	42.7	24.9	43.0	10.2	15.6	21.6	38.5	46.3	29.0	10.7	17.2	26.4	38.7	20.9	21.5
CGCCTGTCTGAGGGTCGC	sm_TEMP_1224	unknown	79.5	176.6	251.6	170.2	203.5	36.1	402.7	105.7	106.4	129.6	218.8	4.0	197.9	87.4	369.5	78.3	45.6	19.4	242.6	56.1	214.9	33.1	48.7	51.9	104.5	40.6	77.1	32.0	24.9	88.1	87.7	95.9	67.6	28.6	79.3	93.3	76.6	46.6	151.1	102.9	77.2	120.1
GTTTACGGCCATACTGC	sm_TEMP_1225	unknown	141.0	117.7	138.9	162.5	150.9	203.0	195.7	62.7	124.1	158.8	279.7	202.6	144.1	95.0	95.4	95.3	133.3	355.8	151.6	152.8	155.9	222.4	69.9	330.7	95.9	93.6	51.4	112.1	8.3	114.9	266.8	247.6	120.9	68.4	71.6	70.8	58.2	122.5	63.6	55.4	150.7	148.0
GAGGATGCGGCCGGC	sm_TEMP_1226	unknown	164.6	139.9	133.0	205.2	91.3	178.0	76.1	77.0	87.6	75.2	60.9	126.3	193.6	79.8	79.6	166.8	72.5	121.5	42.2	115.1	69.5	85.2	22.7	64.5	98.8	89.5	105.7	72.1	33.1	147.2	57.2	76.5	39.5	69.7	62.5	82.1	237.4	63.7	27.0	35.2	33.2	45.8
GGGACCCCCCGCGTCCCGGGC	sm_TEMP_1227	unknown	147.2	94.2	198.2	204.8	102.4	161.3	213.5	114.7	80.3	18.8	24.6	26.1	31.0	60.8	45.3	17.0	17.5	19.4	19.8	17.0	18.4	0.0	6.5	4.4	2.9	15.6	11.9	8.0	0.0	6.4	5.1	5.2	7.1	9.3	11.2	23.3	12.3	9.2	19.2	14.1	11.2	8.3
AATACCAGGTGCCGTAAGCTT	sm_TEMP_1228	unknown	169.8	162.2	107.3	107.2	238.1	122.3	143.8	295.6	369.1	397.1	274.5	391.1	360.5	283.2	211.4	279.2	185.9	221.9	375.8	296.0	268.2	468.5	294.1	283.9	267.7	319.4	341.7	630.1	265.2	438.3	418.0	125.7	262.5	393.8	344.7	358.8	571.3	416.8	253.6	864.2	298.9	238.3
CTCCCCGTCCCCGGGC	sm_TEMP_1229	unknown	170.8	154.3	160.0	236.9	78.9	105.7	70.7	80.6	85.5	129.6	141.1	148.4	152.8	85.5	90.2	207.7	94.7	102.2	26.4	100.4	56.3	137.2	141.3	237.1	31.5	121.7	99.8	85.4	124.3	160.1	24.1	46.7	61.5	82.4	161.4	238.9	125.6	29.0	39.6	193.4	59.1	96.1
TGGCGGGGAGGATGCGGCCGG	sm_TEMP_1230	unknown	158.5	197.5	183.7	164.3	76.1	125.1	50.4	89.6	138.7	56.4	56.0	68.2	84.3	220.5	122.5	27.2	66.6	147.9	31.6	118.8	83.4	28.4	146.2	244.7	44.4	86.3	111.1	85.4	497.2	256.7	22.9	89.4	113.5	84.3	152.3	185.0	162.4	41.6	58.8	87.9	20.9	43.9
CTGTCGACCGGAGCGG	sm_TEMP_1231	unknown	151.8	71.9	156.7	186.0	181.3	155.7	78.1	66.3	53.2	263.3	192.6	192.5	125.0	76.0	76.4	320.1	118.1	308.2	42.2	145.4	127.7	383.3	133.2	230.2	118.8	73.9	77.1	170.9	687.8	118.2	43.2	163.3	72.0	108.9	108.8	89.3	47.5	32.8	15.0	124.0	91.6	112.1
AGCCGCCCCGTCGCCC	sm_TEMP_1232	unknown	49.8	104.6	110.6	127.5	436.0	75.1	94.9	412.1	244.0	242.4	178.5	246.7	82.6	427.7	176.7	405.2	298.1	160.3	123.9	228.8	95.8	283.9	495.5	378.1	123.1	216.4	241.3	910.5	381.2	627.3	137.2	53.1	83.1	235.8	263.9	814.9	419.7	224.8	184.1	715.6	256.0	176.2
CCCCCCGCCGTCGGAAGCGC	sm_TEMP_1233	unknown	152.3	223.7	115.9	197.8	78.9	127.9	52.4	105.7	28.2	41.8	62.1	68.2	56.0	49.4	59.8	51.1	80.7	24.7	56.7	51.7	37.9	85.2	58.5	63.2	48.7	22.9	44.8	96.1	74.6	99.9	43.2	38.9	26.4	51.1	66.0	152.0	68.9	54.2	29.4	31.7	47.6	72.4
GGAGCGAAGCGGGGCTGGGCTC	sm_TEMP_1234	unknown	102.1	200.1	159.4	244.3	78.9	111.2	47.9	86.0	91.8	75.2	83.8	68.2	76.1	93.1	65.5	44.3	85.3	74.0	30.3	53.9	31.2	56.8	66.6	120.8	21.5	22.9	22.7	45.4	116.0	145.0	3.8	68.7	55.7	41.2	54.0	117.5	36.8	10.3	13.8	79.1	34.6	74.0
CGCGTCGCGGCTGAGGGAGCA	sm_TEMP_1235	unknown	157.5	181.8	171.2	138.2	62.3	180.7	65.7	157.7	82.4	25.1	36.3	38.1	112.0	119.8	112.4	30.6	52.6	56.4	60.7	128.4	89.8	47.3	48.7	62.0	113.1	168.5	178.0	26.7	24.9	49.4	119.4	83.0	84.5	26.6	39.3	117.5	304.8	71.8	34.8	46.6	20.9	36.5
GATCCAACCCTCTGACC	sm_TEMP_1236	unknown	78.5	201.4	256.8	200.8	106.6	47.3	106.7	220.4	123.0	123.3	158.8	34.1	94.6	152.1	217.5	204.3	120.4	12.3	269.0	154.3	133.0	170.4	105.6	220.0	53.0	211.2	193.5	157.5	99.4	325.5	113.1	80.4	158.4	294.9	371.3	463.4	402.9	299.7	548.6	453.7	327.1	501.6
GTTATGGTTCCTTTGATCGCTCGCC	sm_TEMP_1237	unknown	99.5	323.1	233.1	134.8	36.0	61.2	68.2	145.1	78.2	69.0	95.5	76.2	46.8	87.4	83.7	23.8	53.8	146.2	72.5	104.8	82.6	118.3	97.5	170.1	55.8	52.0	52.6	66.8	16.6	90.2	176.6	129.6	72.3	39.2	35.8	50.7	27.6	63.0	71.3	51.9	71.8	75.6
CCTTGGGCCTGGCTG	sm_TEMP_1238	unknown	1.5	15.7	0.7	23.9	85.8	742.4	0.5	0.0	22.9	0.0	1.6	0.0	0.0	22.8	0.4	27.2	0.0	0.0	0.0	0.7	2.6	142.0	14.6	4.4	0.0	0.0	0.6	32.0	16.6	3.2	0.0	0.0	0.0	6.0	21.8	11.3	ND	ND	ND	ND	ND	ND
CCTTCTCGCGGATCTCCTC	sm_TEMP_1239	unknown	140.0	194.9	153.4	156.2	77.5	147.4	43.0	50.2	78.2	163.0	115.7	238.7	152.8	98.8	63.5	296.2	136.8	234.2	48.8	182.3	95.8	104.1	97.5	137.2	146.0	52.0	40.0	77.4	116.0	151.5	22.9	99.8	68.6	82.4	72.3	61.1	15.3	22.5	8.4	56.3	18.0	47.1
TCTTGACCTGGACAGAGAAAAGA	sm_TEMP_1240	unknown	216.4	107.2	154.1	133.4	166.1	89.0	210.0	103.9	108.4	50.2	33.0	16.0	75.0	72.2	99.1	27.2	30.4	22.9	108.1	73.1	83.4	23.7	58.5	19.0	61.6	65.5	109.3	40.1	58.0	38.7	82.6	25.9	40.9	41.8	32.3	47.5	39.8	141.2	107.9	21.1	37.9	28.2
TTGGACATTTGAACTTCTCCCT	sm_TEMP_1241	unknown	127.7	132.1	106.7	99.1	267.1	133.5	264.9	245.4	192.9	190.2	148.7	112.3	121.8	209.1	162.1	163.4	178.8	38.7	353.4	90.0	108.6	94.6	240.5	99.3	166.1	105.1	124.8	235.0	165.7	179.4	97.8	53.1	58.8	205.9	176.2	124.7	111.8	172.2	139.7	244.4	237.6	94.5
ACGGGCGCTGTCCAGTGTTT	sm_TEMP_1242	unknown	114.4	279.9	323.3	96.2	29.1	19.5	301.4	636.0	371.2	43.9	82.2	18.0	117.4	357.4	451.2	68.1	79.5	15.9	262.4	241.4	363.3	37.9	74.7	80.3	183.2	210.1	353.6	42.7	8.3	126.8	221.1	73.9	242.6	29.9	101.1	154.5	139.4	226.4	448.5	176.7	87.3	121.1
CTTGGTCGAATTAGTTCTGCGCT	sm_TEMP_1243	unknown	39.0	51.0	36.2	30.9	671.3	33.4	37.6	57.3	162.7	932.2	595.2	387.1	102.8	114.0	96.2	527.8	254.8	385.7	536.7	137.3	309.9	866.0	870.8	797.4	272.0	256.9	23.9	942.5	704.3	680.0	8.9	150.4	357.4	462.2	614.9	99.8	16.8	14.1	12.6	7.9	15.5	53.8
TCCTTTGATCGCTCGCC	sm_TEMP_1244	unknown	78.5	255.0	241.7	120.8	88.6	75.1	75.6	111.1	112.6	288.4	292.2	180.5	126.1	110.2	110.8	170.2	56.1	584.7	155.6	161.6	181.8	648.3	120.2	627.9	83.0	86.3	43.6	109.5	82.9	96.7	68.6	90.7	75.0	47.8	70.9	71.6	47.5	43.9	51.0	78.2	57.0	56.1
ATTTTTTTTGACTAGGCGGGAG	sm_TEMP_1245	unknown	186.7	232.8	253.5	43.5	70.6	69.5	183.8	184.5	278.4	23.0	31.0	88.2	59.3	212.9	154.4	23.8	17.5	31.7	81.8	110.0	61.6	33.1	58.5	18.3	128.8	188.3	143.4	82.8	74.6	70.9	66.1	92.0	77.7	25.9	41.4	27.4	64.3	352.7	215.2	39.6	23.1	20.5
CCTCCCCCCGCCGTCGGAAGC	sm_TEMP_1246	unknown	185.7	341.4	108.7	89.9	52.6	75.1	71.2	118.2	59.4	18.8	37.1	48.1	97.9	87.4	116.4	27.2	40.9	31.7	48.8	98.9	72.9	33.1	35.7	82.2	67.3	91.5	115.9	45.4	24.9	80.6	31.8	53.1	50.7	37.9	46.3	156.9	268.1	34.0	26.4	81.8	37.1	37.5
CCGGGGCTCCGGGGTCTCCTCGCGC	sm_TEMP_1247	unknown	86.2	320.4	117.2	103.2	137.0	86.2	64.2	238.3	115.7	54.3	75.8	118.3	70.1	163.5	67.9	40.9	97.0	51.1	60.7	203.7	30.1	18.9	79.6	68.3	91.6	65.5	109.3	205.6	174.0	159.0	22.9	130.9	177.7	57.8	44.2	104.6	239.0	82.5	156.5	75.6	45.8	68.9
TAGAGTAAATTCAGATCGTGGCACA	sm_TEMP_1248	unknown	95.4	160.9	195.6	86.9	204.8	105.7	208.5	127.2	291.9	23.0	38.7	18.0	85.9	125.5	107.1	6.8	31.6	7.0	135.8	26.6	57.1	0.0	60.1	21.5	58.7	23.9	33.5	42.7	49.7	38.7	5.1	22.0	27.7	65.7	28.8	24.1	24.5	33.2	75.5	27.3	27.0	22.7
GTCGGAAGCGCGGCGCGCGGCC	sm_TEMP_1249	unknown	208.8	137.3	131.0	163.9	59.5	144.6	114.2	139.7	119.9	39.7	66.9	192.5	143.5	81.7	194.1	13.6	58.4	147.9	38.2	99.6	116.8	47.3	52.0	85.4	71.6	137.3	207.9	48.1	99.4	67.7	61.0	134.8	139.9	55.8	56.2	144.0	571.3	61.5	97.7	58.0	35.0	60.5
AGAAAGACGCTCTCGTAACG	sm_TEMP_1250	unknown	42.1	168.7	455.7	83.6	34.6	58.4	60.3	304.6	400.4	20.9	17.7	4.0	75.6	216.7	158.9	6.8	39.7	1.8	89.7	48.0	77.0	4.7	63.4	57.5	190.4	82.2	80.6	69.4	58.0	105.3	43.2	195.7	327.4	67.7	42.1	59.5	470.3	834.1	502.4	37.8	117.2	32.7
GTGATATTGTGACTACTGATG	sm_TEMP_1251	unknown	108.2	213.2	218.6	176.5	81.7	44.5	180.9	247.2	159.5	89.9	137.4	44.1	90.3	136.9	193.7	88.5	126.2	35.2	336.2	94.5	128.9	52.1	121.9	110.7	164.6	181.0	173.2	152.2	190.6	210.5	250.3	67.4	160.1	306.2	256.9	204.3	337.0	442.8	446.7	315.6	227.9	345.0
GCCGTGATCGTATAGTGGTTAGTACTC	sm_TEMP_1252	unknown	169.8	124.3	100.1	161.4	91.3	194.6	111.7	52.0	40.7	31.4	48.0	52.1	106.0	85.5	61.5	13.6	159.0	54.6	93.6	41.3	44.3	4.7	40.6	25.3	71.6	69.7	99.8	24.0	107.7	53.7	33.0	66.1	36.1	63.8	47.0	57.9	76.6	18.3	37.8	83.5	74.6	45.2
GACACATGTTCAACGGCC	sm_TEMP_1253	unknown	167.2	137.3	121.2	145.5	69.2	191.9	68.7	89.6	71.9	54.3	56.8	46.1	129.4	108.3	126.5	20.4	45.6	58.1	101.5	167.6	133.7	37.9	61.7	43.0	210.4	249.7	231.2	50.7	33.1	46.2	567.9	260.6	142.9	38.5	14.7	36.2	243.6	302.7	135.5	19.3	80.4	70.5
CTTTTTCTGATGACT	sm_TEMP_1254	unknown	62.1	221.0	202.2	182.0	108.0	52.8	108.2	236.5	139.7	133.8	110.8	24.1	92.4	144.5	221.5	187.3	135.6	19.4	200.4	76.0	155.9	146.7	121.9	171.4	130.3	127.9	147.0	181.6	74.6	278.2	165.2	58.3	141.9	245.7	278.7	224.4	277.2	485.9	359.7	332.3	293.5	268.4
TATATACCGCCGTCGTCAGCCC	sm_TEMP_1255	unknown	243.6	194.9	43.5	96.9	20.8	228.0	13.3	39.4	22.9	14.6	50.8	42.1	103.3	49.4	112.4	10.2	32.7	91.6	13.2	213.3	121.7	42.6	53.6	71.5	117.4	288.1	229.4	32.0	16.6	44.0	49.5	19.4	64.2	15.9	6.3	20.1	73.5	64.9	27.0	6.2	9.0	12.2
ACCAGGTGCTGTAAGCTT	sm_TEMP_1256	unknown	191.3	124.3	131.7	131.9	152.2	94.5	91.9	86.0	153.3	64.8	60.9	72.2	351.8	136.9	41.6	115.8	88.8	24.7	185.9	70.9	67.6	85.2	121.9	58.8	50.1	42.6	56.2	125.5	41.4	97.8	54.6	55.7	112.2	115.6	61.8	74.0	179.2	49.6	89.9	94.1	106.0	99.9
TTCCTCACCGCCGGCCTTGACTAGCCT	sm_TEMP_1257	unknown	130.8	124.3	130.4	103.9	155.0	178.0	421.0	258.0	312.8	64.8	103.6	158.4	159.8	218.6	182.3	98.7	132.1	72.2	230.8	138.8	104.1	33.1	125.1	58.8	197.5	220.5	258.7	125.5	66.3	112.8	85.1	49.3	96.6	106.9	75.8	64.4	99.6	181.3	152.3	115.2	71.4	87.4
GCCCTTCTCGCGGATCTCCTC	sm_TEMP_1258	unknown	71.3	259.0	216.0	92.5	78.9	102.9	15.8	91.4	46.9	106.6	46.7	100.3	33.7	100.7	31.1	74.9	64.3	70.4	27.7	117.4	34.6	108.8	52.0	116.3	50.1	12.5	17.9	125.5	99.4	127.8	11.4	53.1	18.2	28.6	59.7	33.8	30.6	17.2	3.6	44.0	23.4	20.2
CTTTCGAGGCCCTGTAAT	sm_TEMP_1259	unknown	257.5	153.0	99.4	120.1	88.6	97.3	54.4	26.9	139.7	242.4	284.1	264.7	198.4	106.4	209.8	224.7	106.4	725.6	89.7	369.8	363.6	629.4	160.8	416.7	254.8	158.1	103.9	104.1	99.4	94.5	289.7	429.1	193.9	60.4	78.6	58.7	30.6	84.7	44.4	45.7	67.4	73.4
CAAACGAGCGCTGAC	sm_TEMP_1260	unknown	160.0	166.1	143.6	97.6	110.7	136.3	93.4	57.3	137.6	424.3	433.2	258.7	95.7	96.9	192.4	279.2	295.7	1329.7	147.7	507.8	509.0	1765.1	214.5	580.5	276.3	224.7	103.9	229.6	132.6	150.4	1293.3	2739.1	537.2	173.3	353.8	268.7	114.9	340.1	322.6	298.9	1497.2	504.2
ACCCTGTTGAGCTTGACTCTA	sm_TEMP_1261	unknown	17.4	15.7	4.0	77.4	283.7	414.3	17.3	7.2	12.5	104.5	34.3	134.4	75.6	142.6	63.1	759.3	136.8	147.9	35.6	13.3	9.0	108.8	144.6	109.4	21.5	18.7	14.3	173.6	91.2	96.7	29.2	46.7	2.7	288.9	139.0	177.0	39.8	21.0	60.0	198.7	427.7	254.0
CGAACCGCGGGCGCTGTCCAGTGCTT	sm_TEMP_1262	unknown	150.3	103.3	156.7	92.5	156.4	152.9	415.1	390.6	558.9	66.9	93.1	96.3	178.9	209.1	255.1	30.6	95.9	45.8	217.6	160.9	187.5	42.6	94.2	60.7	150.3	182.0	208.5	117.5	91.2	94.5	88.9	90.7	92.6	149.4	83.5	130.3	136.3	143.1	194.9	84.4	119.7	105.4
TAAAGAAGACAGTCCAACTCCATCCT	sm_TEMP_1263	unknown	241.6	143.9	164.6	74.8	106.6	77.9	127.5	86.0	112.6	29.3	24.2	20.1	69.0	93.1	73.6	23.8	14.0	15.9	101.5	67.9	55.2	14.2	43.9	24.7	48.7	45.8	54.4	34.7	16.6	24.7	8.9	11.7	19.9	33.9	28.8	16.1	36.8	24.4	76.7	14.9	14.1	17.0
AACAAGAGTTCTGAGC	sm_TEMP_1264	unknown	188.8	115.1	142.2	141.8	70.6	150.2	133.4	87.8	97.0	77.3	77.8	60.2	115.3	178.7	84.1	132.8	53.8	47.6	50.1	81.2	75.1	75.7	17.9	56.3	32.9	57.2	73.5	13.4	41.4	21.5	7.6	53.1	24.3	33.2	41.4	21.7	32.2	4.2	13.8	16.7	31.7	33.3
ATGCGGCCGGCGGCG	sm_TEMP_1265	unknown	119.5	146.5	119.8	159.2	109.3	150.2	54.9	84.2	77.2	204.8	102.4	202.6	148.4	98.8	82.1	183.9	97.0	213.1	22.4	81.9	78.9	255.5	79.6	161.9	103.1	85.3	78.9	101.5	165.7	133.2	59.7	163.3	59.1	83.7	127.8	143.2	193.0	48.5	18.6	76.5	40.0	59.3
CTGTTGTGATGAACTATGC	sm_TEMP_1266	unknown	224.7	53.6	106.7	31.3	243.6	144.6	359.3	112.9	320.1	117.0	135.8	154.4	249.0	161.6	188.0	197.5	123.9	112.7	217.6	102.6	98.8	75.7	113.7	91.7	180.4	91.5	237.2	96.1	190.6	114.9	59.7	42.8	192.6	258.3	104.6	333.9	444.2	64.9	331.6	149.5	244.5	234.5
CTGAACACGCCCGAT	sm_TEMP_1267	unknown	210.8	146.5	210.1	71.8	92.7	72.3	69.7	37.6	57.3	430.6	1545.6	336.9	83.7	64.6	134.6	343.9	134.4	2529.1	118.7	528.5	681.1	4348.8	128.3	2718.4	209.0	294.4	44.2	146.9	91.2	66.6	3033.9	1683.9	570.3	144.8	89.1	47.5	226.7	689.4	226.0	101.1	765.5	509.0
TGCATGCAAGAGGACGTAAGAAATGAC	sm_TEMP_1268	unknown	109.2	293.0	121.8	62.3	90.0	122.3	46.5	39.4	36.5	8.4	16.9	18.0	22.8	17.1	15.4	6.8	5.8	14.1	26.4	33.2	6.8	4.7	16.2	6.3	7.2	20.8	7.8	2.7	16.6	12.9	1.3	2.6	12.5	4.6	16.8	11.3	6.1	1.9	12.0	14.1	12.3	5.1
CCCGTCGGGGGCCCCGTC	sm_TEMP_1269	unknown	108.2	86.3	225.9	193.8	117.6	66.7	131.4	138.0	129.3	112.9	95.1	154.4	178.9	157.8	114.4	136.2	198.7	105.7	65.9	116.6	78.5	80.4	99.1	148.0	42.9	112.3	213.3	93.5	116.0	135.3	20.3	79.1	75.3	138.8	215.5	325.8	268.1	116.0	168.5	382.4	165.2	338.9
TACTCTAACACAAGCACTGACA	sm_TEMP_1270	unknown	70.3	155.6	125.1	144.0	123.2	178.0	137.4	150.5	119.9	77.3	53.6	44.1	53.8	87.4	59.4	34.0	42.1	19.4	71.2	28.8	47.3	14.2	55.2	24.7	57.3	31.2	24.5	77.4	24.9	27.9	12.7	23.3	15.5	66.4	48.4	70.0	32.2	63.4	31.8	50.1	53.0	75.0
ATATGATCAGAGTGGT	sm_TEMP_1271	unknown	113.9	61.5	158.0	86.2	164.7	211.3	153.7	84.2	138.7	137.9	149.9	180.5	68.0	85.5	116.8	132.8	111.1	253.6	127.9	122.5	109.7	94.6	55.2	48.1	131.7	202.8	234.8	58.7	49.7	85.9	1154.9	967.0	236.5	213.9	91.3	95.7	128.7	470.3	283.0	95.0	386.9	442.7
GCCCTCCTCCCCCCGCCGTCGGAAGC	sm_TEMP_1272	unknown	39.5	434.2	116.6	106.8	36.0	61.2	12.4	77.0	22.9	14.6	27.8	32.1	28.3	47.5	28.3	10.2	49.1	7.0	17.1	30.3	12.0	18.9	40.6	79.0	1.4	10.4	11.9	56.1	157.4	124.6	2.5	6.5	12.8	20.6	48.4	157.7	13.8	4.2	6.6	52.8	19.5	33.6
GGCCCTTCTCGCGGATCT	sm_TEMP_1273	unknown	98.0	205.3	144.9	162.1	113.5	69.5	47.4	78.8	30.2	46.0	70.5	58.2	52.2	68.4	54.2	57.9	94.7	15.9	43.5	44.3	37.9	56.8	55.2	78.4	17.2	15.6	24.5	64.1	33.1	109.6	40.7	20.7	14.9	33.9	33.7	128.7	47.5	35.1	19.8	54.5	39.7	57.3
CCCCTCGCGGGACCCCTCCCCGGA	sm_TEMP_1274	unknown	132.3	79.8	60.6	280.4	81.7	158.5	114.6	30.5	58.4	87.8	149.9	144.4	103.3	49.4	78.4	78.3	237.3	135.6	34.3	65.0	72.9	37.9	146.2	129.0	54.4	96.7	57.3	53.4	116.0	88.1	36.8	88.1	156.1	93.0	68.1	246.2	41.4	21.4	27.0	340.2	110.7	216.2
AAGTGCTGATTGTTGGGGTA	sm_TEMP_1275	unknown	83.6	422.5	169.2	43.5	45.7	25.0	31.1	455.1	661.0	14.6	7.7	10.0	20.1	368.8	17.4	13.6	161.3	7.0	11.9	17.7	8.6	18.9	61.7	5.1	5.7	14.6	14.9	72.1	99.4	36.5	0.0	29.8	5.1	8.6	27.4	32.2	13.8	6.5	7.8	39.6	76.4	7.7
AGTGAAGCTCAGGGCT	sm_TEMP_1276	unknown	200.5	115.1	218.0	95.0	73.4	86.2	183.8	121.8	139.7	62.7	56.8	52.1	130.5	173.0	117.6	95.3	42.1	44.0	236.0	142.5	134.5	89.9	26.0	51.2	138.9	234.1	269.4	42.7	0.0	19.3	146.1	80.4	146.3	73.7	48.4	49.9	346.2	216.1	187.7	28.1	68.9	45.8
GGACCCCCCGCGTCCCGGGC	sm_TEMP_1277	unknown	110.8	181.8	167.9	196.4	76.1	50.1	109.2	220.4	103.2	25.1	45.1	64.2	57.6	169.2	46.5	37.5	15.2	8.8	10.5	60.5	24.8	23.7	16.2	29.7	5.7	29.1	25.7	18.7	24.9	8.6	3.8	23.3	13.9	19.3	21.1	29.0	65.9	14.1	25.2	43.1	7.2	11.2
TGTTGTGATGAACTATGC	sm_TEMP_1278	unknown	203.1	45.8	124.5	31.7	265.7	108.4	465.5	200.7	516.1	119.1	147.1	108.3	283.8	273.7	342.8	238.3	152.0	147.9	336.2	121.1	130.4	33.1	102.4	62.0	224.7	130.0	334.5	77.4	281.7	167.6	41.9	59.6	177.4	453.6	117.9	686.2	458.0	46.6	320.8	260.2	267.2	286.7
GTAGCGTTCGGTGAGA	sm_TEMP_1279	unknown	107.2	104.6	117.2	154.7	155.0	136.3	101.3	96.7	83.4	106.6	44.7	62.2	78.8	119.8	53.0	105.6	70.1	33.5	233.4	90.8	56.7	56.8	87.7	44.3	167.5	215.3	210.9	104.1	33.1	56.9	235.0	138.7	72.6	77.7	61.8	74.8	252.7	575.6	275.8	56.3	58.1	42.9
CTGTCGACCGGAGCGGACTGCCCT	sm_TEMP_1280	unknown	135.9	184.4	107.3	187.5	48.4	105.7	180.9	59.1	52.1	71.1	79.8	84.2	57.1	57.0	47.3	51.1	76.0	105.7	46.2	87.1	43.6	61.5	61.7	54.4	81.6	52.0	53.2	64.1	49.7	41.9	119.4	129.6	51.7	65.7	34.4	63.6	23.0	36.6	49.8	84.4	105.3	123.6
GAAGGACGCAGCTAGCTG	sm_TEMP_1281	unknown	69.2	35.3	181.8	83.6	80.3	317.0	1162.8	68.1	201.2	66.9	332.9	242.7	39.1	93.1	523.6	54.5	367.0	836.6	133.2	351.3	440.6	255.5	45.5	160.6	406.5	296.5	115.9	133.5	116.0	178.3	31738.7	13570.9	3680.0	800.3	1046.6	1024.1	139.4	5838.0	4167.5	762.2	6873.3	8372.0
TTGAAGCGGACGTACACCTTTTGGG	sm_TEMP_1282	unknown	194.9	83.7	132.4	117.2	146.7	91.8	205.6	111.1	205.4	29.3	37.1	22.1	121.8	133.1	80.5	20.4	40.9	22.9	72.5	62.0	64.6	0.0	52.0	17.1	48.7	42.6	72.3	37.4	24.9	48.3	3.8	31.1	31.4	43.8	36.5	20.1	35.2	23.7	95.3	34.3	34.6	33.0
GTCAGGATGGCCGAGC	sm_TEMP_1283	unknown	85.1	60.2	123.1	181.3	200.7	114.0	65.2	75.2	80.3	468.2	328.9	324.9	93.0	119.8	58.6	469.9	164.8	368.1	50.1	150.6	173.2	828.1	259.9	798.0	30.1	107.1	101.6	189.6	356.3	236.3	38.1	105.0	178.0	203.9	567.2	242.9	220.6	30.5	111.5	225.9	134.9	165.3
GGATGGCGGGGAGGATGCGGCC	sm_TEMP_1284	unknown	80.0	103.3	141.6	211.5	65.1	161.3	54.4	60.9	48.0	18.8	60.5	32.1	53.8	45.6	69.1	20.4	66.6	35.2	18.5	38.4	35.7	9.5	71.5	77.8	14.3	33.3	46.0	61.4	174.0	81.6	25.4	20.7	12.2	29.9	24.6	122.3	58.2	23.7	12.6	36.9	31.7	34.3
CGGCTGTGGTGCCCGTCGGGGGCCCC	sm_TEMP_1285	unknown	92.3	130.8	154.1	196.0	80.3	108.4	87.0	68.1	57.3	41.8	75.0	56.2	62.5	43.7	74.8	47.7	64.3	37.0	34.3	33.2	29.7	14.2	63.4	105.6	44.4	30.2	32.3	77.4	66.3	87.0	3.8	19.4	13.9	47.2	50.5	113.4	41.4	9.9	16.2	59.8	29.6	53.2
CAATGAAAGTGAAGGCCGGCGCC	sm_TEMP_1286	unknown	45.6	158.3	246.3	227.7	59.5	22.2	73.1	89.6	87.6	25.1	35.9	4.0	38.6	49.4	109.2	23.8	40.9	10.6	65.9	27.3	51.8	14.2	87.7	61.3	21.5	22.9	30.5	45.4	33.1	66.6	29.2	15.6	27.0	61.1	74.4	82.9	33.7	61.1	68.3	97.6	57.0	84.9
CTCGCTGGCTTGGAGCC	sm_TEMP_1287	unknown	241.1	147.8	54.0	154.4	49.8	111.2	141.8	25.1	58.4	215.3	420.7	154.4	167.5	36.1	118.5	115.8	185.9	664.0	51.4	561.7	243.4	790.3	69.9	349.0	110.2	132.1	58.5	42.7	24.9	85.9	1707.5	1287.2	336.5	132.2	173.4	163.3	42.9	258.4	290.2	181.1	704.2	894.6
CCCCCGCCGTCGGAAGC	sm_TEMP_1288	unknown	92.8	167.4	171.2	201.5	37.4	80.6	39.0	155.9	64.6	58.5	33.0	36.1	62.5	87.4	27.9	34.0	78.3	58.1	22.4	32.5	22.5	47.3	27.6	74.6	17.2	12.5	25.1	42.7	99.4	63.4	6.4	41.5	19.3	21.9	54.0	90.9	58.2	8.0	15.6	32.5	28.8	49.0
CGGCTGTGGTGCCCGTCGGGGGCC	sm_TEMP_1289	unknown	124.6	236.7	148.2	99.1	49.8	91.8	96.4	111.1	94.9	46.0	44.3	32.1	89.7	119.8	88.1	44.3	67.8	44.0	44.8	88.6	49.6	37.9	61.7	68.3	38.7	92.6	97.4	53.4	82.9	90.2	16.5	46.7	34.1	40.5	36.5	189.0	179.2	31.3	25.8	95.8	37.5	61.8
AAGTGCTGATTGTTGGGGT	sm_TEMP_1290	unknown	88.7	329.6	127.1	59.3	94.1	50.1	137.4	309.9	525.5	25.1	20.6	8.0	58.7	281.3	68.7	20.4	111.1	5.3	42.2	11.1	31.9	0.0	58.5	7.6	22.9	9.4	10.8	37.4	132.6	33.3	1.3	23.3	5.4	13.3	36.5	23.3	9.2	3.4	6.0	34.3	40.7	6.7
ATACCAGGTGCCGTAAGCTT	sm_TEMP_1291	unknown	147.2	92.9	91.5	102.0	186.8	127.9	130.0	152.3	226.3	317.7	185.0	326.9	284.9	180.6	205.4	350.7	114.6	172.6	257.1	282.0	212.6	345.4	211.2	191.6	250.5	305.8	378.1	421.9	232.0	309.4	531.1	124.4	672.0	269.6	199.4	263.1	860.9	592.0	238.0	591.7	269.7	220.7
TAATCTGAGGGTCCAGGGTTCAAG	sm_TEMP_1292	unknown	158.0	92.9	154.1	94.3	159.2	89.0	103.8	60.9	128.2	8.4	4.4	2.0	56.5	38.0	55.8	3.4	10.5	1.8	33.0	19.2	45.8	0.0	16.2	3.2	41.5	23.9	63.9	16.0	16.6	3.2	38.1	28.5	30.4	2.7	3.5	4.0	26.0	79.0	81.5	3.5	2.9	2.9
AGCTCTGAGCTGCAGTGGACT	sm_TEMP_1293	unknown	71.8	111.2	52.7	59.3	376.5	75.1	49.4	64.5	138.7	1153.7	745.6	778.1	133.2	157.8	188.8	755.9	384.6	590.0	167.5	293.8	628.1	1012.7	372.1	1750.3	197.5	100.9	43.6	331.1	1831.3	1230.0	6.4	370.7	938.8	209.2	1608.9	103.8	35.2	8.8	15.0	24.6	22.0	40.0
TACGCCTGTCTGAGGGTCGC	sm_TEMP_1294	unknown	59.0	210.6	234.4	161.0	44.3	36.1	124.0	118.2	109.5	35.5	60.9	20.1	69.6	72.2	143.9	34.0	67.8	10.6	88.3	28.8	67.2	18.9	58.5	68.3	38.7	54.1	43.6	40.1	24.9	69.8	49.5	36.3	55.1	63.8	61.8	67.6	99.6	77.5	143.9	84.4	56.6	98.7
ACCCTAATTTGAGCACTGACTT	sm_TEMP_1295	unknown	78.0	120.3	166.6	122.3	110.7	147.4	47.4	57.3	67.8	29.3	18.5	18.0	25.0	38.0	35.6	17.0	10.5	7.0	47.5	62.0	37.9	14.2	47.1	15.2	28.6	47.9	60.3	45.4	99.4	31.2	16.5	10.4	23.6	29.2	34.4	51.5	39.8	38.2	36.0	36.9	29.6	29.8
TCCCACTTCTGACACCA	sm_TEMP_1296	unknown	74.4	130.8	187.0	87.7	123.2	141.8	138.4	195.3	128.2	87.8	61.3	150.4	95.1	190.1	77.6	132.8	88.8	59.9	139.8	123.3	75.1	85.2	126.7	104.3	126.0	156.0	173.8	186.9	74.6	91.3	195.7	67.4	65.2	111.6	81.4	130.3	258.9	350.4	217.0	247.0	113.2	59.6
ATGCGGCCGGCGGCGGCG	sm_TEMP_1297	unknown	127.2	99.4	66.5	71.8	292.0	80.6	34.1	44.8	219.0	925.9	320.4	663.8	563.8	190.1	148.0	898.9	164.8	1016.2	84.4	197.1	262.6	605.7	235.6	493.2	366.5	70.7	68.1	189.6	828.6	407.1	97.8	740.2	293.6	271.6	479.4	136.0	340.1	69.9	34.8	43.1	23.8	50.0
CAAGTGCTACACATTGGGGTGAT	sm_TEMP_1298	unknown	149.8	74.6	134.3	98.0	142.6	136.3	258.0	204.2	290.9	66.9	51.6	60.2	129.9	150.2	165.8	57.9	60.8	42.3	164.8	81.2	136.4	28.4	125.1	26.6	174.6	139.4	161.3	141.5	182.3	77.3	87.7	41.5	70.3	81.0	80.7	70.8	78.1	164.9	124.1	62.4	94.1	67.3
TCATGCGTAGCAGAGCAGCTC	sm_TEMP_1299	unknown	44.6	214.5	228.5	170.2	52.6	25.0	28.7	59.1	43.8	27.2	27.0	8.0	16.3	41.8	44.1	30.6	37.4	5.3	33.0	19.9	22.2	0.0	22.7	27.8	15.7	23.9	13.7	37.4	0.0	40.8	21.6	6.5	6.1	22.6	48.4	45.9	21.4	30.9	18.0	48.4	30.7	31.4
CTTAGCTGAGTGTCC	sm_TEMP_1300	unknown	123.6	120.3	149.5	154.4	98.3	86.2	65.2	75.2	119.9	305.2	100.8	184.5	146.8	102.6	74.8	425.6	119.2	262.4	46.2	149.1	95.8	255.5	92.6	175.8	171.8	77.0	88.4	138.8	140.9	209.5	75.0	128.3	62.8	84.3	196.5	123.9	99.6	54.2	21.0	58.9	52.3	72.7
AACCATAGTAGTCTGAACCGGGA	sm_TEMP_1301	unknown	200.0	139.9	95.5	71.1	157.8	66.7	139.4	111.1	99.1	31.4	38.7	34.1	65.2	81.7	48.5	37.5	42.1	33.5	68.6	52.4	44.7	23.7	40.6	22.8	31.5	63.5	52.6	42.7	24.9	32.2	7.6	10.4	15.5	46.5	37.2	41.8	36.8	17.6	52.2	33.4	36.4	32.7
GACACGGAAAGGATTGACAGAT	sm_TEMP_1302	unknown	43.1	58.9	218.0	266.7	91.3	52.8	9.9	10.7	28.2	6.3	18.5	6.0	6.5	7.6	12.9	6.8	7.0	10.6	13.2	19.2	9.4	4.7	1.6	11.4	7.2	2.1	1.2	5.3	0.0	6.4	11.4	3.9	5.4	4.0	1.4	2.4	1.5	2.7	1.8	0.9	4.3	18.9
TGAGCTGCAGTGGACT	sm_TEMP_1303	unknown	175.9	133.4	110.0	92.1	78.9	139.0	78.1	91.4	85.5	117.0	91.5	70.2	85.4	110.2	109.2	109.0	69.0	98.6	43.5	81.2	75.5	156.2	53.6	130.9	65.8	97.8	85.4	64.1	58.0	67.7	41.9	27.2	35.8	40.5	92.7	78.8	73.5	9.9	20.4	29.0	38.6	29.8
GCCGCGAGGCGTGCCACCGTCTG	sm_TEMP_1304	unknown	183.6	202.7	79.7	78.5	34.6	147.4	53.4	78.8	60.5	41.8	69.3	96.3	127.8	72.2	85.3	34.0	25.7	264.2	40.9	210.4	92.4	99.4	63.4	76.5	77.3	244.5	180.4	48.1	24.9	25.8	43.2	59.6	70.6	25.9	18.3	23.3	52.1	14.1	22.8	94.1	9.4	28.8
GATTCAACCCGGCGTCTGGGAC	sm_TEMP_1305	unknown	102.1	137.3	112.6	113.5	174.4	86.2	97.8	44.8	44.8	37.6	36.3	66.2	40.2	20.9	22.6	40.9	80.7	74.0	56.7	37.6	29.3	18.9	89.4	16.4	22.9	30.2	19.1	16.0	66.3	35.4	11.4	40.2	22.6	42.5	41.4	66.8	30.6	9.2	9.6	57.1	34.6	40.4
TACCTGGTTGATCCTGCCA	sm_TEMP_1306	unknown	107.7	79.8	77.0	210.0	185.5	64.0	128.5	84.2	97.0	202.7	191.4	122.3	77.7	104.5	143.5	320.1	120.4	258.9	60.7	162.4	181.1	302.9	146.2	196.0	90.2	89.5	106.3	93.5	82.9	99.9	391.3	216.5	141.2	74.4	115.8	207.6	150.1	231.7	156.5	235.6	174.9	200.2
TGTCTGAGGGTCGCTCGGTC	sm_TEMP_1307	unknown	47.7	163.5	142.2	256.8	62.3	50.1	17.8	32.2	18.8	18.8	24.6	2.0	25.0	45.6	24.3	17.0	12.9	1.8	15.8	28.8	33.8	14.2	37.4	29.7	5.7	46.8	59.1	13.4	49.7	29.0	1.3	38.9	40.5	15.3	33.0	31.4	88.8	34.0	182.3	35.2	9.7	15.7
CGGAGGTTCGAAGAC	sm_TEMP_1308	unknown	187.7	141.3	82.3	151.8	69.2	89.0	34.6	17.9	51.1	288.4	346.6	138.4	107.6	49.4	98.2	258.8	189.4	792.6	93.6	381.6	256.9	1055.2	143.0	612.7	193.3	106.1	55.0	101.5	58.0	62.3	792.8	661.1	217.6	230.5	108.8	82.9	33.7	221.8	92.3	241.8	401.3	349.8
ACCCTAATTTGAGCACTGAC	sm_TEMP_1309	unknown	75.4	70.6	125.8	150.7	125.9	172.4	37.1	53.7	31.3	18.8	26.6	26.1	10.9	19.0	19.0	17.0	8.2	10.6	26.4	30.3	13.1	9.5	24.4	8.2	14.3	36.4	20.3	40.1	16.6	35.4	12.7	3.9	10.1	28.6	26.0	41.0	18.4	19.5	22.2	21.1	27.8	28.8
AATACCAGGTGCTGTAAGCTT	sm_TEMP_1310	unknown	204.1	139.9	79.0	87.3	116.3	91.8	108.7	112.9	228.3	66.9	71.3	98.3	367.0	188.2	58.2	105.6	73.6	95.1	245.3	90.0	85.6	142.0	139.7	82.2	94.5	72.8	55.0	165.5	66.3	98.8	39.4	36.3	49.3	225.8	76.5	90.9	47.5	23.3	49.8	171.4	122.2	108.3
CTTACCGTTCCATTTTGTCTGAGGTTG	sm_TEMP_1311	unknown	47.2	344.0	153.4	67.8	66.4	38.9	31.1	240.1	63.6	96.1	64.9	32.1	31.0	114.0	108.8	51.1	83.0	5.3	108.1	73.8	66.9	71.0	143.0	105.6	103.1	107.1	79.4	240.3	414.3	418.9	155.0	27.2	92.2	135.5	145.3	101.4	245.1	293.9	279.4	225.9	125.8	90.6
CGCGGGCGCTGTCCAGTGCTT	sm_TEMP_1312	unknown	120.0	113.8	145.5	79.9	138.4	119.6	312.3	243.7	158.5	137.9	151.5	120.3	249.0	222.4	170.6	105.6	239.6	89.8	228.1	110.0	148.8	42.6	69.9	72.1	224.7	156.0	189.4	149.5	91.2	139.6	184.2	145.2	76.0	225.1	141.8	184.2	239.0	139.3	94.7	164.4	176.7	199.6
AACGAGCGCTGACCTTCGGGGATG	sm_TEMP_1313	unknown	153.4	74.6	61.2	201.5	76.1	150.2	105.3	46.6	41.7	94.1	172.5	114.3	60.9	45.6	65.9	98.7	178.8	311.7	46.2	116.6	103.7	118.3	81.2	184.0	141.7	73.9	46.0	69.4	49.7	76.3	1486.4	1158.9	240.5	187.3	146.0	152.0	39.8	330.2	202.6	189.9	541.6	571.4
TTCCCGGCCATCGCACCA	sm_TEMP_1314	unknown	132.3	78.5	195.6	89.5	69.2	147.4	103.3	98.5	127.2	33.4	32.2	58.2	57.6	66.5	48.1	40.9	32.7	7.0	69.9	45.8	35.7	23.7	55.2	29.7	67.3	63.5	84.8	29.4	33.1	27.9	92.7	41.5	35.8	31.2	21.8	32.2	78.1	171.4	103.7	44.0	23.1	20.2
CGTGTCTGAGGGTCGCT	sm_TEMP_1315	unknown	8.7	15.7	586.7	75.9	2.8	22.2	2.5	12.5	8.3	4.2	2.8	0.0	3.3	11.4	3.6	6.8	5.8	0.0	2.6	3.7	3.4	4.7	34.1	38.6	0.0	4.2	10.2	34.7	8.3	69.8	3.8	16.9	23.3	26.6	73.0	80.4	38.3	23.7	61.8	88.8	143.9	42.0
TAAGTGCTGATTGTTGGGGAA	sm_TEMP_1316	unknown	113.9	134.7	123.1	84.0	131.5	119.6	194.2	179.2	187.7	62.7	45.9	34.1	89.2	117.9	95.0	54.5	62.0	29.9	170.1	81.9	48.5	52.1	94.2	37.9	60.1	68.7	59.7	85.4	49.7	62.3	15.2	23.3	13.9	99.0	68.1	53.9	29.1	23.7	45.6	80.0	67.1	65.3
GCCCTCCTCCCCCCGCCGTCGGAAG	sm_TEMP_1317	unknown	22.1	487.8	84.9	41.6	40.1	27.8	3.5	71.7	8.3	12.5	14.1	10.0	13.6	45.6	17.0	3.4	24.5	10.6	5.3	35.4	3.4	14.2	26.0	62.6	1.4	7.3	4.2	50.7	107.7	69.8	2.5	15.6	7.4	13.3	33.0	125.5	12.3	3.1	1.8	48.4	22.4	24.7
GCTCCGTCGCTGCGATCT	sm_TEMP_1318	unknown	109.8	205.3	108.7	119.7	80.3	80.6	76.1	71.7	64.6	100.3	149.1	100.3	82.1	66.5	88.9	88.5	127.4	257.1	77.8	124.0	120.6	397.5	60.1	266.8	105.9	78.0	91.4	98.8	66.3	68.7	520.9	337.0	116.2	45.8	73.0	82.1	124.1	136.7	96.5	124.8	318.8	219.7
GTTCTGCAGATTTGT	sm_TEMP_1319	unknown	0.5	1.3	0.7	39.8	656.0	5.6	0.5	0.0	0.0	298.9	49.6	82.2	0.5	0.0	0.4	119.2	70.1	33.5	1.3	0.0	0.0	23.7	24.4	31.6	0.0	0.0	1.2	21.4	0.0	14.0	0.0	0.0	0.3	24.6	16.1	14.5	0.0	0.0	0.6	18.5	45.8	26.9
ATAACGAACGAGACTCCGGCATGCT	sm_TEMP_1320	unknown	116.4	62.8	73.8	190.1	36.0	222.5	52.4	21.5	32.3	50.2	72.9	32.1	46.8	32.3	82.5	3.4	40.9	139.1	25.1	124.7	101.4	23.7	42.2	160.6	40.1	69.7	50.2	10.7	0.0	27.9	110.5	150.4	162.8	20.6	19.0	24.9	39.8	37.4	98.3	29.0	66.3	96.1
ACATGTTCAACGGCC	sm_TEMP_1321	unknown	182.6	151.7	84.3	90.3	47.1	144.6	49.4	75.2	52.1	31.4	31.0	48.1	124.5	81.7	92.6	47.7	40.9	45.8	91.0	112.9	98.0	66.2	22.7	26.6	168.9	206.0	179.8	34.7	0.0	20.4	139.8	79.1	54.1	22.6	18.3	27.4	142.5	123.3	49.8	13.2	32.8	24.7
GGCTACGCCTGTCTGAGGGTCGCTC	sm_TEMP_1322	unknown	37.4	183.1	173.2	155.8	84.4	61.2	77.6	86.0	39.6	43.9	106.0	50.1	71.8	36.1	77.2	34.0	112.2	61.6	58.0	42.1	61.6	37.9	123.5	66.4	54.4	41.6	60.9	93.5	24.9	204.1	1086.2	458.9	178.4	89.0	167.8	180.2	52.1	276.0	364.5	200.5	267.9	330.9
GCAATGAAAGTGAAGGCCG	sm_TEMP_1323	unknown	43.1	175.3	233.1	168.4	33.2	41.7	46.5	71.7	45.9	73.2	74.2	12.0	28.8	39.9	59.8	17.0	29.2	72.2	44.8	37.6	50.7	80.4	30.9	104.3	14.3	16.6	11.9	32.0	33.1	59.1	28.0	55.7	33.8	38.5	69.5	24.9	27.6	39.3	21.0	40.4	21.3	34.0
CCTGTCTGAGGGTCGCTCGG	sm_TEMP_1324	unknown	32.3	184.4	156.7	245.0	34.6	38.9	17.8	48.4	24.0	33.4	26.2	6.0	22.3	51.3	32.7	34.0	11.7	1.8	6.6	31.7	26.3	4.7	29.2	26.6	7.2	42.6	37.0	24.0	0.0	38.7	7.6	20.7	32.1	16.6	48.4	46.7	58.2	19.5	169.1	49.2	14.8	25.3
AACGAGCGCTGACCTTCGGGGAT	sm_TEMP_1325	unknown	157.0	154.3	80.3	151.8	59.5	89.0	28.7	46.6	33.4	35.5	86.2	52.1	46.2	47.5	72.4	27.2	43.3	88.1	31.6	158.7	75.5	85.2	87.7	133.4	64.4	121.7	75.3	18.7	24.9	52.6	259.2	134.8	84.5	31.9	40.0	59.5	49.0	100.4	57.6	60.7	108.9	111.1
GGGCTCGCGTCGCGGCTGAGGGAGC	sm_TEMP_1326	unknown	84.1	181.8	100.8	158.4	69.2	97.3	52.9	95.0	34.4	27.2	42.3	80.2	77.7	76.0	69.9	10.2	60.8	28.2	36.9	62.7	47.7	28.4	50.4	81.6	51.5	55.1	74.7	56.1	124.3	99.9	21.6	31.1	38.2	49.8	43.5	130.3	117.9	26.3	21.0	85.3	27.4	62.5
GTTTACGGCCATACCACCCTGA	sm_TEMP_1327	unknown	111.3	105.9	188.3	101.3	98.3	86.2	101.3	123.6	91.8	39.7	35.1	34.1	54.4	77.9	44.1	30.6	28.1	19.4	44.8	41.3	39.1	47.3	50.4	50.6	27.2	54.1	37.0	66.8	41.4	47.3	43.2	29.8	41.6	38.5	42.1	70.8	53.6	74.8	62.4	49.2	45.1	43.2
TCTTGGTCGAATTAGTTCTGCGCT	sm_TEMP_1328	unknown	70.8	65.4	49.4	34.6	386.2	83.4	47.4	62.7	120.9	453.5	311.1	242.7	68.5	91.2	67.9	323.5	134.4	202.5	340.2	126.2	185.9	411.7	498.8	344.6	136.0	148.8	51.4	499.3	464.0	416.8	15.2	95.9	167.9	205.9	333.4	64.4	15.3	25.6	20.4	20.2	13.7	30.7
TCTCGCGGATCTCCTCG	sm_TEMP_1329	unknown	152.3	130.8	98.1	85.8	88.6	127.9	31.1	78.8	76.1	135.9	74.6	144.4	125.0	77.9	87.3	126.0	59.6	109.2	46.2	109.2	86.8	151.4	71.5	88.5	94.5	141.5	118.9	66.8	116.0	109.6	100.4	67.4	61.5	38.5	77.9	60.3	291.0	93.1	30.6	112.5	36.1	35.9
GGATGCGGCCGGCGGCGG	sm_TEMP_1330	unknown	151.8	58.9	52.7	279.3	54.0	86.2	18.3	39.4	16.7	29.3	21.8	66.2	25.0	30.4	25.1	109.0	32.7	63.4	7.9	18.5	25.2	37.9	40.6	148.6	11.5	30.2	21.5	93.5	149.2	70.9	14.0	25.9	26.0	10.0	95.5	41.8	42.9	14.1	29.4	86.2	35.0	147.0
GGCCATACCACCCTGAACACGCCCGA	sm_TEMP_1331	unknown	173.9	185.7	140.3	93.6	18.0	69.5	62.3	25.1	56.3	16.7	59.2	52.1	23.9	58.9	67.9	20.4	43.3	70.4	19.8	54.6	42.1	52.1	45.5	226.4	30.1	69.7	34.0	29.4	41.4	46.2	465.0	280.0	295.3	20.6	19.0	33.0	234.4	251.6	103.7	62.4	164.4	119.2
GTGTAATGGTTAGCACTCTG	sm_TEMP_1332	unknown	51.8	231.5	207.4	105.4	72.0	11.1	28.2	216.8	150.1	415.9	232.9	68.2	77.2	252.8	166.2	296.2	152.0	75.7	10.5	567.6	573.3	184.6	56.9	442.0	4.3	298.5	83.0	61.4	16.6	347.0	0.0	609.3	706.7	223.8	1665.0	121.5	248.1	9.9	121.7	92.3	63.1	120.1
GCTAACGTTGTTCCT	sm_TEMP_1333	unknown	207.7	137.3	138.3	50.1	65.1	80.6	188.8	163.0	201.2	39.7	26.6	32.1	101.7	165.4	112.8	47.7	31.6	22.9	149.0	119.6	120.2	18.9	14.6	5.7	95.9	181.0	256.9	26.7	8.3	20.4	95.3	48.0	53.4	53.1	37.9	33.0	185.3	116.8	131.9	19.3	45.4	26.6
TCAGTCGGTAGAGCATC	sm_TEMP_1334	unknown	108.2	100.7	94.2	96.5	96.9	180.7	67.7	71.7	64.6	269.6	229.7	180.5	58.7	83.6	57.0	129.4	173.0	440.3	222.8	100.4	201.0	312.3	73.1	101.8	220.5	125.9	72.9	61.4	66.3	82.7	214.7	145.2	132.4	169.4	137.6	52.3	145.5	127.1	32.4	115.2	98.8	71.7
GCCATACCACCCTGAACACGCCCGAT	sm_TEMP_1335	unknown	138.5	225.0	175.2	50.5	41.5	44.5	15.3	35.8	55.3	102.4	499.3	42.1	32.1	34.2	76.4	37.5	59.6	315.3	29.0	279.7	166.4	444.8	100.7	2214.4	44.4	88.4	30.5	90.8	49.7	68.7	92.7	45.4	125.3	60.4	16.8	21.7	88.8	115.7	19.8	96.7	31.7	28.5
GATCAGATACCGTCGTAGTTC	sm_TEMP_1336	unknown	168.7	108.6	40.8	119.0	73.4	164.1	131.0	34.0	66.7	261.3	365.1	286.8	107.1	91.2	155.7	156.6	261.8	931.7	88.3	298.9	298.3	459.0	169.0	287.1	326.4	126.9	90.8	88.1	49.7	117.1	2997.0	1667.0	465.5	276.9	215.5	128.7	49.0	991.3	307.0	222.4	864.7	736.4
TCCGAGAACTTCTGAAGGTGGCAGTGG	sm_TEMP_1337	unknown	104.6	141.3	110.0	86.2	112.1	119.6	151.7	143.3	120.9	14.6	18.1	12.0	73.4	81.7	53.8	6.8	22.2	15.9	94.9	45.0	25.2	4.7	26.0	12.0	25.8	25.0	51.4	66.8	49.7	30.1	3.8	18.1	9.5	58.4	21.1	16.1	13.8	24.4	37.8	7.9	16.9	18.9
CTCGAGGGCAGGTGCGTC	sm_TEMP_1338	unknown	149.3	92.9	81.7	175.7	33.2	136.3	4.0	10.7	37.5	127.5	133.8	74.2	76.1	26.6	45.7	105.6	25.7	535.4	38.2	311.5	93.9	189.3	69.9	280.8	97.3	88.4	53.8	26.7	24.9	16.1	49.5	70.0	28.4	26.6	22.5	10.5	3.1	4.2	4.2	24.6	14.1	29.1
CCCGGGTTTCGGCACCA	sm_TEMP_1339	unknown	164.6	70.6	110.0	112.0	124.6	86.2	267.8	127.2	179.3	83.6	60.9	130.4	191.4	98.8	105.1	136.2	62.0	47.6	94.9	102.6	134.5	61.5	139.7	38.6	116.0	144.6	250.9	74.8	41.4	64.5	486.6	81.7	115.2	77.0	54.8	54.7	292.6	483.6	366.9	90.6	43.6	50.3
CGCAATGAAAGTGAAGGCCGGCGC	sm_TEMP_1340	unknown	39.0	193.6	212.0	159.5	48.4	13.9	67.7	130.8	98.0	18.8	24.2	2.0	33.2	51.3	106.7	17.0	15.2	3.5	50.1	21.4	40.2	4.7	30.9	21.5	8.6	14.6	30.5	10.7	0.0	41.9	17.8	13.0	23.0	24.6	30.9	30.6	18.4	45.0	59.4	39.6	18.8	25.3
TGGTTAGGATTCGGCGCTCTCACCGCC	sm_TEMP_1341	unknown	86.7	15.7	31.6	64.5	211.8	255.8	357.8	95.0	237.7	163.0	89.1	312.9	174.0	102.6	100.7	88.5	104.0	207.8	262.4	96.0	69.9	75.7	141.3	41.1	140.3	162.3	228.2	93.5	215.4	124.6	85.1	184.1	104.1	209.2	62.5	62.7	275.7	124.4	346.5	45.7	67.8	72.1
AATATGATCAGAGTGGT	sm_TEMP_1342	unknown	82.1	64.1	145.5	83.3	156.4	130.7	133.9	103.9	161.6	108.7	130.2	82.2	80.5	117.9	151.2	81.7	85.3	144.4	135.8	100.4	118.0	108.8	76.4	38.6	136.0	149.8	197.7	61.4	49.7	85.9	656.8	729.8	147.6	154.1	106.0	112.6	124.1	311.5	232.0	95.0	278.7	326.1
TACTCTAACCCAAGCACTGAC	sm_TEMP_1343	unknown	29.2	245.9	140.3	75.2	67.8	102.9	30.1	150.5	54.2	33.4	16.1	12.0	23.4	66.5	31.9	6.8	19.9	3.5	35.6	22.1	19.2	4.7	37.4	17.1	20.0	19.8	15.5	40.1	66.3	17.2	3.8	2.6	6.4	21.3	23.9	37.8	29.1	44.3	25.8	20.2	25.2	23.7
TGCGGCCGGCGGCGGCGGCGGCGACTTTGG	sm_TEMP_1344	unknown	183.1	70.6	94.8	108.3	114.9	89.0	164.1	52.0	32.3	31.4	75.0	62.2	128.3	100.7	63.9	0.0	60.8	56.4	40.9	85.6	44.7	14.2	104.0	15.2	30.1	55.1	120.1	32.0	116.0	166.5	6.4	15.6	12.5	29.9	39.3	143.2	16.8	5.0	22.8	70.3	11.9	29.8
ATATACCGCCGTCGTCAGCCC	sm_TEMP_1345	unknown	161.6	194.9	48.7	69.3	19.4	166.8	6.9	16.1	22.9	16.7	38.3	28.1	80.5	60.8	93.8	17.0	23.4	44.0	17.1	131.4	77.0	33.1	43.9	51.9	57.3	173.7	128.4	13.4	33.1	24.7	28.0	13.0	51.0	4.6	3.5	14.5	33.7	35.1	19.2	9.7	8.3	4.5
ATAAGTGCTACATGTTGGGGCCG	sm_TEMP_1346	unknown	199.0	70.6	77.0	89.9	112.1	111.2	157.6	87.8	99.1	16.7	16.9	16.0	64.7	45.6	56.6	30.6	22.2	14.1	38.2	19.2	37.6	0.0	22.7	12.6	48.7	35.4	61.5	16.0	8.3	15.0	22.9	10.4	15.5	13.9	19.0	13.7	16.8	22.9	38.4	8.8	14.1	9.6
CTTGAACAACCTGCCT	sm_TEMP_1347	unknown	6.7	1.3	0.0	3.3	647.7	0.0	0.0	10.7	0.0	367.9	668.6	485.3	25.6	51.3	48.1	456.3	370.6	431.5	52.7	0.0	0.4	37.9	326.6	33.5	163.2	0.0	3.6	0.0	0.0	19.3	8.9	5.2	0.3	9.3	0.0	0.8	7.7	0.0	49.8	0.0	0.0	0.0
TCCCATATGGTCTAGCGGTTAGGATT	sm_TEMP_1348	unknown	48.7	53.6	9.9	35.7	438.7	72.3	69.2	23.3	153.3	1369.0	769.3	1034.8	170.2	60.8	76.4	360.9	545.9	1426.6	477.3	197.1	474.1	738.2	911.4	564.7	455.2	137.3	53.2	627.5	1193.2	1441.6	38.1	571.7	514.5	528.0	1545.0	136.8	70.5	28.6	98.9	69.5	58.1	113.7
GGGCTCGCGTCGCGGC	sm_TEMP_1349	unknown	146.2	162.2	88.9	102.8	38.8	119.6	31.1	78.8	29.2	43.9	44.7	86.2	81.6	83.6	51.7	51.1	53.8	72.2	50.1	65.0	35.7	37.9	21.1	36.0	48.7	88.4	62.7	37.4	33.1	41.9	54.6	68.7	33.4	33.9	26.0	35.4	254.3	39.7	18.0	73.9	42.6	42.9
ACCAGGTGCCGTAAGCTT	sm_TEMP_1350	unknown	75.9	133.4	82.3	92.1	179.9	94.5	81.0	215.0	201.2	192.3	115.3	164.4	170.2	146.4	127.8	183.9	128.6	63.4	185.9	148.4	163.8	217.7	196.6	135.9	187.5	185.2	275.4	293.7	314.9	255.7	383.7	101.1	429.0	273.0	196.5	436.8	1032.4	764.2	396.9	645.3	351.9	263.3
GAGTATGTGTAGATTGCAAATCT	sm_TEMP_1351	unknown	79.5	201.4	225.9	51.9	40.1	58.4	86.5	204.2	160.6	25.1	32.6	16.0	52.2	163.5	89.3	6.8	29.2	12.3	55.4	70.9	69.1	9.5	11.4	13.9	28.6	92.6	64.5	8.0	16.6	20.4	6.4	32.4	47.6	49.1	31.6	32.2	73.5	17.6	72.5	15.8	60.9	37.5
AAAATCGATCATCGAACTGCGGCCT	sm_TEMP_1352	unknown	128.7	88.9	179.1	100.6	84.4	75.1	164.6	130.8	147.0	35.5	10.5	18.0	108.7	138.8	64.3	3.4	33.9	5.3	35.6	47.2	51.1	4.7	27.6	17.1	18.6	27.0	37.0	42.7	24.9	36.5	5.1	18.1	20.3	79.0	45.6	23.3	21.4	14.9	50.4	26.4	42.2	34.9
TACGCCTGTCTGAGGGTCGCTCGG	sm_TEMP_1353	unknown	28.7	197.5	127.1	200.8	55.4	47.3	21.2	62.7	20.9	16.7	31.4	0.0	18.5	49.4	34.8	10.2	18.7	5.3	9.2	25.1	18.4	0.0	11.4	24.0	5.7	33.3	29.3	16.0	41.4	48.3	7.6	37.6	40.5	15.3	29.5	37.8	46.0	29.4	162.5	42.2	11.5	25.9
GGGCCCTTCTCGCGGAT	sm_TEMP_1354	unknown	60.0	231.5	161.3	81.0	59.5	61.2	27.7	93.2	19.8	25.1	24.2	16.0	21.2	58.9	38.0	40.9	21.0	12.3	34.3	61.3	31.6	37.9	24.4	36.0	35.8	43.7	48.4	58.7	24.9	51.6	52.1	31.1	25.3	15.9	20.4	86.9	239.0	50.0	15.6	36.9	16.6	23.7
TAATCCGGATCTGTACTTAGCACC	sm_TEMP_1355	unknown	183.6	70.6	111.3	124.5	80.3	80.6	142.3	71.7	115.7	16.7	22.2	14.0	51.6	47.5	40.8	20.4	18.7	7.0	43.5	37.6	21.4	0.0	14.6	17.1	21.5	29.1	31.7	13.4	24.9	22.6	5.1	22.0	8.4	23.9	28.8	15.3	7.7	2.7	12.0	11.4	19.8	13.1
GCCCGTCTCGTAGCACAG	sm_TEMP_1356	unknown	49.2	35.3	44.8	173.2	214.5	130.7	57.8	32.2	35.5	186.0	95.5	82.2	51.6	58.9	78.8	166.8	177.7	33.5	17.1	27.3	60.5	151.4	159.2	148.6	38.7	23.9	57.9	253.7	41.4	190.1	34.3	25.9	32.1	104.9	227.4	253.4	35.2	32.8	54.6	581.1	235.8	161.1
CCGCCTCGCCGGGGTCTCCCCG	sm_TEMP_1357	unknown	83.6	121.6	77.7	96.9	181.3	86.2	86.5	344.0	187.7	52.3	70.5	142.4	98.4	317.4	159.7	61.3	78.3	47.6	69.9	125.5	59.0	80.4	123.5	61.3	124.5	155.0	270.0	202.9	91.2	147.2	120.7	119.3	140.9	51.1	62.5	99.8	242.0	184.4	479.0	196.1	85.1	64.7
TCCGGATGCTTCGACTGGCCTTAGCGC	sm_TEMP_1358	unknown	111.3	98.1	102.7	84.7	124.6	125.1	83.0	77.0	49.0	16.7	27.4	44.1	31.0	58.9	32.7	10.2	18.7	15.9	64.6	39.9	19.5	9.5	34.1	11.4	18.6	41.6	44.8	18.7	16.6	30.1	12.7	16.9	6.8	43.8	23.2	20.1	24.5	9.9	38.4	14.9	13.7	17.0
GCGGACTGCCCTCAGT	sm_TEMP_1359	unknown	100.5	92.9	85.6	182.7	66.4	114.0	42.5	21.5	17.7	48.1	68.1	52.1	51.1	47.5	35.2	64.7	88.8	44.0	38.2	45.0	32.3	80.4	39.0	73.3	32.9	28.1	27.5	37.4	16.6	62.3	337.9	138.7	71.3	47.8	68.8	70.0	23.0	77.1	53.4	70.3	211.7	172.0
AGTCGGTAGAGCATC	sm_TEMP_1360	unknown	64.6	82.4	110.6	58.2	167.5	155.7	263.9	247.2	176.2	267.5	201.9	62.2	127.2	222.4	148.4	183.9	208.1	119.8	556.4	101.1	306.2	212.9	53.6	79.7	511.0	210.1	234.2	104.1	124.3	56.9	231.2	115.4	163.5	308.8	122.1	84.5	761.3	502.0	389.7	80.0	150.0	105.4
TCTCTACGGAGACTG	sm_TEMP_1361	unknown	84.1	240.7	133.0	57.5	77.5	44.5	118.1	318.9	205.4	81.5	92.7	50.1	37.0	125.5	163.7	166.8	206.9	68.7	176.7	105.6	114.6	132.5	58.5	74.0	128.8	180.0	235.4	130.8	58.0	177.2	219.8	118.0	159.5	116.9	122.8	163.3	208.3	242.8	421.5	142.4	322.7	286.4
TGACCGATCGGACACC	sm_TEMP_1362	unknown	118.5	91.6	81.7	151.0	83.0	111.2	223.4	62.7	54.2	56.4	43.1	26.1	89.7	98.8	68.7	74.9	56.1	37.0	75.2	46.5	62.4	47.3	97.5	65.8	68.7	89.5	143.4	58.7	33.1	63.4	157.5	89.4	87.2	69.7	64.6	88.5	162.4	92.8	227.2	195.2	82.9	74.6
GATGTCGGCTACCCA	sm_TEMP_1363	unknown	131.8	156.9	73.8	141.1	63.7	69.5	32.1	25.1	36.5	192.3	282.5	184.5	306.6	60.8	37.6	258.8	203.4	1012.7	44.8	258.3	128.9	700.3	47.1	660.8	81.6	139.4	22.7	50.7	74.6	79.5	139.8	237.2	162.8	93.0	104.6	90.9	15.3	40.8	31.2	167.9	221.8	253.7
GAAGCATCACTGTGGATTCAAAGTTCT	sm_TEMP_1364	unknown	90.8	44.5	50.7	139.3	152.2	158.5	34.1	25.1	16.7	60.6	87.5	54.1	23.4	32.3	35.6	61.3	76.0	33.5	85.7	41.3	22.5	37.9	84.5	70.8	67.3	68.7	56.2	106.8	66.3	98.8	21.6	15.6	35.1	86.3	78.6	41.0	26.0	97.0	32.4	35.2	56.6	42.0
ATGCGGCCGGCGGCGGCGGCGG	sm_TEMP_1365	unknown	126.7	230.2	66.5	28.0	145.3	38.9	49.9	78.8	210.6	148.4	182.6	154.4	255.0	228.1	99.1	40.9	121.6	280.0	47.5	191.2	122.1	9.5	102.4	111.9	93.0	43.7	21.5	37.4	306.6	180.5	10.2	303.3	58.8	50.5	137.6	58.7	10.7	2.3	9.0	34.3	6.9	9.3
GTCGGTAGAGCATGAGAC	sm_TEMP_1366	unknown	111.8	112.5	86.9	61.9	142.6	119.6	225.8	193.5	141.8	152.6	118.9	128.4	120.2	133.1	124.5	156.6	116.9	123.3	160.9	121.1	160.0	227.1	136.5	64.5	163.2	193.5	240.1	138.8	74.6	92.4	292.2	138.7	145.6	161.4	148.8	75.6	239.0	175.6	361.5	73.9	120.4	79.1
CAAGTGCTACACATTGGGG	sm_TEMP_1367	unknown	124.1	53.6	86.9	105.0	106.6	155.7	139.8	68.1	102.2	41.8	45.9	30.1	63.1	53.2	42.9	68.1	45.6	47.6	31.6	25.1	37.9	28.4	40.6	23.4	41.5	51.0	42.4	61.4	41.4	32.2	14.0	18.1	21.3	65.1	48.4	58.7	23.0	22.9	28.8	50.1	63.1	64.1
TTCTTCTGTAGATCTAAGATCAAGCCT	sm_TEMP_1368	unknown	209.3	74.6	105.4	72.2	109.3	61.2	202.6	46.6	90.7	8.4	22.2	24.1	89.7	83.6	39.6	44.3	28.1	10.6	43.5	33.2	32.3	4.7	27.6	15.8	7.2	37.4	36.4	21.4	16.6	17.2	1.3	22.0	16.9	93.6	25.3	17.7	24.5	12.6	25.2	13.2	12.6	18.6
TTTCGATGTGTTGCTGTAAAAGACGT	sm_TEMP_1369	unknown	190.3	103.3	130.4	67.0	62.3	77.9	107.2	118.2	48.0	8.4	15.7	18.0	52.2	70.3	68.3	10.2	7.0	1.8	50.1	27.3	38.7	4.7	29.2	5.1	4.3	43.7	40.6	26.7	8.3	15.0	5.1	16.9	13.9	36.5	16.8	17.7	32.2	9.5	33.6	13.2	13.7	14.7
TGAATACCGCAGCTAGGAATAA	sm_TEMP_1370	unknown	166.2	61.5	205.5	77.0	51.2	69.5	104.3	55.5	114.7	16.7	29.8	18.0	50.6	32.3	113.6	27.2	26.9	22.9	40.9	21.4	50.7	4.7	37.4	56.3	14.3	15.6	66.3	10.7	16.6	64.5	11.4	9.1	43.9	44.5	33.7	127.1	75.1	11.8	101.9	93.2	41.1	67.3
CCACGTTGGGCGCCA	sm_TEMP_1371	unknown	79.5	86.3	116.6	106.8	113.5	127.9	128.0	127.2	71.9	200.6	102.0	102.3	97.9	89.3	57.8	126.0	104.0	149.7	251.9	98.9	88.3	236.6	128.3	120.8	97.3	113.4	118.3	130.8	66.3	73.0	301.1	176.3	86.5	99.6	63.9	56.3	265.0	172.9	176.3	214.5	81.1	83.9
GGCGCGACTGTCGACCGGAGC	sm_TEMP_1372	unknown	42.1	120.3	143.6	264.5	23.5	36.1	41.5	30.5	18.8	31.4	56.0	14.0	37.5	19.0	46.9	30.6	94.7	8.8	13.2	11.8	18.8	47.3	14.6	74.6	10.0	11.4	14.9	42.7	0.0	102.0	12.7	11.7	10.8	15.3	54.0	66.8	18.4	4.2	13.2	88.8	34.3	58.3
AAGTGCTACACATTGGGGTGA	sm_TEMP_1373	unknown	33.3	283.8	269.3	19.2	2.8	19.5	28.7	308.1	524.5	8.4	3.2	12.0	10.9	307.9	6.1	6.8	116.9	1.8	15.8	8.1	5.6	9.5	4.9	3.2	11.5	18.7	13.1	18.7	8.3	3.2	15.2	10.4	3.4	5.3	7.7	2.4	6.1	10.3	6.0	6.2	68.9	3.8
TGCCTGAAGTTCTGGACACCCCCGAC	sm_TEMP_1374	unknown	81.6	174.0	142.9	67.4	62.3	97.3	71.2	73.5	95.9	10.5	14.1	6.0	39.1	57.0	41.2	3.4	11.7	5.3	63.3	28.8	19.5	4.7	30.9	3.8	25.8	27.0	25.7	21.4	8.3	19.3	3.8	7.8	9.5	18.6	19.7	12.9	13.8	8.4	28.8	12.3	9.0	6.1
AGAAAGACGCTCTCGTAACGATATC	sm_TEMP_1375	unknown	25.6	163.5	311.5	40.9	30.4	52.8	87.0	207.8	192.9	27.2	9.3	0.0	46.2	241.4	98.6	3.4	51.4	1.8	64.6	21.4	46.6	4.7	37.4	40.5	85.9	22.9	48.4	48.1	16.6	63.4	30.5	93.3	167.9	44.5	32.3	46.7	234.4	552.0	266.2	36.9	110.7	36.8
CTCCTGTGAATGCGCCTTTACC	sm_TEMP_1376	unknown	209.8	168.7	69.1	86.6	18.0	72.3	26.2	69.9	112.6	18.8	31.0	24.1	95.7	60.8	112.4	27.2	28.1	21.1	26.4	194.1	96.2	9.5	66.6	43.0	85.9	197.6	131.4	21.4	16.6	29.0	57.2	29.8	49.0	5.3	2.1	21.7	33.7	110.3	28.8	11.4	8.7	6.7
CGGCGACTTTGGACGTGTGCC	sm_TEMP_1377	unknown	138.5	115.1	106.7	92.1	38.8	130.7	127.0	143.3	94.9	58.5	54.4	52.1	151.1	148.3	142.3	47.7	108.7	45.8	63.3	72.3	95.8	23.7	21.1	47.4	163.2	113.4	168.5	40.1	41.4	55.9	151.2	60.9	86.8	56.5	35.1	56.3	597.4	166.8	75.5	44.0	50.5	40.4
CCCTTCTCGCGGATCTCCTC	sm_TEMP_1378	unknown	52.3	146.5	127.8	126.0	83.0	86.2	27.2	60.9	66.7	110.8	75.8	58.2	89.2	55.1	52.2	78.3	57.3	86.3	27.7	65.0	53.7	75.7	60.1	125.2	73.0	18.7	26.9	64.1	91.2	102.0	12.7	53.1	37.8	49.8	44.2	41.8	15.3	12.6	9.0	38.7	16.9	38.8
GTAAGTGCTGATTGTTGGG	sm_TEMP_1379	unknown	124.1	91.6	100.1	99.1	98.3	108.4	69.2	71.7	80.3	29.3	41.5	56.2	47.8	36.1	35.2	44.3	33.9	28.2	26.4	42.8	18.4	14.2	65.0	16.4	5.7	37.4	35.8	32.0	74.6	35.4	1.3	6.5	4.1	58.4	53.3	66.0	12.3	3.8	9.6	42.2	28.1	42.0
TAACACTGAAGAACGAGAGCCACACA	sm_TEMP_1380	unknown	99.0	142.6	104.7	54.5	134.3	86.2	71.2	71.7	118.9	20.9	22.6	10.0	62.5	53.2	50.5	3.4	12.9	5.3	71.2	28.8	30.1	4.7	39.0	21.5	12.9	13.5	33.5	26.7	8.3	37.6	1.3	3.9	10.1	43.2	22.5	15.3	21.4	7.6	28.2	19.3	20.6	18.9
GCGGCGGCGACTTTGGAC	sm_TEMP_1381	unknown	53.3	226.3	110.6	135.6	33.2	58.4	19.3	52.0	29.2	16.7	29.8	36.1	43.5	53.2	17.8	37.5	39.7	35.2	9.2	30.3	18.4	18.9	19.5	53.7	11.5	19.8	19.7	24.0	41.4	29.0	2.5	13.0	8.4	15.3	36.5	69.2	16.8	3.8	8.4	49.2	14.4	29.5
CTGAGCTGCAGTGGACT	sm_TEMP_1382	unknown	118.5	103.3	86.9	83.6	120.4	102.9	72.1	69.9	63.6	175.6	143.5	158.4	81.0	72.2	88.1	183.9	105.2	184.9	55.4	76.8	92.0	298.1	61.7	213.1	83.0	87.4	67.5	88.1	58.0	99.9	15.2	38.9	43.6	52.5	109.5	66.0	39.8	9.5	9.6	36.9	41.5	34.3
AAGTGCTACACATTGGGGTG	sm_TEMP_1383	unknown	30.8	208.0	271.3	23.6	37.4	44.5	15.3	318.9	531.8	12.5	4.8	22.1	6.0	294.6	9.7	6.8	129.8	7.0	6.6	8.1	6.8	9.5	14.6	2.5	15.7	20.8	9.0	5.3	8.3	8.6	6.4	7.8	3.0	13.3	4.9	7.2	9.2	10.7	7.2	5.3	86.9	6.7
TTTCGCCTCTAGCTGATG	sm_TEMP_1384	unknown	68.2	202.7	181.8	78.8	58.1	25.0	114.2	170.2	147.0	60.6	79.4	30.1	46.2	106.4	124.5	71.5	154.3	28.2	262.4	90.8	97.3	42.6	110.5	36.0	191.8	154.0	184.0	114.8	41.4	176.2	418.0	123.1	125.7	148.8	135.5	132.7	160.8	996.3	369.9	143.3	159.7	251.8
CGTGTGCCGGGCCCTTCTCGCGGATCT	sm_TEMP_1385	unknown	93.9	166.1	86.3	133.4	42.9	89.0	33.6	66.3	17.7	23.0	42.3	42.1	44.0	36.1	40.0	27.2	58.4	52.8	9.2	36.9	24.4	23.7	39.0	50.6	20.0	20.8	19.1	26.7	82.9	81.6	12.7	20.7	25.0	24.6	38.6	119.9	29.1	5.0	10.2	63.3	25.6	44.8
AGAAAGACGCTCTCGTAACGA	sm_TEMP_1386	unknown	28.7	174.0	279.2	55.6	15.2	58.4	44.5	261.6	241.9	33.4	14.9	8.0	50.0	186.3	103.5	10.2	29.2	5.3	60.7	29.5	52.2	9.5	58.5	34.1	118.8	39.5	39.4	72.1	8.3	75.2	30.5	123.1	207.4	51.8	36.5	49.1	265.0	928.3	320.8	37.8	126.9	44.2
AGGATGAGGATTGCAATGAATGCCATT	sm_TEMP_1387	unknown	147.2	105.9	113.3	84.7	112.1	47.3	112.2	78.8	134.5	12.5	35.9	10.0	66.9	64.6	39.2	13.6	21.0	10.6	50.1	31.7	18.0	0.0	24.4	16.4	17.2	32.2	34.0	8.0	16.6	19.3	2.5	14.3	23.0	8.0	28.1	26.5	30.6	6.9	56.4	22.0	20.2	13.1
GTTAGGATTCGGCGCT	sm_TEMP_1388	unknown	79.0	41.9	80.3	77.7	124.6	205.8	178.9	96.7	246.1	81.5	68.9	176.5	196.8	169.2	111.2	160.0	73.6	100.4	75.2	151.3	160.8	66.2	63.4	43.6	12.9	268.4	317.2	72.1	207.2	68.7	3.8	151.7	133.1	134.8	94.1	102.2	442.7	35.9	445.5	93.2	78.2	68.9
CTTTCTTCTGAGCAGC	sm_TEMP_1389	unknown	89.8	177.9	150.1	112.4	56.7	16.7	102.3	150.5	93.8	129.6	81.0	12.0	50.6	89.3	158.5	81.7	129.8	12.3	192.5	79.0	130.7	85.2	60.1	64.5	123.1	174.8	168.5	133.5	174.0	186.9	279.5	80.4	172.3	152.1	190.2	151.2	356.9	589.4	513.2	130.1	173.8	200.8
GGGCTCGCGTCGCGGCTGAGGGAGCA	sm_TEMP_1390	unknown	90.3	176.6	92.2	91.4	72.0	80.6	56.8	102.1	59.4	23.0	28.6	14.0	75.6	85.5	92.2	10.2	56.1	28.2	36.9	64.2	53.3	18.9	52.0	45.5	83.0	79.1	109.3	40.1	74.6	65.5	71.1	45.4	41.9	23.9	23.2	77.2	153.2	41.6	22.2	34.3	15.9	33.0
CTCGAGTATGTGTAGATTGCAAATCT	sm_TEMP_1391	unknown	125.1	103.3	120.5	70.7	44.3	136.3	168.5	139.7	161.6	33.4	43.1	26.1	96.8	125.5	72.4	23.8	31.6	29.9	91.0	93.7	74.8	0.0	45.5	7.6	51.5	111.3	118.9	26.7	24.9	35.4	11.4	49.3	45.9	41.2	16.8	24.9	75.1	20.6	70.7	15.8	15.1	33.3
GACCATAAACGATGCCGACTA	sm_TEMP_1392	unknown	123.1	64.1	63.9	226.9	38.8	83.4	25.7	14.3	22.9	77.3	125.3	48.1	44.6	26.6	85.7	44.3	80.7	107.4	14.5	195.6	118.3	104.1	87.7	184.0	67.3	64.5	43.6	34.7	8.3	75.2	443.4	239.8	109.8	46.5	33.0	24.1	16.8	155.0	71.3	68.6	171.3	164.0
GCCCGCATTCTCCACCA	sm_TEMP_1393	unknown	43.1	36.6	111.9	131.5	109.3	166.8	216.4	125.4	197.1	83.6	99.9	100.3	112.0	119.8	150.8	211.1	148.5	93.3	114.7	82.7	114.6	47.3	214.5	136.6	141.7	101.9	241.9	291.0	439.2	152.5	153.7	66.1	109.8	117.6	141.8	159.3	150.1	271.0	289.0	160.9	95.2	99.3
GAACCGTTTACTGTGGACTTTTGGCCC	sm_TEMP_1394	unknown	124.6	96.8	103.4	75.2	95.5	102.9	114.2	120.0	122.0	18.8	27.8	24.1	52.7	102.6	37.2	13.6	37.4	15.9	64.6	39.9	30.4	4.7	34.1	11.4	8.6	48.9	48.4	24.0	49.7	27.9	5.1	7.8	18.9	35.9	36.5	22.5	18.4	8.4	21.0	21.1	18.4	25.6
ATTTTTTTTGACTAGGCG	sm_TEMP_1395	unknown	160.5	163.5	104.7	34.6	62.3	72.3	172.0	127.2	132.4	69.0	50.8	132.4	61.4	104.5	86.5	37.5	45.6	40.5	168.8	93.7	93.5	52.1	53.6	20.9	166.1	141.5	164.9	56.1	16.6	35.4	45.7	40.2	50.3	56.5	44.9	32.2	76.6	102.3	94.7	38.7	23.4	23.7
TCTCAGACAACTCTTAGC	sm_TEMP_1396	unknown	110.8	64.1	92.2	172.0	70.6	86.2	174.4	34.0	52.1	50.2	27.4	20.1	93.5	60.8	127.8	30.6	44.4	3.5	42.2	16.2	71.0	23.7	19.5	29.7	51.5	31.2	92.0	34.7	8.3	37.6	96.6	32.4	64.2	20.6	28.1	20.1	101.1	109.6	174.5	52.8	19.1	13.8
CTGCTGATGACTGTACAACACT	sm_TEMP_1397	unknown	80.5	95.5	50.7	75.9	191.0	100.1	361.2	354.7	122.0	390.8	302.7	357.0	194.6	182.5	166.6	446.0	676.8	248.3	394.3	107.0	92.8	298.1	833.5	227.0	206.1	53.1	144.0	1367.1	439.2	513.5	77.5	67.4	13.9	829.5	756.7	559.1	87.3	79.0	219.4	303.3	1245.9	429.2
CTTAGCTGAGTGTCCGGCCGGGGCCC	sm_TEMP_1398	unknown	183.1	90.2	44.1	182.4	23.5	69.5	21.7	19.7	36.5	71.1	166.0	84.2	97.9	28.5	81.7	47.7	102.9	241.3	10.5	228.1	124.7	151.4	112.1	332.6	55.8	75.9	90.2	37.4	8.3	65.5	39.4	49.3	65.5	59.1	31.6	53.9	38.3	16.0	11.4	104.6	24.5	79.4
TCCCTGGTGGTCTAGTGGTTAGGATT	sm_TEMP_1399	unknown	62.6	77.2	56.6	87.7	224.2	83.4	114.6	87.8	76.1	365.8	226.1	226.6	89.2	85.5	172.2	122.6	233.8	265.9	116.0	100.4	189.0	194.0	318.4	219.4	113.1	77.0	95.0	261.7	621.5	486.6	64.8	156.9	223.0	132.8	405.0	204.3	165.4	42.4	161.3	137.2	89.4	83.6
ACTAATGTGATTTGCAGGA	sm_TEMP_1400	unknown	57.4	230.2	173.8	90.6	13.8	25.0	54.4	62.7	53.2	14.6	24.6	4.0	18.5	34.2	46.1	20.4	26.9	3.5	67.2	25.8	27.0	14.2	26.0	15.8	25.8	30.2	30.5	21.4	8.3	40.8	40.7	23.3	21.3	23.2	39.3	40.2	21.4	27.1	39.6	36.9	42.6	54.8
TGCCTGCAGAACCCT	sm_TEMP_1401	unknown	110.3	125.6	113.9	81.4	59.5	100.1	68.7	57.3	92.8	27.2	39.1	40.1	132.7	91.2	95.0	23.8	63.1	15.9	84.4	75.3	73.3	18.9	26.0	44.9	78.7	120.7	123.1	32.0	24.9	33.3	45.7	40.2	61.8	27.9	23.2	33.0	137.9	66.8	50.4	24.6	24.2	20.8
AAACAAGAGTTCTGAGCT	sm_TEMP_1402	unknown	158.0	117.7	108.7	78.1	47.1	80.6	108.2	75.2	88.6	41.8	42.7	22.1	97.3	129.3	79.2	17.0	10.5	15.9	60.7	59.8	68.7	33.1	21.1	43.0	24.3	46.8	57.3	5.3	8.3	14.0	3.8	18.1	18.9	21.9	17.5	14.5	18.4	3.4	12.0	8.8	11.2	11.9
GTTCAGTCGTCTGGA	sm_TEMP_1403	unknown	0.5	0.0	0.0	11.4	556.4	19.5	0.0	5.4	1.0	43.9	51.6	60.2	6.5	19.0	12.5	13.6	152.0	51.1	22.4	8.9	9.8	0.0	206.3	130.3	5.7	9.4	4.8	80.1	190.6	218.1	21.6	18.1	53.0	138.8	282.2	94.9	36.8	48.1	24.6	8.8	6.5	5.8
AAGACGCTCTCGTAAC	sm_TEMP_1404	unknown	115.9	94.2	138.3	88.4	74.7	75.1	115.1	82.4	58.4	81.5	43.5	50.1	70.1	57.0	55.4	78.3	37.4	17.6	62.0	27.3	41.3	33.1	37.4	26.6	28.6	45.8	76.5	40.1	24.9	35.4	83.9	28.5	27.4	29.9	21.1	24.1	19.9	77.1	38.4	36.9	27.0	28.5
TAAGTGCTGATTGTTGGGGTAGTG	sm_TEMP_1405	unknown	165.7	105.9	104.0	69.3	77.5	64.0	153.2	116.5	109.5	23.0	20.2	32.1	64.7	60.8	42.5	3.4	25.7	12.3	50.1	21.4	26.3	18.9	30.9	12.0	22.9	25.0	31.7	26.7	8.3	19.3	6.4	18.1	8.8	17.3	12.6	12.1	6.1	8.8	10.8	12.3	12.3	10.9
TCGCGGATCTCCTCGGCTGTGGTGCCC	sm_TEMP_1406	unknown	184.6	119.0	46.8	62.6	63.7	108.4	22.2	26.9	66.7	967.7	158.8	1263.5	218.6	62.7	38.4	221.3	258.3	2095.9	42.2	138.8	87.5	430.6	175.5	801.2	290.6	38.5	39.4	93.5	762.4	548.9	24.1	907.4	327.4	872.0	1261.4	66.8	44.4	16.8	54.6	27.3	12.6	48.4
CTTGGTCGAATTAGT	sm_TEMP_1407	unknown	55.9	44.5	46.1	30.6	359.9	47.3	42.0	37.6	99.1	827.7	383.3	218.6	53.3	53.2	56.6	357.5	171.8	258.9	366.6	84.1	295.6	601.0	362.3	203.0	177.5	172.7	30.5	453.9	149.2	337.3	16.5	55.7	118.6	455.6	428.2	124.7	10.7	20.6	9.0	17.6	61.3	78.5
TTACCGTTCCATTTTGTCTGAGGTTG	sm_TEMP_1408	unknown	38.5	276.0	157.4	44.2	37.4	30.6	22.7	163.0	63.6	89.9	39.5	10.0	25.6	129.3	94.2	47.7	66.6	5.3	91.0	41.3	42.8	23.7	110.5	80.3	68.7	53.1	72.3	170.9	256.9	283.6	128.3	38.9	77.4	92.3	108.1	82.9	188.4	256.1	232.0	162.6	99.2	68.2
ATTCGCCAGCCGGGACT	sm_TEMP_1409	unknown	125.7	117.7	156.1	40.5	76.1	66.7	159.1	125.4	239.8	85.7	61.3	64.2	164.7	199.6	174.7	112.4	39.7	44.0	154.3	93.7	130.0	80.4	52.0	63.2	104.5	150.8	168.5	32.0	24.9	21.5	63.5	101.1	130.7	46.5	32.3	38.6	222.1	85.5	115.1	30.8	21.6	16.7
CTCCTCGCGCGGGGCGGTGTCCGAC	sm_TEMP_1410	unknown	95.4	126.9	79.7	77.7	55.4	147.4	98.8	102.1	78.2	41.8	46.3	36.1	92.4	66.5	83.3	3.4	44.4	42.3	38.2	79.0	57.1	4.7	78.0	32.9	65.8	95.7	104.5	34.7	33.1	67.7	25.4	44.1	52.0	36.5	27.4	93.3	177.7	34.7	41.4	22.9	13.3	35.2
ATTTTTTTTGACTAGGC	sm_TEMP_1411	unknown	149.3	149.1	111.3	22.8	72.0	77.9	111.7	80.6	85.5	48.1	49.2	94.3	26.1	51.3	63.9	20.4	39.7	35.2	117.4	87.1	82.3	18.9	16.2	7.0	153.2	119.6	149.3	29.4	8.3	27.9	73.7	44.1	41.9	57.1	47.0	21.7	134.8	125.2	102.5	49.2	32.5	22.1
CGCGGCCCGCCTCGCC	sm_TEMP_1412	unknown	110.8	170.0	106.7	101.7	40.1	50.1	35.1	73.5	39.6	43.9	39.9	50.1	71.2	45.6	102.3	64.7	43.3	52.8	33.0	72.3	70.2	14.2	40.6	70.8	84.5	101.9	123.1	32.0	0.0	29.0	127.0	48.0	52.0	25.9	35.1	147.2	424.3	103.1	39.6	75.6	36.4	44.5
GTCGGTAGAGCATGAGACT	sm_TEMP_1413	unknown	133.9	74.6	88.2	68.9	105.2	108.4	215.5	145.1	136.6	102.4	89.5	128.4	114.7	148.3	113.2	102.1	137.9	112.7	226.8	120.3	136.4	127.8	95.9	44.9	207.6	149.8	201.3	130.8	33.1	76.3	696.2	321.5	149.3	202.6	109.5	69.2	294.1	244.7	276.4	80.0	183.9	125.2
TGAACACGCCCGATCTCGTCT	sm_TEMP_1414	unknown	136.9	132.1	162.0	63.4	30.4	52.8	35.1	16.1	17.7	6.3	19.3	6.0	15.8	34.2	19.0	3.4	19.9	17.6	6.6	20.7	15.8	23.7	4.9	32.9	11.5	83.2	14.3	10.7	8.3	15.0	142.3	75.2	147.3	51.8	12.6	10.5	125.6	81.3	56.4	31.7	131.6	104.4
TTTTTTGACTAGGCG	sm_TEMP_1415	unknown	118.5	145.2	149.5	20.6	73.4	69.5	192.7	179.2	232.5	87.8	45.1	68.2	82.1	127.4	106.7	57.9	37.4	24.7	279.5	129.9	184.4	47.3	19.5	19.6	306.3	196.6	225.2	45.4	33.1	18.3	94.0	77.8	111.5	68.4	79.3	38.6	265.0	395.8	163.1	32.5	38.6	34.9
ATACCAGGTGCTGTAAGCTT	sm_TEMP_1416	unknown	167.7	87.6	71.8	87.7	66.4	94.5	85.0	66.3	108.4	50.2	59.6	92.3	327.3	76.0	45.7	102.1	43.3	65.2	185.9	66.4	70.2	80.4	92.6	60.7	47.2	64.5	68.7	77.4	16.6	65.5	62.3	55.7	124.3	105.6	44.9	42.6	105.7	30.9	48.0	87.9	66.3	69.8
CACCGTTCTGTCGCTTTGGAGA	sm_TEMP_1417	unknown	106.2	74.6	106.0	67.8	84.4	136.3	87.5	52.0	88.6	12.5	16.1	24.1	37.0	47.5	20.6	13.6	17.5	8.8	52.7	23.6	15.0	0.0	27.6	9.5	50.1	45.8	26.3	29.4	8.3	16.1	21.6	16.9	7.8	25.2	11.2	15.3	12.3	46.6	18.0	9.7	10.1	14.1
ATCCCATCCTCGTCGCCA	sm_TEMP_1418	unknown	54.9	65.4	119.2	96.5	88.6	150.2	91.4	107.5	87.6	75.2	35.9	140.4	108.7	125.5	67.5	109.0	36.2	45.8	143.7	152.1	75.1	71.0	91.0	84.1	67.3	138.4	126.6	144.2	99.4	74.1	100.4	42.8	44.6	73.1	64.6	93.3	209.9	129.0	175.7	186.4	51.6	51.9
GTAAGTGCTGATTGTTGGTGT	sm_TEMP_1419	unknown	144.1	77.2	84.9	65.2	94.1	105.7	144.3	121.8	101.1	50.2	43.5	50.1	87.5	96.9	50.1	71.5	53.8	35.2	71.2	54.6	40.6	28.4	53.6	17.1	34.4	65.5	78.3	34.7	33.1	44.0	22.9	18.1	15.2	57.8	58.3	46.7	19.9	22.9	35.4	38.7	53.4	39.1
GCCATACCACCCTGAACACGCC	sm_TEMP_1420	unknown	133.4	168.7	157.4	55.6	24.9	30.6	15.3	30.5	39.6	60.6	239.4	48.1	19.6	45.6	42.9	40.9	64.3	322.3	11.9	107.8	87.2	397.5	42.2	603.9	12.9	108.2	29.9	26.7	49.7	23.6	251.6	115.4	143.2	51.8	23.2	28.2	104.2	131.3	33.0	106.4	98.4	52.9
ACTGACACTGAGGCAC	sm_TEMP_1421	unknown	8.2	9.2	0.0	86.6	449.8	13.9	0.5	1.8	7.3	798.4	261.6	351.0	12.0	7.6	18.6	1488.0	3082.5	283.6	242.6	67.9	60.1	1159.4	1114.5	612.1	20.0	17.7	3.0	1564.7	4607.3	1202.0	0.0	11.7	34.1	388.5	432.4	337.9	15.3	9.5	9.6	1.8	11.2	6.7
TACCAGGTGCCGTAAGCTT	sm_TEMP_1422	unknown	121.6	130.8	75.1	60.8	78.9	97.3	86.0	150.5	183.5	150.5	84.2	164.4	181.6	89.3	108.3	166.8	105.2	61.6	211.0	188.2	150.6	246.1	138.1	129.6	121.7	191.4	216.8	344.4	165.7	171.9	440.9	75.2	318.9	233.1	138.3	174.6	566.8	357.3	146.3	572.3	229.3	166.6
TTGGACGTGTGCCGGGCCCT	sm_TEMP_1423	unknown	122.1	122.9	88.2	92.5	45.7	91.8	58.8	102.1	64.6	46.0	34.7	34.1	108.2	91.2	96.6	34.0	40.9	68.7	44.8	65.0	60.1	23.7	30.9	49.3	105.9	134.2	117.7	16.0	16.6	40.8	54.6	49.3	58.8	28.6	49.1	73.2	251.2	42.4	41.4	39.6	42.6	36.5
CACCACGTTCCTGTGG	sm_TEMP_1424	unknown	34.9	143.9	144.2	72.9	135.6	30.6	14.8	109.3	49.0	56.4	37.9	28.1	33.2	110.2	50.1	146.4	11.7	7.0	6.6	87.8	38.3	127.8	66.6	151.8	0.0	70.7	50.8	101.5	0.0	135.3	6.4	37.6	37.5	22.6	159.3	201.9	113.4	18.3	152.3	233.0	81.1	56.1
AGTTATGGTTCCTTTGATCGCTCGC	sm_TEMP_1425	unknown	46.7	205.3	174.5	89.5	22.1	22.2	60.8	73.5	44.8	25.1	36.3	30.1	29.4	45.6	51.7	17.0	23.4	42.3	50.1	30.3	37.6	37.9	29.2	46.8	17.2	28.1	25.7	21.4	16.6	39.7	24.1	14.3	28.0	17.3	28.8	25.7	29.1	24.8	49.2	22.9	22.4	29.8
CTGTAGAATCTGTTCCCTGC	sm_TEMP_1426	unknown	17.4	22.2	17.1	9.2	480.3	13.9	8.4	1.8	93.8	907.1	738.3	292.8	44.6	66.5	42.0	568.6	265.4	195.5	474.7	99.6	357.2	960.6	700.2	820.8	201.8	65.5	9.0	779.7	571.8	683.2	1.3	128.3	299.7	412.4	347.5	93.3	6.1	4.2	2.4	10.6	15.9	58.0
TGTTATTCTGAGTGAC	sm_TEMP_1427	unknown	69.8	137.3	131.0	134.1	48.4	36.1	57.8	78.8	154.3	58.5	47.6	16.0	38.1	57.0	116.8	88.5	64.3	12.3	183.3	31.0	82.6	89.9	21.1	52.5	123.1	130.0	112.9	42.7	58.0	72.0	292.2	72.6	114.9	85.7	52.6	37.0	343.1	706.2	352.5	30.8	46.2	40.0
CGGCCATACCACCCTGAACACGCC	sm_TEMP_1428	unknown	127.7	108.6	134.3	75.9	42.9	66.7	67.2	14.3	32.3	29.3	96.3	28.1	26.6	38.0	60.6	6.8	38.6	119.8	25.1	34.7	44.7	89.9	21.1	229.5	75.9	41.6	14.3	29.4	16.6	20.4	1489.0	872.4	555.7	49.8	28.8	29.8	148.6	593.2	289.6	39.6	468.1	276.7
TCGAGCCGATCGCTGGCC	sm_TEMP_1429	unknown	53.3	160.9	165.3	134.8	27.7	13.9	66.2	66.3	67.8	18.8	27.8	14.0	22.3	39.9	59.4	37.5	22.2	7.0	46.2	22.9	31.6	28.4	16.2	28.5	7.2	21.8	30.5	18.7	0.0	32.2	17.8	2.6	13.9	19.3	31.6	39.4	32.2	13.7	22.8	37.8	18.0	29.5
TTCCTCCGGTGTTACTGTAACC	sm_TEMP_1430	unknown	155.9	91.6	72.4	59.3	54.0	122.3	49.4	68.1	67.8	29.3	25.8	54.1	94.1	83.6	63.1	20.4	37.4	21.1	58.0	80.5	65.4	18.9	32.5	25.9	103.1	133.2	148.1	50.7	8.3	26.9	77.5	53.1	47.3	41.8	27.4	22.5	58.2	107.6	50.4	25.5	15.5	15.4
TGCGGCCGGCGGCGGCGGCGGCGAC	sm_TEMP_1431	unknown	64.6	198.8	61.2	105.7	69.2	55.6	35.1	57.3	32.3	20.9	67.3	16.0	70.7	68.4	55.4	6.8	36.2	12.3	34.3	31.0	27.0	0.0	50.4	53.7	21.5	18.7	16.1	21.4	82.9	89.2	2.5	10.4	10.1	27.9	33.7	86.1	18.4	4.2	12.0	36.9	5.8	38.4
GTTCCTTTGATCGCTCGCC	sm_TEMP_1432	unknown	85.7	121.6	88.9	110.2	38.8	108.4	56.3	28.7	48.0	108.7	136.2	146.4	67.4	45.6	73.2	109.0	127.4	285.3	69.9	107.0	92.0	402.2	76.4	308.6	85.9	67.6	37.6	50.7	41.4	59.1	542.5	324.1	132.1	132.8	77.9	62.7	33.7	137.8	88.7	136.3	297.1	206.3
CTACGCCTGTCTGAGGGTCGCTCGG	sm_TEMP_1433	unknown	22.6	193.6	117.9	165.8	41.5	11.1	12.4	41.2	19.8	6.3	15.7	12.0	17.9	43.7	27.9	6.8	16.4	3.5	5.3	35.4	12.4	0.0	17.9	15.2	4.3	28.1	26.3	5.3	8.3	24.7	2.5	45.4	27.7	11.3	28.1	36.2	33.7	29.4	125.3	33.4	9.7	20.8
GTGAATCTGTCAGGACC	sm_TEMP_1434	unknown	3.6	1.3	0.7	28.7	514.9	2.8	0.0	44.8	3.1	183.9	47.6	162.4	35.9	34.2	10.9	214.5	127.4	79.3	46.2	28.8	17.7	108.8	71.5	144.8	4.3	22.9	3.6	45.4	74.6	107.4	6.4	25.9	33.4	142.1	273.1	106.2	56.7	36.3	54.6	0.9	6.5	7.0
CCCCCCGCCGTCGGAAGCGCG	sm_TEMP_1435	unknown	96.4	62.8	54.0	134.8	80.3	122.3	36.1	50.2	44.8	87.8	35.1	60.2	61.4	32.3	45.3	85.1	44.4	70.4	25.1	35.4	27.8	61.5	35.7	56.3	58.7	20.8	40.6	42.7	91.2	64.5	24.1	51.9	34.1	37.9	44.9	116.6	108.8	25.6	24.6	36.9	31.4	55.1
GATTCGGCGCTCTCACCGCCGCGGCCC	sm_TEMP_1436	unknown	71.3	39.2	40.2	74.8	189.6	133.5	160.6	127.2	113.6	75.2	85.4	152.4	120.7	142.6	81.3	54.5	134.4	65.2	200.4	93.0	78.9	56.8	183.6	75.9	147.4	138.4	144.6	128.2	58.0	113.9	152.5	105.0	91.6	114.2	87.7	75.6	139.4	192.0	314.8	67.7	73.9	48.4
TTTGGTATTCGCCAGCCGGGACT	sm_TEMP_1437	unknown	153.4	104.6	104.0	33.5	55.4	97.3	138.4	118.2	237.7	23.0	18.1	34.1	102.8	173.0	189.6	27.2	23.4	29.9	76.5	124.0	105.9	4.7	40.6	20.2	68.7	184.1	283.7	29.4	16.6	24.7	62.3	83.0	118.2	29.2	11.2	42.6	133.3	74.8	120.5	21.1	23.1	18.3
ACCATTGATGATCGTTCTTCACT	sm_TEMP_1438	unknown	73.3	52.3	85.6	78.5	124.6	133.5	234.7	89.6	110.5	163.0	122.9	122.3	83.2	119.8	75.6	115.8	114.6	68.7	121.3	28.0	41.3	71.0	81.2	92.3	121.7	41.6	72.3	104.1	58.0	108.5	57.2	64.8	28.0	154.7	75.8	43.4	42.9	46.6	24.6	99.3	75.7	55.1
AGGACATTGTCAGGCT	sm_TEMP_1439	unknown	7.7	7.8	3.3	338.9	117.6	72.3	61.8	105.7	27.1	282.2	67.7	274.8	137.0	146.4	104.3	769.5	210.4	281.8	143.7	56.1	76.3	440.1	469.5	192.9	126.0	23.9	40.6	763.6	58.0	198.7	58.4	60.9	42.6	263.7	127.8	232.5	121.0	234.4	354.3	29.9	42.9	117.6
CGGGGTTGTGGGGTTG	sm_TEMP_1440	unknown	2.1	2.6	0.7	34.3	491.3	16.7	0.5	10.7	4.2	181.8	37.1	134.4	13.6	15.2	10.5	231.5	141.4	66.9	27.7	8.9	13.5	142.0	156.0	201.1	12.9	10.4	3.0	218.9	240.3	188.0	10.2	20.7	13.5	112.2	255.5	106.2	7.7	34.0	9.6	7.9	9.7	14.7
TCCCTGGTGGTCTAGTGGCTAGGATCC	sm_TEMP_1441	unknown	109.8	132.1	83.0	101.7	54.0	66.7	34.6	37.6	17.7	10.5	9.3	8.0	23.4	30.4	26.7	10.2	17.5	5.3	14.5	14.8	13.1	0.0	16.2	5.7	21.5	9.4	17.3	2.7	8.3	16.1	10.2	6.5	8.1	21.3	5.6	9.7	13.8	8.8	12.6	22.9	6.9	7.0
AGTGGTTAGGATTCGGCG	sm_TEMP_1442	unknown	30.8	47.1	71.8	77.0	156.4	164.1	154.7	120.0	132.4	112.9	95.1	148.4	85.9	93.1	59.0	88.5	86.5	107.4	129.2	84.1	81.1	89.9	131.6	56.9	74.4	150.8	114.1	109.5	140.9	106.3	34.3	35.0	53.4	79.0	96.2	74.8	102.6	28.6	136.7	75.6	57.3	61.5
[truncated: 43,119 more rows]
