# Supplementary material for: Small noncoding RNA profiles along alternative developmental trajectories in an annual killifish
Source: Sci Rep. 2018 Sep 6;8:13364. doi: 10.1038/s41598-018-31466-7 (PMC6127099; doi:10.1038/s41598-018-31466-7)
Supplement: Supplementary file 4 — Dataset 3 [file 41598_2018_31466_MOESM4_ESM.xlsx]

## Sheet: Sheet1
Supplementary Table S3. Potential mRNA gene targets with miR-430 binding sites in the A. limnaeus genome.
Transcripts identified as maternally provisioned in previous work by Romney and Podrabsky (2017) are highlighted in pink.
miR-430 Target Genes (6-mer seed in 3' UTR)
Gene Symbol (Maternal in pink)	Description
foxo3	forkhead box O3
LOC106515009	repulsive guidance molecule A-like
LOC106515639	forkhead box protein O6-like
LOC106516905	activin receptor type-2B-like
LOC106519000	TGF-beta receptor type-1-like
LOC106519567	zinc finger protein 384-like
prkar2a	protein kinase cAMP-dependent regulatory type II alpha
pten	phosphatase and tensin homolog
il1b	interleukin 1 beta
LOC106514397	cholesterol side-chain cleavage enzyme mitochondrial
LOC106522380	vitamin D3 receptor A
LOC106524090	protein snail homolog Sna-like
nr1h3	nuclear receptor subfamily 1 group H member 3
uvrag	UV radiation resistance associated
LOC106535799	ephrin type-A receptor 5-like
LOC106526852	chromosome unknown open reading frame human C11orf95
atxn1	ataxin 1
LOC106532229	protein argonaute-3
cacfd1	calcium channel flower domain containing 1
LOC106516330	zinc finger protein with KRAB and SCAN domains 3-like
mllt1	myeloid/lymphoid or mixed-lineage leukemia 3B translocated to 1
ankrd40	ankyrin repeat domain 40
slc25a35	solute carrier family 25 member 35
LOC106529589	abhydrolase domain-containing protein 2-B-like
stk38l	serine/threonine kinase 38 like
adcy9	adenylate cyclase 9
LOC106537154	protein LCHN-like
foxj3	forkhead box J3
LOC106520947	probable E3 ubiquitin-protein ligase DTX3
trim13	tripartite motif containing 13
LOC106535994	PR domain zinc finger protein 2-like
LOC106534498	ras GTPase-activating protein 3-like
lpin1	lipin 1
gatad2b	GATA zinc finger domain containing 2B
esr1	estrogen receptor 1
pgbd5	piggyBac transposable element derived 5
LOC106534805	collagen alpha-1(XIX) chain-like
sar1a	secretion associated Ras related GTPase 1A
LOC106526925	transcription factor Sp6-like
LOC106527414	collagen alpha-1(XVIII) chain-like
kiaa1456	KIAA1456 ortholog
LOC106513641	T-cell leukemia homeobox protein 1-like
arhgef18	Rho/Rac guanine nucleotide exchange factor (GEF) 18
sowahc	sosondowah ankyrin repeat domain family member C
LOC106514452	protein FAM222A-like
LOC106520520	zinc finger E-box-binding homeobox 1-like
pqlc1	PQ loop repeat containing 1
aunip	aurora kinase A and ninein interacting protein
rnf166	ring finger protein 166
LOC106533945	E3 ubiquitin-protein ligase DTX3L-like
st6galnac3	ST6 (alpha-N-acetyl-neuraminyl-23-beta-galactosyl-13)-N-acetylgalactosaminide alpha-26-sialyltransferase 3
LOC106531901	death-associated protein kinase 2-like
dcp1a	decapping mRNA 1A
rab11fip2	RAB11 family interacting protein 2 (class I)
dgkq	diacylglycerol kinase theta 110kDa
tm7sf2	transmembrane 7 superfamily member 2
klhl21	kelch-like family member 21
LOC106529966	solute carrier family 41 member 3-like
zdhhc9	zinc finger DHHC-type containing 9
mavs	mitochondrial antiviral signaling protein
suv420h1	suppressor of variegation 4-20 homolog 1 (Drosophila)
nfatc2	nuclear factor of activated T-cells cytoplasmic calcineurin-dependent 2
il6st	interleukin 6 signal transducer
gpr146	G protein-coupled receptor 146
LOC106536353	uncharacterized LOC106536353
lime1	Lck interacting transmembrane adaptor 1
LOC106515339	chromosome unknown open reading frame human C10orf11
dpy19l3	dpy-19-like 3 (C. elegans)
stk26	serine/threonine protein kinase 26
e2f1	E2F transcription factor 1
LOC106511619	protein TMEPAI-like
LOC106534806	phosphofurin acidic cluster sorting protein 1-like
tbxas1	thromboxane A synthase 1 (platelet)
tmem62	transmembrane protein 62
snx16	sorting nexin 16
LOC106531413	probable G-protein coupled receptor 21
LOC106516991	protein phosphatase 1 regulatory subunit 1B-like
shf	Src homology 2 domain containing F
dnajb4	DnaJ (Hsp40) homolog subfamily B member 4
LOC106519721	uncharacterized LOC106519721
LOC106527841	homeobox protein SIX5-like
stk39	serine threonine kinase 39
LOC106524497	transcription factor E2F5-like
arel1	apoptosis resistant E3 ubiquitin protein ligase 1
tbc1d25	TBC1 domain family member 25
LOC106518560	bromo adjacent homology domain-containing 1 protein-like
plagl2	pleiomorphic adenoma gene-like 2
LOC106524108	glypican-5-like
LOC106528690	uncharacterized LOC106528690
LOC106530717	transmembrane protein 47-like
ccdc178	coiled-coil domain containing 178
LOC106534797	pyruvate dehydrogenase (acetyl-transferring) kinase isozyme 2 mitochondrial-like
LOC106518777	trafficking kinesin-binding protein 1-like
plekhm2	pleckstrin homology domain containing family M (with RUN domain) member 2
ror1	receptor tyrosine kinase-like orphan receptor 1
kctd15	potassium channel tetramerization domain containing 15
pgp	phosphoglycolate phosphatase
cacng5	calcium channel voltage-dependent gamma subunit 5
LOC106520976	GTPase IMAP family member 4-like
polk	polymerase (DNA directed) kappa
LOC106516444	uncharacterized LOC106516444
snrk	SNF related kinase
LOC106520300	nuclear factor of activated T-cells 5-like
LOC106516390	coiled-coil alpha-helical rod protein 1-like
LOC106534885	protein phosphatase Slingshot homolog 1-like
LOC106520038	failed axon connections homolog
chid1	chitinase domain containing 1
LOC106517900	zinc finger protein 135-like
atrn	attractin
LOC106535841	protein phosphatase 1H-like
LOC106514619	protein FAM57B-like
pex11a	peroxisomal biogenesis factor 11 alpha
slc35g1	solute carrier family 35 member G1
npas3	neuronal PAS domain protein 3
LOC106517576	cAMP-dependent protein kinase inhibitor alpha-like
LOC106517566	beta-14-galactosyltransferase 1-like
LOC106525250	cytochrome b561
LOC106524534	FYVE and coiled-coil domain-containing protein 1-like
LOC106522308	interferon regulatory factor 9-like
zbtb34	zinc finger and BTB domain containing 34
tmem145	transmembrane protein 145
bhlhe22	basic helix-loop-helix family member e22
fig4	FIG4 phosphoinositide 5-phosphatase
LOC106519664	interferon alpha-inducible protein 27-like protein 2A
LOC106533947	rap guanine nucleotide exchange factor 6-like
LOC106537234	ras and EF-hand domain-containing protein homolog
unc5a	unc-5 netrin receptor A
LOC106531703	DNA-binding protein RFX7-like
LOC106524532	calcium/calmodulin-dependent 3'5'-cyclic nucleotide phosphodiesterase 1C-like
map3k10	mitogen-activated protein kinase kinase kinase 10
LOC106522782	SERTA domain-containing protein 2-like
armt1	acidic residue methyltransferase 1
LOC106536719	regulator of G-protein signaling 17-like
pidd1	p53-induced death domain protein 1
slc27a4	solute carrier family 27 (fatty acid transporter) member 4
rwdd3	RWD domain containing 3
LOC106524277	sideroflexin-5-like
slc16a2	solute carrier family 16 member 2 (thyroid hormone transporter)
ric8a	RIC8 guanine nucleotide exchange factor A
LOC106517363	zinc finger protein 668-like
LOC106524466	myelin-oligodendrocyte glycoprotein-like
mark1	MAP/microtubule affinity-regulating kinase 1
LOC106529157	uncharacterized LOC106529157
LOC106513851	N-acetyllactosaminide alpha-13-galactosyltransferase-like
LOC106528649	ubiquitin carboxyl-terminal hydrolase 31-like
pi4kb	phosphatidylinositol 4-kinase catalytic beta
LOC106520905	uncharacterized LOC106520905
atxn1l	ataxin 1-like
LOC106518982	unconventional myosin-Va-like
hic1	hypermethylated in cancer 1
LOC106533261	B-cell lymphoma 6 protein homolog
LOC106531697	dual specificity tyrosine-phosphorylation-regulated kinase 2-like
LOC106520885	ephrin-A3-like
LOC106523685	frizzled-3-like
dip2a	disco-interacting protein 2 homolog A
nipal2	NIPA-like domain containing 2
LOC106536170	nucleus accumbens-associated protein 2-like
LOC106531052	phosphofurin acidic cluster sorting protein 2-like
dusp7	dual specificity phosphatase 7
LOC106511249	TBC1 domain family member 12-like
cipc	CLOCK-interacting pacemaker
rasa2	RAS p21 protein activator 2
akap11	A kinase (PRKA) anchor protein 11
asic2	acid sensing (proton gated) ion channel 2
LOC106518575	E3 ubiquitin-protein ligase pellino homolog 2-like
hdac5	histone deacetylase 5
LOC106530494	macrophage receptor MARCO-like
LOC106519088	LON peptidase N-terminal domain and RING finger protein 1-like
cadps	Ca++-dependent secretion activator
LOC106536777	cyclic nucleotide-gated cation channel beta-1-like
eif2ak2	eukaryotic translation initiation factor 2-alpha kinase 2
slc35e4	solute carrier family 35 member E4
znf653	zinc finger protein 653
ccnd3	cyclin D3
hecw1	HECT C2 and WW domain containing E3 ubiquitin protein ligase 1
nrxn3	neurexin 3
LOC106527670	transcription factor IIIB 90 kDa subunit-like
pxylp1	2-phosphoxylose phosphatase 1
zbtb7c	zinc finger and BTB domain containing 7C
cilp	cartilage intermediate layer protein nucleotide pyrophosphohydrolase
arhgef7	Rho guanine nucleotide exchange factor (GEF) 7
LOC106530706	zinc finger protein 703-like
LOC106523115	gamma-aminobutyric acid receptor subunit alpha-3-like
LOC106521528	neurobeachin-like
LOC106535974	acid-sensing ion channel 1-like
LOC106518282	membrane-associated guanylate kinase WW and PDZ domain-containing protein 3-like
LOC106529533	progestin and adipoQ receptor family member 4-like
kbtbd7	kelch repeat and BTB (POZ) domain containing 7
map3k8	mitogen-activated protein kinase kinase kinase 8
march8	membrane-associated ring finger (C3HC4) 8 E3 ubiquitin protein ligase
LOC106520321	modulator of retrovirus infection homolog
LOC106535473	proto-oncogene c-Rel-like
LOC106516668	janus kinase and microtubule-interacting protein 1-like
LOC106529313	anion exchange protein 3-like
LOC106535872	uncharacterized LOC106535872
LOC106518774	Kv channel-interacting protein 2-like
mbtd1	mbt domain containing 1
LOC106516834	cAMP-specific 3'5'-cyclic phosphodiesterase 4B-like
LOC106524453	ubiquitin carboxyl-terminal hydrolase 12-like
LOC106519784	F-box only protein 30-like
LOC106533126	putative ATP-dependent RNA helicase TDRD9
fbxo43	F-box protein 43
rgs14	regulator of G-protein signaling 14
sec22a	SEC22 homolog A vesicle trafficking protein
tbc1d16	TBC1 domain family member 16
LOC106520649	3-mercaptopyruvate sulfurtransferase-like
mkx	mohawk homeobox
sema7a	semaphorin 7A GPI membrane anchor (John Milton Hagen blood group)
LOC106513982	LIM domain only protein 7-like
LOC106521304	FYN-binding protein-like
LOC106511317	zinc finger protein 217-like
hdac11	histone deacetylase 11
slc6a7	solute carrier family 6 (neurotransmitter transporter) member 7
LOC106522057	brain-specific angiogenesis inhibitor 1-associated protein 2-like protein 1
LOC106511295	UDP-N-acetylglucosamine transporter-like
lhpp	phospholysine phosphohistidine inorganic pyrophosphate phosphatase
LOC106510786	fibrous sheath CABYR-binding protein-like
LOC106519834	sodium/hydrogen exchanger 2-like
insig1	insulin induced gene 1
tecpr1	tectonin beta-propeller repeat containing 1
LOC106521357	carbonic anhydrase 4-like
phospho1	phosphatase orphan 1
LOC106510869	suppressor of cytokine signaling 1-like
LOC106529836	gelsolin-like
LOC106520904	ciliary neurotrophic factor-like
atp8b1	ATPase aminophospholipid transporter class I type 8B member 1
ptprm	protein tyrosine phosphatase receptor type M
LOC106519338	probable G-protein coupled receptor 173
LOC106522622	syndecan-1-like
fam8a1	family with sequence similarity 8 member A1
tnfaip3	tumor necrosis factor alpha-induced protein 3
LOC106521069	homeobox protein Mohawk-like
LOC106528312	aquaporin-10-like
efr3a	EFR3 homolog A
LOC106517283	chromosome unknown open reading frame human C7orf60
tor2a	torsin family 2 member A
LOC106515429	transmembrane protease serine 4-like
bhlha15	basic helix-loop-helix family member a15
LOC106527078	adenylate cyclase type 4-like
LOC106536565	long-chain fatty acid transport protein 6-like
LOC106524653	sodium- and chloride-dependent GABA transporter 2-like
rab8b	RAB8B member RAS oncogene family
LOC106529278	RCC1 and BTB domain-containing protein 1-like
slc17a9	solute carrier family 17 (vesicular nucleotide transporter) member 9
cryab	crystallin alpha B
pemt	phosphatidylethanolamine N-methyltransferase
LOC106536282	phospholipid-transporting ATPase IA-like
fam175b	family with sequence similarity 175 member B
LOC106520496	adaptin ear-binding coat-associated protein 1-like
LOC106536217	chromosome unknown open reading frame human C9orf89
LOC106527128	ras-related protein Rab-33B-like
LOC106537139	polypeptide N-acetylgalactosaminyltransferase 10-like
LOC106513533	syntaxin-2-like
cpd	carboxypeptidase D
hhipl1	HHIP-like 1
LOC106528803	protein FAM104A-like
h6pd	hexose-6-phosphate dehydrogenase (glucose 1-dehydrogenase)
hspa13	heat shock protein 70kDa family member 13
LOC106520003	zinc finger and BTB domain-containing protein 18.2-like
LOC106535223	protein sidekick-2-like
LOC106520271	kelch domain-containing protein 10-like
tmem184a	transmembrane protein 184A
LOC106518355	heme transporter hrg1-A-like
kbtbd11	kelch repeat and BTB (POZ) domain containing 11
LOC106528218	protein FAM13C-like
avl9	AVL9 homolog (S. cerevisiase)
LOC106531094	coiled-coil and C2 domain-containing protein 1A-like
LOC106526293	homeobox-containing protein 1-like
LOC106525676	cytosolic 5'-nucleotidase 1A-like
LOC106519242	cell wall protein DAN4-like
LOC106515472	LIM domain kinase 1-like
LOC106530869	atlastin-2-like
LOC106514464	multidrug resistance-associated protein 5-like
itprip	inositol 145-trisphosphate receptor interacting protein
LOC106531825	parvalbumin beta
LOC106518874	60S ribosomal protein L3
LOC106533764	eukaryotic translation initiation factor 5A-1-like
ccng1	cyclin G1
LOC106526939	peroxiredoxin-1-like
LOC106520880	protein S100-A10-like
LOC106526428	thioredoxin-like
set	SET nuclear proto-oncogene
cfl2	cofilin 2 (muscle)
LOC106522542	cytochrome c oxidase subunit 6A mitochondrial
LOC106513685	ATP synthase subunit alpha mitochondrial-like
LOC106524506	peptidyl-prolyl cis-trans isomerase FKBP1A-like
tcp1	t-complex 1
ndufa13	NADH dehydrogenase (ubiquinone) 1 alpha subcomplex 13
LOC106519604	glyceraldehyde-3-phosphate dehydrogenase-like
cfl1	cofilin 1 (non-muscle)
LOC106527312	chromobox protein homolog 1-like
LOC106533678	leukocyte elastase inhibitor-like
LOC106522004	ADP-ribosylation factor 1
LOC106513542	splicing factor suppressor of white-apricot homolog
LOC106529878	tubulin beta chain-like
LOC106526448	cytochrome b-c1 complex subunit 10
ywhaq	tyrosine 3-monooxygenase/tryptophan 5-monooxygenase activation protein theta
ccnl1	cyclin L1
ddx21	DEAD (Asp-Glu-Ala-Asp) box helicase 21
slirp	SRA stem-loop interacting RNA binding protein
tspan9	tetraspanin 9
LOC106519927	dynein light chain 2 cytoplasmic-like
LOC106534396	glutamine synthetase
tomm5	translocase of outer mitochondrial membrane 5 homolog (yeast)
pabpn1	poly(A) binding protein nuclear 1
cdca7	cell division cycle associated 7
clk2	CDC-like kinase 2
prps2	phosphoribosyl pyrophosphate synthetase 2
dad1	defender against cell death 1
LOC106516120	TAR DNA-binding protein 43-like
LOC106535475	cytochrome c oxidase assembly factor 3 homolog mitochondrial
LOC106532334	28 kDa heat- and acid-stable phosphoprotein-like
LOC106533890	gamma-aminobutyric acid receptor subunit rho-3-like
pcbp2	poly(rC) binding protein 2
LOC106521866	protein cereblon homolog
lsm7	LSM7 homolog U6 small nuclear RNA and mRNA degradation associated
amdhd2	amidohydrolase domain containing 2
LOC106518872	solute carrier family 25 member 39-like
LOC106527989	poly(rC)-binding protein 2-like
vdac2	voltage-dependent anion channel 2
mat2a	methionine adenosyltransferase II alpha
LOC106524069	induced myeloid leukemia cell differentiation protein Mcl-1-like
LOC106536733	gastrula zinc finger protein XlCGF8.2DB-like
btg1	B-cell translocation gene 1 anti-proliferative
denr	density-regulated protein
zmat2	zinc finger matrin-type 2
nup107	nucleoporin 107kDa
u2af2	U2 small nuclear RNA auxiliary factor 2
LOC106529950	nuclear receptor subfamily 2 group F member 5-like
chtop	chromatin target of PRMT1
gars	glycyl-tRNA synthetase
LOC106520730	extracellular sulfatase Sulf-2-like
gatsl2	GATS protein-like 2
LOC106521775	ubiquitin-conjugating enzyme E2 N-like
got2	glutamic-oxaloacetic transaminase 2 mitochondrial
LOC106514286	glycine cleavage system H protein mitochondrial-like
eif4g2	eukaryotic translation initiation factor 4 gamma 2
LOC106519635	actin-related protein 2/3 complex subunit 1B-like
atp1b1	ATPase Na+/K+ transporting beta 1 polypeptide
clic4	chloride intracellular channel 4
mrpl10	mitochondrial ribosomal protein L10
LOC106536681	ubiquitin-conjugating enzyme E2 variant 1-like
rbm17	RNA binding motif protein 17
tpm4	tropomyosin 4
LOC106523789	ubiquitin-associated protein 2-like
LOC106536442	genetic suppressor element 1-like
calm3	calmodulin 3 (phosphorylase kinase delta)
lsm14a	LSM14A mRNA processing body assembly factor
ipo7	importin 7
LOC106515999	neutral alpha-glucosidase AB-like
ppp4c	protein phosphatase 4 catalytic subunit
hn1	hematological and neurological expressed 1
aldh6a1	aldehyde dehydrogenase 6 family member A1
kdm1b	lysine (K)-specific demethylase 1B
vapa	VAMP (vesicle-associated membrane protein)-associated protein A 33kDa
LOC106531099	phosphoglycerate mutase 1
LOC106526857	RNA-binding protein 4.1-like
cnp	2'3'-cyclic nucleotide 3' phosphodiesterase
LOC106514515	sodium-dependent phosphate transporter 1-B-like
lsm4	LSM4 homolog U6 small nuclear RNA and mRNA degradation associated
ccdc47	coiled-coil domain containing 47
LOC106525650	dimethylaniline monooxygenase [N-oxide-forming] 5-like
LOC106522270	gap junction gamma-1 protein-like
pofut1	protein O-fucosyltransferase 1
LOC106535171	protein L-Myc-1b-like
LOC106510828	bromodomain adjacent to zinc finger domain protein 1A-like
LOC106533272	death-associated protein-like 1-A
slc25a25	solute carrier family 25 (mitochondrial carrier 3B phosphate carrier) member 25
slc38a6	solute carrier family 38 member 6
cul4a	cullin 4A
LOC106527623	carboxy-terminal domain RNA polymerase II polypeptide A small phosphatase 2-like
LOC106523631	lamina-associated polypeptide 2 isoform beta-like
nfyc	nuclear transcription factor Y gamma
hnrnph3	heterogeneous nuclear ribonucleoprotein H3 (2H9)
mapk6	mitogen-activated protein kinase 6
trap1	TNF receptor-associated protein 1
naa50	N(alpha)-acetyltransferase 50 NatE catalytic subunit
tnip1	TNFAIP3 interacting protein 1
LOC106515214	epithelial membrane protein 2-like
arl2	ADP-ribosylation factor-like 2
htatsf1	HIV-1 Tat specific factor 1
pex19	peroxisomal biogenesis factor 19
vps18	vacuolar protein sorting 18 homolog (S. cerevisiae)
pex5	peroxisomal biogenesis factor 5
tecr	trans-23-enoyl-CoA reductase
ipo9	importin 9
LOC106533173	sorting and assembly machinery component 50 homolog A-like
rpn2	ribophorin II
LOC106535167	ataxin-2-like protein
LOC106524807	branched-chain-amino-acid aminotransferase cytosolic-like
ptbp1	polypyrimidine tract binding protein 1
tfap4	transcription factor AP-4 (activating enhancer binding protein 4)
calu	calumenin
picalm	phosphatidylinositol binding clathrin assembly protein
LOC106532230	protein argonaute-1
psmg2	proteasome (prosome macropain) assembly chaperone 2
btaf1	BTAF1 RNA polymerase II B-TFIID transcription factor-associated 170kDa
lasp1	LIM and SH3 protein 1
fkbp1b	FK506 binding protein 1B 12.6 kDa
fam175a	family with sequence similarity 175 member A
LOC106529742	dehydrogenase/reductase SDR family member 11-like
etv6	ets variant 6
LOC106534128	protein scribble homolog
pgm1	phosphoglucomutase 1
amd1	adenosylmethionine decarboxylase 1
gnptg	N-acetylglucosamine-1-phosphate transferase gamma subunit
pik3ip1	phosphoinositide-3-kinase interacting protein 1
hells	helicase lymphoid-specific
carm1	coactivator-associated arginine methyltransferase 1
LOC106532540	dynein light chain 2 cytoplasmic
sdr39u1	short chain dehydrogenase/reductase family 39U member 1
kif4a	kinesin family member 4A
ppp1r10	protein phosphatase 1 regulatory subunit 10
yme1l1	YME1-like 1 ATPase
LOC106520459	protein quaking-A
LOC106528647	zinc finger MYM-type protein 2-like
LOC106510962	serine/threonine-protein kinase N2-like
LOC106524866	ethanolamine kinase 1-like
aurka	aurora kinase A
LOC106517732	retinoic acid receptor RXR-beta-A-like
LOC106529927	zinc finger protein 883-like
LOC106515772	uncharacterized LOC106515772
cd302	CD302 molecule
sec23a	Sec23 homolog A COPII coat complex component
rad52	RAD52 homolog DNA repair protein
dbnl	drebrin-like
LOC106514653	probable E3 ubiquitin-protein ligase DTX2
cops6	COP9 signalosome subunit 6
lrig1	leucine-rich repeats and immunoglobulin-like domains 1
prelid1	PRELI domain containing 1
rps6ka6	ribosomal protein S6 kinase 90kDa polypeptide 6
LOC106517752	tax1-binding protein 1 homolog B-like
LOC106518002	protein transport protein Sec61 subunit alpha-like
tbpl1	TBP-like 1
LOC106530648	galectin-3-like
LOC106525909	clathrin heavy chain 1
LOC106531912	protein FAM65A-like
anapc7	anaphase promoting complex subunit 7
LOC106513346	homeodomain-interacting protein kinase 1-like
mpp1	membrane protein palmitoylated 1 55kDa
arid1a	AT rich interactive domain 1A (SWI-like)
LOC106537332	ADP-ribosylation factor 1-like
LOC106517761	chromobox protein homolog 3-like
LOC106536870	F-box only protein 11-like
tsc1	tuberous sclerosis 1
kdm5b	lysine (K)-specific demethylase 5B
LOC106535296	G1/S-specific cyclin-D2-like
cstf1	cleavage stimulation factor 3' pre-RNA subunit 1 50kDa
tmem254	transmembrane protein 254
LOC106533627	erlin-1
LOC106526433	methyl-CpG-binding domain protein 3-like
glod4	glyoxalase domain containing 4
zfand4	zinc finger AN1-type domain 4
LOC106524307	ELAV-like protein 1
ppp1r14d	protein phosphatase 1 regulatory (inhibitor) subunit 14D
LOC106530062	upstream stimulatory factor 2-like
vps26b	VPS26 retromer complex component B
LOC106511001	hematological and neurological expressed 1 protein-like
npepps	aminopeptidase puromycin sensitive
suz12	SUZ12 polycomb repressive complex 2 subunit
LOC106522941	glutamine-rich protein 1-like
mrps36	mitochondrial ribosomal protein S36
LOC106518923	SUZ domain-containing protein 1-like
gabpb2	GA binding protein transcription factor beta subunit 2
dctn4	dynactin 4 (p62)
abi2	abl-interactor 2
LOC106527649	histone-lysine N-methyltransferase EHMT1-like
LOC106529457	serine/threonine-protein phosphatase PP1-gamma catalytic subunit
ap3d1	adaptor-related protein complex 3 delta 1 subunit
LOC106521413	transcription elongation factor B polypeptide 2
wbp4	WW domain binding protein 4
LOC106535604	ADP-ribosylation factor-binding protein GGA1-like
zmynd11	zinc finger MYND-type containing 11
LOC106514422	VIP36-like protein
LOC106535916	transducin-like enhancer protein 1
LOC106521485	E3 ubiquitin-protein ligase RNF38-like
dlat	dihydrolipoamide S-acetyltransferase
LOC106522898	rho GTPase-activating protein 12-like
LOC106528533	calpain small subunit 1-like
LOC106513811	serine/threonine-protein kinase tousled-like 1-B
pank2	pantothenate kinase 2
afmid	arylformamidase
LOC106525891	nucleophosmin-like
LOC106523544	very-long-chain 3-oxoacyl-CoA reductase-B-like
gins4	GINS complex subunit 4 (Sld5 homolog)
polr2a	polymerase (RNA) II (DNA directed) polypeptide A 220kDa
chmp6	charged multivesicular body protein 6
pef1	penta-EF-hand domain containing 1
LOC106522906	enhancer of polycomb homolog 1-like
LOC106519527	MAGUK p55 subfamily member 6-like
gid8	GID complex subunit 8
eci1	enoyl-CoA delta isomerase 1
LOC106533232	serine/threonine-protein phosphatase alpha-2 isoform-like
usp37	ubiquitin specific peptidase 37
tmem106b	transmembrane protein 106B
LOC106522897	kinesin-1 heavy chain
wdr70	WD repeat domain 70
sppl2a	signal peptide peptidase like 2A
upf1	UPF1 regulator of nonsense transcripts homolog (yeast)
entpd4	ectonucleoside triphosphate diphosphohydrolase 4
trim71	tripartite motif containing 71 E3 ubiquitin protein ligase
cdk8	cyclin-dependent kinase 8
vps28	vacuolar protein sorting 28 homolog (S. cerevisiae)
srpr	signal recognition particle receptor (docking protein)
ap3m2	adaptor-related protein complex 3 mu 2 subunit
LOC106537094	RPE-retinal G protein-coupled receptor-like
gins2	GINS complex subunit 2 (Psf2 homolog)
LOC106518313	solute carrier family 2 facilitated glucose transporter member 1-like
rexo1	REX1 RNA exonuclease 1 homolog
gstk1	glutathione S-transferase kappa 1
nae1	NEDD8 activating enzyme E1 subunit 1
LOC106523520	aldose reductase-like
tspan31	tetraspanin 31
LOC106529794	fibroblast growth factor receptor 1-A-like
stag1	stromal antigen 1
ccdc142	coiled-coil domain containing 142
LOC106516478	protein yippee-like 3
sec24c	SEC24 homolog C COPII coat complex component
arih1	ariadne RBR E3 ubiquitin protein ligase 1
fam3c	family with sequence similarity 3 member C
LOC106529106	protein Shroom3-like
LOC106535260	carnitine O-acetyltransferase-like
sec23ip	SEC23 interacting protein
neo1	neogenin 1
LOC106535675	enhancer of polycomb homolog 1-like
stk17b	serine/threonine kinase 17b
lipg	lipase endothelial
phf6	PHD finger protein 6
tex261	testis expressed 261
LOC106537171	protein PRRC2A-like
LOC106537032	mitogen-activated protein kinase 1-like
psph	phosphoserine phosphatase
ugp2	UDP-glucose pyrophosphorylase 2
LOC106524915	thymocyte selection-associated high mobility group box protein TOX-like
LOC106528066	serine/arginine repetitive matrix protein 1-like
LOC106518806	ras-related protein Rab-40C-like
LOC106534575	steroid hormone receptor ERR1-like
pom121	POM121 transmembrane nucleoporin
slc30a4	solute carrier family 30 (zinc transporter) member 4
LOC106522140	calcium-binding protein 39
osbpl9	oxysterol binding protein-like 9
mpi	mannose phosphate isomerase
LOC106518001	inositol hexakisphosphate kinase 2-like
LOC106534172	E3 ubiquitin-protein ligase RNF38-like
LOC106529737	integrin-linked protein kinase
phkb	phosphorylase kinase beta
LOC106526128	zinc finger Y-chromosomal protein-like
LOC106518046	la-related protein 4-like
uba6	ubiquitin-like modifier activating enzyme 6
LOC106516833	anosmin-1-like
lrrc28	leucine rich repeat containing 28
mfsd2a	major facilitator superfamily domain containing 2A
farp2	FERM RhoGEF and pleckstrin domain protein 2
pitpnb	phosphatidylinositol transfer protein beta
LOC106535734	cullin-5-like
med9	mediator complex subunit 9
LOC106536655	serine/threonine-protein phosphatase 2A 56 kDa regulatory subunit alpha isoform-like
LOC106523353	protein FAM208A-like
rfwd3	ring finger and WD repeat domain 3
LOC106531766	stromal cell-derived factor 2-like
LOC106518352	dnaJ homolog subfamily C member 11-like
sulf1	sulfatase 1
LOC106520272	transmembrane protein 263-like
kat2a	K(lysine) acetyltransferase 2A
ccm2	cerebral cavernous malformation 2
wls	wntless Wnt ligand secretion mediator
ppa2	pyrophosphatase (inorganic) 2
n6amt2	N-6 adenine-specific DNA methyltransferase 2 (putative)
LOC106529288	radixin
LOC106527131	BCL-6 corepressor-like
LOC106537320	cAMP-dependent protein kinase catalytic subunit PRKX-like
tm9sf4	transmembrane 9 superfamily protein member 4
LOC106534990	p53 apoptosis effector related to PMP-22-like
LOC106526819	disintegrin and metalloproteinase domain-containing protein 10-like
gskip	GSK3B interacting protein
LOC106535039	dyslexia-associated protein KIAA0319-like protein
LOC106525966	dnaJ homolog subfamily B member 6-like
gas2l3	growth arrest-specific 2 like 3
nampt	nicotinamide phosphoribosyltransferase
tmem63b	transmembrane protein 63B
ide	insulin-degrading enzyme
mta1	metastasis associated 1
trmt10a	tRNA methyltransferase 10 homolog A (S. cerevisiae)
pdcd4	programmed cell death 4 (neoplastic transformation inhibitor)
sin3b	SIN3 transcription regulator family member B
cdc16	cell division cycle 16
LOC106524767	1-acylglycerol-3-phosphate O-acyltransferase ABHD5-like
LOC106536759	BTB/POZ domain-containing protein 2-like
stk11	serine/threonine kinase 11
zmpste24	zinc metallopeptidase STE24
LOC106518862	transcriptional repressor CTCF-like
sgcb	sarcoglycan beta (43kDa dystrophin-associated glycoprotein)
b3galnt2	beta-13-N-acetylgalactosaminyltransferase 2
LOC106517475	uncharacterized LOC106517475
LOC106528895	proline-rich transmembrane protein 1-like
rasa1	RAS p21 protein activator (GTPase activating protein) 1
LOC106517012	catechol O-methyltransferase domain-containing protein 1-like
LOC106519010	pituitary tumor-transforming gene 1 protein-interacting protein-like
ddr1	discoidin domain receptor tyrosine kinase 1
tsg101	tumor susceptibility 101
ralbp1	ralA binding protein 1
LOC106514423	WW domain-binding protein 1-like
snx13	sorting nexin 13
sp1	Sp1 transcription factor
tfcp2	transcription factor CP2
mcm8	minichromosome maintenance 8 homologous recombination repair factor
ephb4	EPH receptor B4
LOC106514291	dnaJ homolog subfamily A member 2
LOC106535328	rho GTPase-activating protein 1-like
tle3	transducin-like enhancer of split 3
ccdc53	coiled-coil domain containing 53
acot13	acyl-CoA thioesterase 13
LOC106535196	dystroglycan-like
amt	aminomethyltransferase
nphp3	nephronophthisis 3 (adolescent)
dennd5a	DENN/MADD domain containing 5A
LOC106528354	leptin receptor overlapping transcript-like 1
LOC106536342	pentraxin fusion protein-like
stx18	syntaxin 18
LOC106530763	phosphatidylinositol 3-kinase regulatory subunit alpha
LOC106530203	ADP-ribosylation factor-like protein 13B
LOC106527388	cationic amino acid transporter 3-like
wdr48	WD repeat domain 48
arl2bp	ADP-ribosylation factor-like 2 binding protein
LOC106529282	ATP-dependent RNA helicase DDX3X-like
clip2	CAP-GLY domain containing linker protein 2
tspan3	tetraspanin 3
ncor2	nuclear receptor corepressor 2
ddx20	DEAD (Asp-Glu-Ala-Asp) box polypeptide 20
kiaa1191	KIAA1191 ortholog
ppp1r13b	protein phosphatase 1 regulatory subunit 13B
LOC106525457	cholesterol 24-hydroxylase-like
slc38a9	solute carrier family 38 member 9
brms1l	breast cancer metastasis-suppressor 1-like
sfmbt1	Scm-like with four mbt domains 1
otud6b	OTU domain containing 6B
LOC106515725	cytoplasmic dynein 1 light intermediate chain 1-like
LOC106513128	protein FAM53B-like
mark2	MAP/microtubule affinity-regulating kinase 2
kat6a	K(lysine) acetyltransferase 6A
dffb	DNA fragmentation factor 40kDa beta polypeptide (caspase-activated DNase)
LOC106536646	clathrin heavy chain 1-like
fndc3a	fibronectin type III domain containing 3A
clcn5	chloride channel voltage-sensitive 5
dapk3	death-associated protein kinase 3
acbd3	acyl-CoA binding domain containing 3
scamp3	secretory carrier membrane protein 3
LOC106531812	solute carrier family 12 member 7-like
tmub1	transmembrane and ubiquitin-like domain containing 1
znf609	zinc finger protein 609
rab3ip	RAB3A interacting protein
zzz3	zinc finger ZZ-type containing 3
LOC106517911	serine/threonine-protein kinase OSR1-like
LOC106517666	rho-related GTP-binding protein RhoC-like
rnd3	Rho family GTPase 3
LOC106517632	C-terminal-binding protein 1-like
mff	mitochondrial fission factor
ftsj2	FtsJ RNA methyltransferase homolog 2 (E. coli)
LOC106527129	katanin p60 ATPase-containing subunit A-like 1
fmnl2	formin-like 2
pgm3	phosphoglucomutase 3
LOC106510782	transcriptional activator protein Pur-beta
wdtc1	WD and tetratricopeptide repeats 1
fsd1	fibronectin type III and SPRY domain containing 1
brap	BRCA1 associated protein
LOC106519031	ankyrin repeat and SAM domain-containing protein 1A-like
LOC106530778	galectin-8-like
lars	leucyl-tRNA synthetase
smurf1	SMAD specific E3 ubiquitin protein ligase 1
LOC106534559	MAGUK p55 subfamily member 5-A-like
triqk	triple QxxK/R motif containing
aldh16a1	aldehyde dehydrogenase 16 family member A1
LOC106514083	transcriptional coactivator YAP1-like
crkl	v-crk avian sarcoma virus CT10 oncogene homolog-like
dcaf8	DDB1 and CUL4 associated factor 8
hrsp12	heat-responsive protein 12
LOC106520492	zinc finger protein 628-like
mlec	malectin
tead3	TEA domain family member 3
mllt6	myeloid/lymphoid or mixed-lineage leukemia 3B translocated to 6
LOC106529426	CCR4-NOT transcription complex subunit 3-like
LOC106516981	ras-related protein Rab-5C-like
LOC106516484	uncharacterized LOC106516484
LOC106524291	RING finger protein 145-like
cap2	CAP adenylate cyclase-associated protein 2 (yeast)
LOC106528619	nucleolin-like
rb1	retinoblastoma 1
haus8	HAUS augmin-like complex subunit 8
kiaa0232	KIAA0232 ortholog
fam193b	family with sequence similarity 193 member B
LOC106527712	oxysterol-binding protein-related protein 2-like
rlim	ring finger protein LIM domain interacting
LOC106524515	tyrosine-protein kinase yes
slc38a2	solute carrier family 38 member 2
csnk1g2	casein kinase 1 gamma 2
cwf19l2	CWF19-like 2 cell cycle control (S. pombe)
LOC106524481	serine/threonine-protein kinase 10-like
LOC106537058	pleckstrin homology domain-containing family A member 1-like
foxp1	forkhead box P1
zmynd19	zinc finger MYND-type containing 19
LOC106525068	polypyrimidine tract-binding protein 1-like
LOC106533444	discoidin domain-containing receptor 2-like
LOC106521076	serine/threonine-protein kinase SIK3 homolog
rspry1	ring finger and SPRY domain containing 1
sapcd2	suppressor APC domain containing 2
aarsd1	alanyl-tRNA synthetase domain containing 1
mdc1	mediator of DNA-damage checkpoint 1
ppm1f	protein phosphatase Mg2+/Mn2+ dependent 1F
LOC106512997	paired amphipathic helix protein Sin3a-like
ocrl	oculocerebrorenal syndrome of Lowe
LOC106529629	EVI5-like protein
dao	D-amino-acid oxidase
mtx2	metaxin 2
ppp1r37	protein phosphatase 1 regulatory subunit 37
usp47	ubiquitin specific peptidase 47
LOC106515600	atlastin-3-like
LOC106528549	cytohesin-1
LOC106531103	transportin-2
apcdd1	adenomatosis polyposis coli down-regulated 1
styx	serine/threonine/tyrosine interacting protein
myof	myoferlin
LOC106537328	serine/threonine-protein kinase WNK1-like
LOC106531329	acyl-CoA-binding domain-containing protein 4-like
zc3h4	zinc finger CCCH-type containing 4
ncoa3	nuclear receptor coactivator 3
soat1	sterol O-acyltransferase 1
dnmbp	dynamin binding protein
med14	mediator complex subunit 14
LOC106511235	ferrochelatase mitochondrial-like
mtpap	mitochondrial poly(A) polymerase
orc2	origin recognition complex subunit 2
wdr76	WD repeat domain 76
yif1b	Yip1 interacting factor homolog B (S. cerevisiae)
impad1	inositol monophosphatase domain containing 1
LOC106516710	lysine-specific demethylase 2B-like
LOC106516649	suppressor of cytokine signaling 3-like
rock1	Rho-associated coiled-coil containing protein kinase 1
gpr108	G protein-coupled receptor 108
LOC106533274	zinc finger protein 687-like
tpd52	tumor protein D52
ptpra	protein tyrosine phosphatase receptor type A
slk	STE20-like kinase
LOC106514551	rab GTPase-activating protein 1-like
LOC106513371	cysteine/serine-rich nuclear protein 1-like
prrc1	proline-rich coiled-coil 1
LOC106535458	tyrosine-protein phosphatase non-receptor type 23-like
herpud2	HERPUD family member 2
LOC106534710	nuclear factor interleukin-3-regulated protein-like
bri3bp	BRI3 binding protein
nup214	nucleoporin 214kDa
LOC106531502	MOB kinase activator 1B
LOC106532125	protein FAM160B2-like
LOC106528916	DNA polymerase iota-like
LOC106530544	immunoglobulin superfamily DCC subclass member 3-like
phf8	PHD finger protein 8
LOC106527711	proteasomal ubiquitin receptor ADRM1-like
elmod3	ELMO/CED-12 domain containing 3
mief1	mitochondrial elongation factor 1
rnf130	ring finger protein 130
LOC106530850	bone morphogenetic protein 6-like
erc1	ELKS/RAB6-interacting/CAST family member 1
LOC106517365	phosphorylase b kinase gamma catalytic chain liver/testis isoform-like
LOC106536754	matrix metalloproteinase-15-like
rab27a	RAB27A member RAS oncogene family
ythdf1	YTH N(6)-methyladenosine RNA binding protein 1
rtel1	regulator of telomere elongation helicase 1
LOC106537201	ral GTPase-activating protein subunit beta-like
LOC106518103	uncharacterized LOC106518103
LOC106523914	acylamino-acid-releasing enzyme-like
LOC106524171	zinc finger protein 362-like
pdcd2	programmed cell death 2
ccs	copper chaperone for superoxide dismutase
LOC106516769	dipeptidyl peptidase 9-like
LOC106510909	F-BAR and double SH3 domains protein 2-like
polr1d	polymerase (RNA) I polypeptide D 16kDa
nsmce4a	NSE4 homolog A SMC5-SMC6 complex component
ergic3	ERGIC and golgi 3
pfkfb3	6-phosphofructo-2-kinase/fructose-26-biphosphatase 3
LOC106530632	uncharacterized LOC106530632
LOC106528132	gastrula zinc finger protein XlCGF57.1-like
LOC106517640	ranBP-type and C3HC4-type zinc finger-containing protein 1-like
svip	small VCP/p97-interacting protein
abhd14b	abhydrolase domain containing 14B
LOC106510920	TSC22 domain family protein 2-like
LOC106511199	zinc finger protein 704-like
vti1b	vesicle transport through interaction with t-SNAREs 1B
ppp2ca	protein phosphatase 2 catalytic subunit alpha isozyme
stard7	StAR-related lipid transfer (START) domain containing 7
fbxo22	F-box protein 22
arhgap17	Rho GTPase activating protein 17
LOC106535786	phosphatase and actin regulator 4B-like
kpna1	karyopherin alpha 1 (importin alpha 5)
vps4a	vacuolar protein sorting 4 homolog A (S. cerevisiae)
LOC106537061	oxysterol-binding protein 1-like
tubgcp3	tubulin gamma complex associated protein 3
nrbp2	nuclear receptor binding protein 2
egfr	epidermal growth factor receptor
zbtb18	zinc finger and BTB domain containing 18
snx11	sorting nexin 11
ndrg4	NDRG family member 4
klhl5	kelch-like family member 5
magi1	membrane associated guanylate kinase WW and PDZ domain containing 1
LOC106512880	ubiquitin-conjugating enzyme E2 D4-like
tmem18	transmembrane protein 18
LOC106514529	ankycorbin-like
flcn	folliculin
rala	v-ral simian leukemia viral oncogene homolog A (ras related)
srpk1	SRSF protein kinase 1
LOC106515133	serine hydroxymethyltransferase mitochondrial-like
LOC106513345	RING finger protein 224-like
napepld	N-acyl phosphatidylethanolamine phospholipase D
uxs1	UDP-glucuronate decarboxylase 1
rab8a	RAB8A member RAS oncogene family
LOC106533977	UPF0469 protein KIAA0907 homolog
LOC106523634	vesicle transport protein GOT1B-like
galnt7	polypeptide N-acetylgalactosaminyltransferase 7
LOC106520650	3-mercaptopyruvate sulfurtransferase-like
LOC106527793	hippocampus abundant transcript-like protein 1
gltscr1l	GLTSCR1-like
LOC106517766	non-syndromic hearing impairment protein 5-like
LOC106533983	phosphoribosyl pyrophosphate synthase-associated protein 1
LOC106531984	integrator complex subunit 6-like
lclat1	lysocardiolipin acyltransferase 1
LOC106536216	WASH complex subunit FAM21-like
LOC106520166	iron/zinc purple acid phosphatase-like protein
cdadc1	cytidine and dCMP deaminase domain containing 1
vamp8	vesicle-associated membrane protein 8
LOC106529001	zinc finger protein 646-like
LOC106524118	focal adhesion kinase 1-like
cog3	component of oligomeric golgi complex 3
clptm1l	CLPTM1-like
LOC106523423	cyclin-I-like
LOC106526089	beta-adrenergic receptor kinase 2
aga	aspartylglucosaminidase
LOC106526338	protein FAM177A1-like
LOC106533727	sorting nexin-1-like
rb1cc1	RB1-inducible coiled-coil 1
impa1	inositol(myo)-1(or 4)-monophosphatase 1
LOC106536304	cyclin-dependent kinase 17-like
LOC106524405	E3 ubiquitin-protein ligase MARCH5-like
elmod2	ELMO/CED-12 domain containing 2
LOC106536631	protein-L-isoaspartate O-methyltransferase domain-containing protein 1-like
snx17	sorting nexin 17
LOC106532927	afadin- and alpha-actinin-binding protein-like
LOC106516875	ras-related protein Rab-8A
LOC106515455	cysteine-rich hydrophobic domain-containing protein 1-like
LOC106534879	POU domain class 6 transcription factor 1-like
npat	nuclear protein ataxia-telangiectasia locus
LOC106528276	TSC22 domain family protein 2-like
LOC106527458	ras-related protein Rab-6B
ccnc	cyclin C
usp2	ubiquitin specific peptidase 2
LOC106526282	alpha/beta hydrolase domain-containing protein 17B-like
LOC106516976	uncharacterized LOC106516976
LOC106533967	F-box/LRR-repeat protein 2-like
LOC106510881	uncharacterized protein KIAA0355-like
LOC106513153	ubiquitin thioesterase ZRANB1-like
LOC106516031	helicase ARIP4-like
unc50	unc-50 homolog (C. elegans)
ric1	RIC1 homolog RAB6A GEF complex partner 1
LOC106515197	recombining binding protein suppressor of hairless-like
cnot4	CCR4-NOT transcription complex subunit 4
LOC106523778	chromosome unknown open reading frame human C2orf68
stx8	syntaxin 8
LOC106518898	DENN domain-containing protein-like
csnk1g1	casein kinase 1 gamma 1
sgtb	small glutamine-rich tetratricopeptide repeat (TPR)-containing beta
tbc1d24	TBC1 domain family member 24
hmgcl	3-hydroxymethyl-3-methylglutaryl-CoA lyase
LOC106523290	zinc finger protein 501-like
LOC106522763	flotillin-2
ctnnbip1	catenin beta interacting protein 1
map3k2	mitogen-activated protein kinase kinase kinase 2
LOC106520867	regulation of nuclear pre-mRNA domain-containing protein 2-like
ctdp1	CTD (carboxy-terminal domain RNA polymerase II polypeptide A) phosphatase subunit 1
LOC106524429	transmembrane protein 110-like
LOC106515500	ADP/ATP translocase 2
LOC106523594	serine/threonine-protein kinase PAK 2-like
rab24	RAB24 member RAS oncogene family
n6amt1	N-6 adenine-specific DNA methyltransferase 1 (putative)
vamp7	vesicle-associated membrane protein 7
tmeff1	transmembrane protein with EGF-like and two follistatin-like domains 1
mon2	MON2 homolog regulator of endosome-to-Golgi trafficking
LOC106524079	uncharacterized LOC106524079
ptpn21	protein tyrosine phosphatase non-receptor type 21
LOC106524908	E3 ubiquitin-protein ligase MARCH2-like
LOC106525921	homer protein homolog 1-like
tmem9	transmembrane protein 9
rdh13	retinol dehydrogenase 13 (all-trans/9-cis)
fam172a	family with sequence similarity 172 member A
LOC106524156	serine incorporator 1-like
umad1	UBAP1-MVB12-associated (UMA) domain containing 1
usp30	ubiquitin specific peptidase 30
trim37	tripartite motif containing 37
LOC106513870	endophilin-A2-like
ing2	inhibitor of growth family member 2
avpi1	arginine vasopressin-induced 1
qpctl	glutaminyl-peptide cyclotransferase-like
LOC106515614	ras association domain-containing protein 8-like
cited1	Cbp/p300-interacting transactivator with Glu/Asp-rich carboxy-terminal domain 1
zfhx2	zinc finger homeobox 2
LOC106537125	protein disulfide-isomerase A3-like
LOC106518936	ephrin type-A receptor 2-like
LOC106534135	T-complex protein 11-like protein 1
ell2	elongation factor RNA polymerase II 2
LOC106513901	torsin-1A-interacting protein 2-like
atp7a	ATPase Cu++ transporting alpha polypeptide
ankfy1	ankyrin repeat and FYVE domain containing 1
LOC106511311	cAMP-dependent protein kinase catalytic subunit PRKX-like
gnas	GNAS complex locus
ensa	endosulfine alpha
LOC106513270	adiponectin receptor protein 1-like
ppp1r13l	protein phosphatase 1 regulatory subunit 13 like
tbp	TATA box binding protein
LOC106528395	amino-terminal enhancer of split-like
LOC106512993	plectin-like
LOC106536989	inactive ubiquitin carboxyl-terminal hydrolase 54-like
LOC106526949	macoilin-1-like
LOC106528393	guanine nucleotide-binding protein subunit alpha-11
abcc5	ATP-binding cassette sub-family C (CFTR/MRP) member 5
LOC106521387	SWI/SNF-related matrix-associated actin-dependent regulator of chromatin subfamily D member 2-like
LOC106535121	fibrous sheath CABYR-binding protein-like
LOC106523872	nucleosome-remodeling factor subunit BPTF-like
LOC106510975	calpain-1 catalytic subunit-like
LOC106536111	fasciculation and elongation protein zeta-2-like
gk	glycerol kinase
LOC106529955	Krueppel-like factor 9
pank4	pantothenate kinase 4
LOC106524998	semaphorin-4F-like
slc17a5	solute carrier family 17 (acidic sugar transporter) member 5
LOC106516907	CD59 glycoprotein-like
LOC106534203	bone morphogenetic protein 1-like
tom1l2	target of myb1 like 2 membrane trafficking protein
tmem2	transmembrane protein 2
LOC106515580	protein FAM83H-like
klhl13	kelch-like family member 13
LOC106515160	zinc finger protein 2 homolog
e2f3	E2F transcription factor 3
herpud1	homocysteine-inducible endoplasmic reticulum stress-inducible ubiquitin-like domain member 1
LOC106524052	zinc transporter ZIP10-like
LOC106521453	uncharacterized LOC106521453
tmem150a	transmembrane protein 150A
gnpat	glyceronephosphate O-acyltransferase
LOC106515851	protein LYRIC-like
LOC106523799	rab5 GDP/GTP exchange factor-like
tmem161b	transmembrane protein 161B
LOC106524123	tetraspanin-2-like
ext2	exostosin glycosyltransferase 2
ctage5	CTAGE family member 5
LOC106536215	mitogen-activated protein kinase kinase kinase MLK4-like
vegfa	vascular endothelial growth factor A
letm2	leucine zipper-EF-hand containing transmembrane protein 2
fbxo31	F-box protein 31
slc8b1	solute carrier family 8 (sodium/lithium/calcium exchanger) member B1
pag1	phosphoprotein membrane anchor with glycosphingolipid microdomains 1
LOC106533412	max-interacting protein 1-like
rab11fip3	RAB11 family interacting protein 3 (class II)
mfsd8	major facilitator superfamily domain containing 8
kiaa0226	KIAA0226 ortholog
LOC106528147	serine/threonine-protein kinase 17A-like
wapl	WAPL cohesin release factor
LOC106515661	ubiquitin-conjugating enzyme E2 variant 3-like
ino80b	INO80 complex subunit B
LOC106536014	fatty acyl-CoA reductase 1-like
mkl2	MKL/myocardin-like 2
tmem39a	transmembrane protein 39A
LOC106527686	protein Z-dependent protease inhibitor-like
bdp1	B double prime 1 subunit of RNA polymerase III transcription initiation factor IIIB
LOC106536543	PHD finger protein 14-like
herc3	HECT and RLD domain containing E3 ubiquitin protein ligase 3
acp2	acid phosphatase 2 lysosomal
LOC106532252	uncharacterized LOC106532252
agpat5	1-acylglycerol-3-phosphate O-acyltransferase 5
osbpl10	oxysterol binding protein-like 10
ift81	intraflagellar transport 81
LOC106525345	coronin-1B-like
qtrt1	queuine tRNA-ribosyltransferase 1
tbc1d4	TBC1 domain family member 4
LOC106518701	heme oxygenase 2-like
LOC106510778	phospholipase ABHD3-like
LOC106527314	SH3 domain-containing protein 19-like
LOC106522849	CMP-N-acetylneuraminate-beta-galactosamide-alpha-23-sialyltransferase 2-like
LOC106525615	BAG family molecular chaperone regulator 3-like
pald1	phosphatase domain containing paladin 1
usp44	ubiquitin specific peptidase 44
gucd1	guanylyl cyclase domain containing 1
mroh1	maestro heat-like repeat family member 1
LOC106535845	E3 ubiquitin-protein ligase RBBP6-like
LOC106521397	glucocorticoid-induced transcript 1 protein-like
tmem185a	transmembrane protein 185A
acy1	aminoacylase 1
LOC106517909	CTD small phosphatase-like protein
erbb2ip	erbb2 interacting protein
dcp1b	decapping mRNA 1B
LOC106537131	histone deacetylase 7-like
reep2	receptor accessory protein 2
LOC106514885	oxysterol-binding protein-related protein 1-like
LOC106512951	docking protein 4-like
kiaa0195	KIAA0195 ortholog
fbxo33	F-box protein 33
tmem104	transmembrane protein 104
LOC106531873	serine/threonine-protein phosphatase 2A regulatory subunit B'' subunit beta-like
LOC106518047	cyclic AMP-dependent transcription factor ATF-7-like
tbc1d10a	TBC1 domain family member 10A
egln1	egl-9 family hypoxia-inducible factor 1
LOC106537353	ras-related protein Rab-40C
LOC106513814	kidney mitochondrial carrier protein 1
tpra1	transmembrane protein adipocyte asscociated 1
galm	galactose mutarotase (aldose 1-epimerase)
rnf145	ring finger protein 145
uaca	uveal autoantigen with coiled-coil domains and ankyrin repeats
LOC106531531	sortilin-related receptor-like
appl2	adaptor protein phosphotyrosine interaction PH domain and leucine zipper containing 2
slc26a5	solute carrier family 26 (anion exchanger) member 5
ell	elongation factor RNA polymerase II
LOC106515564	retinol dehydrogenase 12-like
fam109a	family with sequence similarity 109 member A
LOC106511387	zinc finger SWIM domain-containing protein 5
ccdc186	coiled-coil domain containing 186
LOC106521335	uncharacterized LOC106521335
yod1	YOD1 deubiquitinase
LOC106519851	probable phospholipid-transporting ATPase IH
LOC106516166	msx2-interacting protein-like
spsb3	splA/ryanodine receptor domain and SOCS box containing 3
tmem201	transmembrane protein 201
armc8	armadillo repeat containing 8
ldah	lipid droplet associated hydrolase
LOC106537382	proline-rich nuclear receptor coactivator 1-like
cc2d1b	coiled-coil and C2 domain containing 1B
camk1d	calcium/calmodulin-dependent protein kinase ID
st8sia1	ST8 alpha-N-acetyl-neuraminide alpha-28-sialyltransferase 1
LOC106534305	rho-related GTP-binding protein RhoB-like
tnfaip8l1	tumor necrosis factor alpha-induced protein 8-like 1
LOC106531879	constitutive coactivator of PPAR-gamma-like protein 2
LOC106521016	chromosome unknown open reading frame human C3orf58
LOC106516266	uncharacterized LOC106516266
ptprk	protein tyrosine phosphatase receptor type K
LOC106522667	kinesin-like protein KIF1C
LOC106518731	uncharacterized protein C16orf52 homolog B
LOC106522758	serine/threonine-protein kinase PAK 4-like
LOC106535616	CD99 antigen-like protein 2
mtfr1	mitochondrial fission regulator 1
tbc1d20	TBC1 domain family member 20
LOC106534467	period circadian protein homolog 2-like
bag4	BCL2-associated athanogene 4
bzrap1	benzodiazepine receptor (peripheral) associated protein 1
LOC106519054	transcription cofactor vestigial-like protein 4
aco2	aconitase 2 mitochondrial
abca3	ATP-binding cassette sub-family A (ABC1) member 3
LOC106530243	transmembrane protein 65-like
tead1	TEA domain family member 1 (SV40 transcriptional enhancer factor)
dicer1	dicer 1 ribonuclease type III
pgap3	post-GPI attachment to proteins 3
mllt3	myeloid/lymphoid or mixed-lineage leukemia 3B translocated to 3
LOC106524158	membrane progestin receptor alpha
atg9a	autophagy related 9A
LOC106518142	DENN domain-containing protein 3-like
LOC106529336	uncharacterized LOC106529336
lgalsl	lectin galactoside-binding-like
rictor	RPTOR independent companion of MTOR complex 2
nufip2	nuclear fragile X mental retardation protein interacting protein 2
cgn	cingulin
LOC106520936	tyrosine-protein phosphatase non-receptor type 9-like
LOC106518737	small integral membrane protein 10-like protein 2A
tmem206	transmembrane protein 206
msl2	male-specific lethal 2 homolog (Drosophila)
tbc1d1	TBC1 (tre-2/USP6 BUB2 cdc16) domain family member 1
mycbp	MYC binding protein
cdk5	cyclin-dependent kinase 5
tapt1	transmembrane anterior posterior transformation 1
LOC106530882	uncharacterized LOC106530882
tnrc18	trinucleotide repeat containing 18
LOC106520394	serine/threonine-protein kinase TAO1-like
slc12a6	solute carrier family 12 (potassium/chloride transporter) member 6
fbxo28	F-box protein 28
LOC106535082	zinc finger and BTB domain-containing protein 5-like
LOC106536307	chromosome unknown open reading frame human C15orf39
ptprz1	protein tyrosine phosphatase receptor-type Z polypeptide 1
lmbr1	limb development membrane protein 1
LOC106524648	calcium-binding and coiled-coil domain-containing protein 1-like
LOC106523469	max-binding protein MNT-like
trappc12	trafficking protein particle complex 12
rps6kc1	ribosomal protein S6 kinase 52kDa polypeptide 1
elmsan1	ELM2 and Myb/SANT-like domain containing 1
LOC106529037	uncharacterized LOC106529037
ppp3ca	protein phosphatase 3 catalytic subunit alpha isozyme
LOC106517214	protein phosphatase Slingshot homolog 3-like
LOC106530520	epidermal growth factor receptor substrate 15-like
LOC106533745	RING finger protein 11-like
myh11	myosin heavy chain 11 smooth muscle
vps13a	vacuolar protein sorting 13 homolog A (S. cerevisiae)
ythdf3	YTH N(6)-methyladenosine RNA binding protein 3
arhgef11	Rho guanine nucleotide exchange factor (GEF) 11
LOC106525027	serine/threonine-protein kinase 4-like
mcu	mitochondrial calcium uniporter
lrp10	low density lipoprotein receptor-related protein 10
slc48a1	solute carrier family 48 (heme transporter) member 1
tbc1d2b	TBC1 domain family member 2B
zfyve28	zinc finger FYVE domain containing 28
slc35f5	solute carrier family 35 member F5
LOC106530086	hormone-sensitive lipase-like
pawr	PRKC apoptosis WT1 regulator
tox2	TOX high mobility group box family member 2
ssh2	slingshot protein phosphatase 2
cep350	centrosomal protein 350kDa
tti1	TELO2 interacting protein 1
sppl2b	signal peptide peptidase like 2B
LOC106525419	E3 ubiquitin-protein ligase CBL-like
LOC106528594	microtubule-associated protein 4-like
hook3	hook microtubule-tethering protein 3
LOC106516989	protocadherin alpha-C2-like
dopey1	dopey family member 1
LOC106521116	Krueppel-like factor 6
LOC106529417	collagen alpha-1(I) chain-like
LOC106533687	V-type proton ATPase subunit S1-like
zfpm1	zinc finger protein FOG family member 1
LOC106522908	neuropilin-1a-like
LOC106533067	abhydrolase domain-containing protein 2-A-like
LOC106514573	ER degradation-enhancing alpha-mannosidase-like protein 3
LOC106513365	glycogenin-1-like
LOC106527990	disks large-associated protein 4-like
arhgef1	Rho guanine nucleotide exchange factor (GEF) 1
ubash3b	ubiquitin associated and SH3 domain containing B
gpam	glycerol-3-phosphate acyltransferase mitochondrial
LOC106514576	patatin-like phospholipase domain-containing protein 7
sort1	sortilin 1
LOC106528611	UNC93-like protein MFSD11
LOC106527651	ephrin-A5-like
LOC106534712	zinc finger RNA-binding protein-like
sgsm3	small G protein signaling modulator 3
ralgds	ral guanine nucleotide dissociation stimulator
plxnb2	plexin B2
LOC106525704	prominin-1-A-like
prmt9	protein arginine methyltransferase 9
cep68	centrosomal protein 68kDa
LOC106520298	transmembrane protein 60-like
adam10	ADAM metallopeptidase domain 10
LOC106533183	nectin-1-like
LOC106517595	collagen alpha-1(XXIII) chain-like
grk4	G protein-coupled receptor kinase 4
LOC106527364	serine/threonine-protein kinase 24-like
LOC106521446	transmembrane channel-like protein 6
glce	glucuronic acid epimerase
nfil3	nuclear factor interleukin 3 regulated
lrrc20	leucine rich repeat containing 20
bnip2	BCL2/adenovirus E1B 19kDa interacting protein 2
LOC106531113	insulin receptor-like
LOC106510840	UDP-GlcNAc:betaGal beta-13-N-acetylglucosaminyltransferase 7-like
LOC106514445	netrin receptor UNC5C-like
kiaa0355	KIAA0355 ortholog
plekhm1	pleckstrin homology domain containing family M (with RUN domain) member 1
LOC106523697	gastrula zinc finger protein XlCGF57.1-like
LOC106519322	trichohyalin-like
ccsap	centriole cilia and spindle-associated protein
wipf1	WAS/WASL interacting protein family member 1
LOC106533231	uncharacterized LOC106533231
mapkapk5	mitogen-activated protein kinase-activated protein kinase 5
LOC106522856	chromosome unknown open reading frame human C6orf89
rhpn2	rhophilin Rho GTPase binding protein 2
LOC106533295	PCTP-like protein
slc30a1	solute carrier family 30 (zinc transporter) member 1
LOC106512613	tudor and KH domain-containing protein-like
LOC106520866	ceramide synthase 2-like
LOC106534864	ankyrin-1-like
LOC106515475	uncharacterized LOC106515475
LOC106534163	S1 RNA-binding domain-containing protein 1-like
mink1	misshapen-like kinase 1
LOC106532307	ETS-related transcription factor Elf-1-like
LOC106533212	sine oculis-binding protein homolog
nedd4	neural precursor cell expressed developmentally down-regulated 4 E3 ubiquitin protein ligase
LOC106535010	glycerol-3-phosphate transporter-like
slc25a16	solute carrier family 25 (mitochondrial carrier) member 16
LOC106529368	serine/threonine-protein kinase 35-like
LOC106536829	chromosome unknown open reading frame human C12orf4
itpk1	inositol-tetrakisphosphate 1-kinase
lonrf1	LON peptidase N-terminal domain and ring finger 1
brox	BRO1 domain and CAAX motif containing
LOC106525270	probable E3 ubiquitin-protein ligase DTX3
zfyve9	zinc finger FYVE domain containing 9
irf6	interferon regulatory factor 6
clcc1	chloride channel CLIC-like 1
LOC106515750	G-protein coupled receptor 12-like
hbp1	HMG-box transcription factor 1
dhx34	DEAH (Asp-Glu-Ala-His) box polypeptide 34
LOC106534591	bcl-2-related ovarian killer protein homolog B-like
parp10	poly (ADP-ribose) polymerase family member 10
bicc1	BicC family RNA binding protein 1
LOC106518033	glycoprotein-N-acetylgalactosamine 3-beta-galactosyltransferase 1-B-like
LOC106535189	uncharacterized protein C3orf18-like
sh2b3	SH2B adaptor protein 3
snx33	sorting nexin 33
ccdc69	coiled-coil domain containing 69
atp7b	ATPase Cu++ transporting beta polypeptide
plcb3	phospholipase C beta 3 (phosphatidylinositol-specific)
dusp3	dual specificity phosphatase 3
myo1e	myosin IE
LOC106516097	chromosome unknown open reading frame human C1orf159
LOC106521252	chromosome unknown open reading frame human C9orf72
LOC106537136	death-associated protein kinase 1-like
fam217b	family with sequence similarity 217 member B
LOC106518097	growth factor receptor-bound protein 10-like
LOC106518656	tubby-related protein 4-like
LOC106514501	magnesium transporter NIPA2-like
stat2	signal transducer and activator of transcription 2 113kDa
LOC106524587	HMG box-containing protein 1-like
mfsd11	major facilitator superfamily domain containing 11
LOC106534655	disks large-associated protein 1-like
LOC106520761	nectin-4-like
palld	palladin cytoskeletal associated protein
LOC106513927	immunoglobulin-like domain-containing receptor 1
smim14	small integral membrane protein 14
gramd4	GRAM domain containing 4
LOC106514330	RNA polymerase II elongation factor ELL-like
kcnk5	potassium channel two pore domain subfamily K member 5
slc4a2	solute carrier family 4 (anion exchanger) member 2
LOC106535920	protein ADP-ribosylarginine hydrolase-like protein 1
phactr2	phosphatase and actin regulator 2
LOC106521754	ataxin-7-like protein 1
hnrnpll	heterogeneous nuclear ribonucleoprotein L-like
LOC106515234	RING finger protein 11-like
LOC106519331	gap junction beta-4 protein-like
LOC106525797	guanine nucleotide-binding protein G(k) subunit alpha-like
LOC106530702	nicotinamide phosphoribosyltransferase-like
dgat1	diacylglycerol O-acyltransferase 1
agtpbp1	ATP/GTP binding protein 1
LOC106527117	ubiquitin carboxyl-terminal hydrolase 22-like
per1	period circadian clock 1
LOC106514489	AP2-associated protein kinase 1-like
slc26a11	solute carrier family 26 (anion exchanger) member 11
ripk4	receptor-interacting serine-threonine kinase 4
samd4a	sterile alpha motif domain containing 4A
crebrf	CREB3 regulatory factor
LOC106517169	tetraspanin-5
LOC106522582	serine/threonine-protein kinase Sgk1-like
LOC106534870	probable phospholipid-transporting ATPase IH
LOC106520057	dihydroxyacetone phosphate acyltransferase-like
slc44a4	solute carrier family 44 member 4
LOC106514456	proline dehydrogenase 1 mitochondrial-like
LOC106530686	radixin-like
LOC106517962	putative E3 ubiquitin-protein ligase SH3RF2
LOC106534177	oxysterol-binding protein-related protein 1-like
gpd2	glycerol-3-phosphate dehydrogenase 2 (mitochondrial)
LOC106521554	guanine nucleotide-binding protein subunit alpha-11-like
LOC106530455	inactive dipeptidyl peptidase 10-like
LOC106529057	microtubule-associated tumor suppressor 1 homolog
ptpre	protein tyrosine phosphatase receptor type E
taok3	TAO kinase 3
LOC106523647	FYVE RhoGEF and PH domain-containing protein 6-like
LOC106525165	brain-specific angiogenesis inhibitor 1-associated protein 2-like protein 1
arid4b	AT rich interactive domain 4B (RBP1-like)
LOC106519102	excitatory amino acid transporter 2-like
rora	RAR-related orphan receptor A
ugt8	UDP glycosyltransferase 8
ano8	anoctamin 8
bace1	beta-site APP-cleaving enzyme 1
fign	fidgetin
fstl4	follistatin-like 4
kcnq4	potassium channel voltage gated KQT-like subfamily Q member 4
LOC106512958	mothers against decapentaplegic homolog 3
LOC106513868	nuclear receptor ROR-beta-like
LOC106514145	tripartite motif-containing protein 3-like
LOC106516134	uncharacterized LOC106516134
LOC106517497	uncharacterized LOC106517497
LOC106520551	FRAS1-related extracellular matrix protein 2-like
LOC106520877	neuronal acetylcholine receptor subunit alpha-7-like
LOC106521336	interleukin-1 receptor accessory protein-like 1
LOC106523222	sodium- and chloride-dependent taurine transporter-like
LOC106526191	carboxy-terminal domain RNA polymerase II polypeptide A small phosphatase 1-like
LOC106526302	cytosolic 5'-nucleotidase 1A-like
LOC106526642	aggrecan core protein-like
LOC106527834	zinc finger BED domain-containing protein 1-like
LOC106528401	microtubule-associated protein 1S-like
LOC106528646	phosphatidylinositol 3-kinase regulatory subunit gamma-like
LOC106531350	neuroligin-2-like
LOC106532527	receptor-type tyrosine-protein phosphatase delta-like
LOC106537063	cyclic AMP-responsive element-binding protein 5-like
42437	#N/A
myo16	myosin XVI
pkd1	polycystic kidney disease 1 (autosomal dominant)
plcb4	phospholipase C beta 4
setbp1	SET binding protein 1
stx1b	syntaxin 1B
vstm2a	V-set and transmembrane domain containing 2A
acadl	acyl-CoA dehydrogenase long chain
acer3	alkaline ceramidase 3
adamts9	ADAM metallopeptidase with thrombospondin type 1 motif 9
adgrd1	adhesion G protein-coupled receptor D1
alpk3	alpha-kinase 3
arhgef38	Rho guanine nucleotide exchange factor (GEF) 38
bmf	Bcl2 modifying factor
cacna1s	calcium channel voltage-dependent L type alpha 1S subunit
ccdc64	coiled-coil domain containing 64
chst8	carbohydrate (N-acetylgalactosamine 4-0) sulfotransferase 8
cpe	carboxypeptidase E
dhx32	DEAH (Asp-Glu-Ala-His) box polypeptide 32
dlgap2	discs large (Drosophila) homolog-associated protein 2
elavl3	ELAV like neuron-specific RNA binding protein 3
ephb2	EPH receptor B2
esyt1	extended synaptotagmin-like protein 1
fam228b	family with sequence similarity 228 member B
frs3	fibroblast growth factor receptor substrate 3
gpr143	G protein-coupled receptor 143
kif3c	kinesin family member 3C
lipe	lipase hormone-sensitive
LOC106510928	DEP domain-containing protein 7-like
LOC106512021	retinal homeobox protein Rx1-like
LOC106513450	#N/A
LOC106513520	progestin and adipoQ receptor family member 3-like
LOC106514120	melatonin receptor type 1B-B-like
LOC106514217	protein slowmo homolog 1-like
LOC106514588	RIMS-binding protein 2-like
LOC106515017	protein unc-13 homolog A-like
LOC106515138	sodium- and chloride-dependent GABA transporter 1-like
LOC106515188	immunoglobulin superfamily DCC subclass member 3-like
LOC106515587	forkhead box protein N2-like
LOC106516038	voltage-dependent calcium channel subunit alpha-2/delta-2-like
LOC106517599	formin-like protein 2
LOC106517620	inhibin beta B chain-like
LOC106517673	mitochondrial glutamate carrier 1-like
LOC106517784	kinesin-like protein KIFC3
LOC106517977	potassium voltage-gated channel subfamily B member 1-like
LOC106518024	ADP-ribosylation factor 3
LOC106518043	ATP-dependent 6-phosphofructokinase muscle type-like
LOC106518048	disco-interacting protein 2 homolog B-A-like
LOC106518953	gamma-aminobutyric acid receptor subunit alpha-2-like
LOC106519379	protocadherin alpha-C2-like
LOC106519397	runt-related transcription factor 3-like
LOC106520336	protein piccolo-like
LOC106520378	rho GTPase-activating protein 32-like
LOC106520856	sodium bicarbonate cotransporter 3-like
LOC106520872	histone-lysine N-methyltransferase ASH1L-like
LOC106521233	gephyrin-like
LOC106522476	protein phosphatase 1 regulatory subunit 29-like
LOC106522871	nck-associated protein 5-like
LOC106522959	transmembrane protein 198-like
LOC106522968	nuclear receptor subfamily 4 group A member 1-like
LOC106523414	voltage-dependent L-type calcium channel subunit alpha-1F-like
LOC106524031	beta-2 adrenergic receptor-like
LOC106524117	protein NDRG1-like
LOC106524163	thymocyte selection-associated high mobility group box protein TOX-like
LOC106524179	kazrin-like
LOC106524459	collagen alpha-6(IV) chain-like
LOC106525318	E3 ubiquitin-protein ligase TRIM39-like
LOC106525462	B-cell lymphoma/leukemia 11B-like
LOC106525820	sodium/potassium/calcium exchanger 3-like
LOC106525862	PI-PLC X domain-containing protein 1-like
LOC106526045	fibrinogen C domain-containing protein 1-like
LOC106526322	voltage-dependent T-type calcium channel subunit alpha-1I-like
LOC106526357	transmembrane protein 125-like
LOC106526424	protein unc-13 homolog A-like
LOC106526475	progestin and adipoQ receptor family member 9-like
LOC106526639	microtubule-associated protein 1A-like
LOC106526649	paralemmin-1-like
LOC106528465	single-minded homolog 1-A-like
LOC106528614	G-protein-coupled receptor kinase 7A-like
LOC106528908	consortin-like
LOC106529128	sphingosine 1-phosphate receptor 2-like
LOC106529370	DNA-binding protein SATB2-like
LOC106529429	glutamate receptor ionotropic NMDA 2D-like
LOC106529431	thyrotroph embryonic factor-like
LOC106529876	uncharacterized LOC106529876
LOC106530474	leucine-rich repeat-containing protein 49-like
LOC106530526	ETS domain-containing protein Elk-3-like
LOC106531240	inhibin beta B chain-like
LOC106531730	germ cell-specific gene 1-like protein
LOC106532316	polypeptide N-acetylgalactosaminyltransferase 10-like
LOC106532321	neurexin-2-like
LOC106532581	calsyntenin-2-like
LOC106532758	pituitary adenylate cyclase-activating polypeptide type I receptor-like
LOC106533856	transcription factor MafG
LOC106534028	solute carrier family 22 member 23-like
LOC106534307	voltage-dependent calcium channel subunit alpha-2/delta-2-like
LOC106534427	aryl hydrocarbon receptor-like
LOC106534802	rho-related BTB domain-containing protein 2-like
LOC106534913	kelch-like protein 38
LOC106535096	glypican-1-like
LOC106535220	protein FAM179B-like
LOC106535359	WW domain-binding protein 1-like
LOC106535381	translation initiation factor IF-2-like
LOC106535439	transcription factor HIVEP3-like
LOC106535774	receptor-type tyrosine-protein phosphatase S-like
LOC106536574	diacylglycerol kinase eta-like
LOC106536599	kinesin-like protein KIF1A
LOC106537122	sodium channel protein type 8 subunit alpha-like
mrc1	mannose receptor C type 1
mylk4	myosin light chain kinase family member 4
nav1	neuron navigator 1
nyap1	neuronal tyrosine-phosphorylated phosphoinositide-3-kinase adaptor 1
pappa	pregnancy-associated plasma protein A pappalysin 1
prdm16	PR domain containing 16
ptchd2	patched domain containing 2
rgs9bp	regulator of G protein signaling 9 binding protein
rhou	ras homolog family member U
rnf141	ring finger protein 141
sh3tc2	SH3 domain and tetratricopeptide repeats 2
slc2a13	solute carrier family 2 (facilitated glucose transporter) member 13
sp9	Sp9 transcription factor
sytl3	synaptotagmin-like 3
tet2	tet methylcytosine dioxygenase 2
tet3	tet methylcytosine dioxygenase 3
tmem229a	transmembrane protein 229A
tmem229b	transmembrane protein 229B
tmem35	transmembrane protein 35
tsku	tsukushi small leucine rich proteoglycan
ucp1	uncoupling protein 1 (mitochondrial proton carrier)
wnt3a	wingless-type MMTV integration site family member 3A
zbtb20	zinc finger and BTB domain containing 20
abhd3	abhydrolase domain containing 3
abhd8	abhydrolase domain containing 8
ablim2	actin binding LIM protein family member 2
abtb1	ankyrin repeat and BTB (POZ) domain containing 1
adam8	ADAM metallopeptidase domain 8
adamts1	ADAM metallopeptidase with thrombospondin type 1 motif 1
adamts18	ADAM metallopeptidase with thrombospondin type 1 motif 18
adm2	adrenomedullin 2
agap3	ArfGAP with GTPase domain ankyrin repeat and PH domain 3
aip	aryl hydrocarbon receptor interacting protein
akap13	A kinase (PRKA) anchor protein 13
aldh1a2	aldehyde dehydrogenase 1 family member A2
angptl7	angiopoietin-like 7
ankk1	ankyrin repeat and kinase domain containing 1
ankle1	ankyrin repeat and LEM domain containing 1
ankrd50	ankyrin repeat domain 50
apc2	adenomatosis polyposis coli 2
apln	apelin
aplp1	amyloid beta (A4) precursor-like protein 1
apof	apolipoprotein F
arg2	arginase 2
arhgap42	Rho GTPase activating protein 42
arhgef4	Rho guanine nucleotide exchange factor (GEF) 4
arl4c	ADP-ribosylation factor-like 4C
armc3	armadillo repeat containing 3
asah1	N-acylsphingosine amidohydrolase (acid ceramidase) 1
asb10	ankyrin repeat and SOCS box containing 10
asb14	ankyrin repeat and SOCS box containing 14
asb4	ankyrin repeat and SOCS box containing 4
astn1	astrotactin 1
atmin	ATM interactor
atp2a1	ATPase Ca++ transporting cardiac muscle fast twitch 1
auts2	autism susceptibility candidate 2
avpr2	arginine vasopressin receptor 2
axl	AXL receptor tyrosine kinase
azin1	antizyme inhibitor 1
bcl6b	B-cell CLL/lymphoma 6 member B
bdh1	3-hydroxybutyrate dehydrogenase type 1
bmp10	bone morphogenetic protein 10
bnc1	basonuclin 1
bnc2	basonuclin 2
brsk1	BR serine/threonine kinase 1
btla	B and T lymphocyte associated
ca12	carbonic anhydrase XII
cacna1e	calcium channel voltage-dependent R type alpha 1E subunit
camk2n2	calcium/calmodulin-dependent protein kinase II inhibitor 2
ccdc13	coiled-coil domain containing 13
cd55	CD55 molecule decay accelerating factor for complement (Cromer blood group)
cdk14	cyclin-dependent kinase 14
celf5	CUGBP Elav-like family member 5
cers6	ceramide synthase 6
chrdl2	chordin-like 2
clcnka	chloride channel voltage-sensitive Ka
clmn	calmin (calponin-like transmembrane)
clmp	CXADR-like membrane protein
clock	clock circadian regulator
clybl	citrate lyase beta like
cnn1	calponin 1 basic smooth muscle
cnst	consortin connexin sorting protein
cntnap1	contactin associated protein 1
cntnap5	contactin associated protein-like 5
col10a1	collagen type X alpha 1
col5a3	collagen type V alpha 3
col8a1	collagen type VIII alpha 1
cplx2	complexin 2
cpne7	copine VII
cpo	carboxypeptidase O
ctbp1	C-terminal binding protein 1
ctxn2	cortexin 2
cxcl12	chemokine (C-X-C motif) ligand 12
ddt	D-dopachrome tautomerase
dlg4	discs large homolog 4 (Drosophila)
doc2a	double C2-like domains alpha
dok6	docking protein 6
drgx	dorsal root ganglia homeobox
dtx1	deltex 1 E3 ubiquitin ligase
dusp1	dual specificity phosphatase 1
dusp14	dual specificity phosphatase 14
e2f7	E2F transcription factor 7
eif4e3	eukaryotic translation initiation factor 4E family member 3
elovl5	ELOVL fatty acid elongase 5
eme2	essential meiotic structure-specific endonuclease subunit 2
emx1	empty spiracles homeobox 1
enthd2	ENTH domain containing 2
ephx1	epoxide hydrolase 1 microsomal (xenobiotic)
epo	erythropoietin
erp27	endoplasmic reticulum protein 27
evi5l	ecotropic viral integration site 5-like
fam181b	family with sequence similarity 181 member B
fam222a	family with sequence similarity 222 member A
fam46a	family with sequence similarity 46 member A
fam65c	family with sequence similarity 65 member C
faxc	failed axon connections homolog
fbxl15	F-box and leucine-rich repeat protein 15
fbxo41	F-box protein 41
fev	FEV (ETS oncogene family)
fgf13	fibroblast growth factor 13
fgl2	fibrinogen-like 2
filip1l	filamin A interacting protein 1-like
flt1	fms-related tyrosine kinase 1
fndc5	fibronectin type III domain containing 5
fosb	FBJ murine osteosarcoma viral oncogene homolog B
frmd3	FERM domain containing 3
fstl3	follistatin-like 3 (secreted glycoprotein)
fut9	fucosyltransferase 9 (alpha (13) fucosyltransferase)
g6pc	glucose-6-phosphatase catalytic subunit
gabbr2	gamma-aminobutyric acid (GABA) B receptor 2
gabrb1	gamma-aminobutyric acid (GABA) A receptor beta 1
gabrb2	gamma-aminobutyric acid (GABA) A receptor beta 2
gadd45g	growth arrest and DNA-damage-inducible gamma
gadl1	glutamate decarboxylase-like 1
gas2l1	growth arrest-specific 2 like 1
gata6	GATA binding protein 6
gda	guanine deaminase
gdpd1	glycerophosphodiester phosphodiesterase domain containing 1
glis2	GLIS family zinc finger 2
glra2	glycine receptor alpha 2
gng3	guanine nucleotide binding protein (G protein) gamma 3
gpat3	glycerol-3-phosphate acyltransferase 3
gpr157	G protein-coupled receptor 157
gpr158	G protein-coupled receptor 158
grin2c	glutamate receptor ionotropic N-methyl D-aspartate
grxcr2	glutaredoxin cysteine rich 2
gsap	gamma-secretase activating protein
gucy1a2	guanylate cyclase 1 soluble alpha 2
hapln4	hyaluronan and proteoglycan link protein 4
hectd4	HECT domain containing E3 ubiquitin protein ligase 4
hhipl2	HHIP-like 2
hmox1	heme oxygenase 1
hnf1b	HNF1 homeobox B
hoxd3	homeobox D3
hs6st3	heparan sulfate 6-O-sulfotransferase 3
igdcc4	immunoglobulin superfamily DCC subclass member 4
igf1	insulin-like growth factor 1 (somatomedin C)
ikzf5	IKAROS family zinc finger 5 (Pegasus)
il10	interleukin 10
ildr2	immunoglobulin-like domain containing receptor 2
iqsec3	IQ motif and Sec7 domain 3
itga11	integrin alpha 11
itpka	inositol-trisphosphate 3-kinase A
itpkb	inositol-trisphosphate 3-kinase B
kank3	KN motif and ankyrin repeat domains 3
kbtbd12	kelch repeat and BTB (POZ) domain containing 12
kbtbd13	kelch repeat and BTB (POZ) domain containing 13
kcnk18	potassium channel two pore domain subfamily K member 18
kcnk3	potassium channel two pore domain subfamily K member 3
kcnma1	potassium channel calcium activated large conductance subfamily M alpha member 1
kcnn4	potassium channel calcium activated intermediate/small conductance subfamily N alpha member 4
kiaa0040	KIAA0040 ortholog
kiaa1644	KIAA1644 ortholog
kif1a	kinesin family member 1A
klhl14	kelch-like family member 14
klhl34	kelch-like family member 34
kmt2d	lysine (K)-specific methyltransferase 2D
lama3	laminin alpha 3
lamp5	lysosomal-associated membrane protein family member 5
lctl	lactase-like
ldlrad3	low density lipoprotein receptor class A domain containing 3
lgi2	leucine-rich repeat LGI family member 2
lgr6	leucine-rich repeat containing G protein-coupled receptor 6
lhx6	LIM homeobox 6
LOC106510849	protein FAM160B1-like
LOC106510905	cAMP-dependent protein kinase inhibitor beta-like
LOC106510994	neurogenic differentiation factor 4-like
LOC106511116	zinc finger protein 184-like
LOC106511127	uncharacterized LOC106511127
LOC106511137	potassium channel subfamily T member 1-like
LOC106511139	neuropilin-1a-like
LOC106511156	claudin-4-like
LOC106511187	forkhead box protein P4-like
LOC106511287	fibroblast growth factor 18-like
LOC106511293	glucagon family neuropeptides-like
LOC106511305	potassium voltage-gated channel subfamily KQT member 2-like
LOC106511365	multidrug and toxin extrusion protein 1-like
LOC106511370	hydroxycarboxylic acid receptor 2-like
LOC106511398	neutral cholesterol ester hydrolase 1-like
LOC106511452	coagulation factor X-like
LOC106511454	thymosin beta-like
LOC106511489	pleckstrin homology domain-containing family G member 1-like
LOC106511497	uncharacterized LOC106511497
LOC106511608	hepatocyte growth factor receptor-like
LOC106511643	DNA-binding protein inhibitor ID-4-like
LOC106511706	uncharacterized LOC106511706
LOC106511729	vegetative cell wall protein gp1-like
LOC106511807	uncharacterized LOC106511807
LOC106511829	ceramide synthase 2-like
LOC106511944	uncharacterized LOC106511944
LOC106512145	sialic acid-binding Ig-like lectin 5
LOC106512273	uncharacterized LOC106512273
LOC106512284	cadherin-24-like
LOC106512409	claudin-34-like
LOC106512421	putative claudin-24
LOC106512642	heparan-sulfate 6-O-sulfotransferase 3-like
LOC106512957	mothers against decapentaplegic homolog 6-like
LOC106512963	relaxin-3 receptor 1-like
LOC106512992	#N/A
LOC106513041	ERBB receptor feedback inhibitor 1-like
LOC106513110	dnaJ homolog subfamily C member 16-like
LOC106513125	D(4) dopamine receptor-like
LOC106513130	potassium channel subfamily K member 2-like
LOC106513187	liprin-beta-2-like
LOC106513210	fibulin-7-like
LOC106513226	slit homolog 3 protein-like
LOC106513245	pro-epidermal growth factor-like
LOC106513321	matrix-remodeling-associated protein 8-like
LOC106513347	calmodulin-binding transcription activator 1-like
LOC106513509	nodal homolog 2-A-like
LOC106513518	ras-GEF domain-containing family member 1B-B-like
LOC106513528	ankyrin-1-like
LOC106513564	dihydropyrimidinase-related protein 2-like
LOC106513726	uncharacterized LOC106513726
LOC106513746	perforin-1-like
LOC106513765	T-box transcription factor TBX4-like
LOC106513769	mucin-3B-like
LOC106513791	pro-neuregulin-1 membrane-bound isoform-like
LOC106513825	uncharacterized LOC106513825
LOC106513874	elongation of very long chain fatty acids protein 4-like
LOC106513914	ephrin type-B receptor 3-like
LOC106514073	complement factor B-like
LOC106514104	phosphatidylinositol transfer protein alpha isoform-like
LOC106514168	neurobeachin-like
LOC106514202	neural cell adhesion molecule 1-like
LOC106514283	zinc finger homeobox protein 3-like
LOC106514320	pyroglutamyl-peptidase 1-like
LOC106514333	semaphorin-4B-like
LOC106514342	ras-specific guanine nucleotide-releasing factor 1
LOC106514508	protein-lysine 6-oxidase-like
LOC106514550	probable G-protein coupled receptor 21
LOC106514552	SH2 domain-containing protein 3C-like
LOC106514580	calcium/calmodulin-dependent protein kinase kinase 2-like
LOC106514633	aquaporin-11-like
LOC106514638	leucine-rich repeat-containing protein 32-like
LOC106514690	zinc finger CCCH-type antiviral protein 1-like
LOC106514696	transmembrane protein 255A-like
LOC106514779	decorin-like
LOC106514862	leucine-rich repeat LGI family member 2-like
LOC106514867	ADAMTS-like protein 1
LOC106514902	fat storage-inducing transmembrane protein 1-like
LOC106514912	microtubule-associated protein 4-like
LOC106515004	granzyme B-like
LOC106515096	dual specificity protein kinase CLK2-like
LOC106515114	potassium voltage-gated channel subfamily D member 3-like
LOC106515178	CD276 antigen homolog
LOC106515218	glutamate receptor ionotropic NMDA 2B-like
LOC106515219	neuronal-specific septin-3-like
LOC106515284	protein CYR61-like
LOC106515357	leucine-rich repeat immunoglobulin-like domain and transmembrane domain-containing protein 2
LOC106515399	galaxin-2-like
LOC106515416	egl nine homolog 2-like
LOC106515479	coiled-coil domain-containing protein 92
LOC106515503	leucine-rich repeat and fibronectin type III domain-containing protein 1-like protein
LOC106515506	ADP/ATP translocase 3-like
LOC106515527	dipeptidyl aminopeptidase-like protein 6
LOC106515588	chromosome unknown open reading frame human C10orf54
LOC106515771	uncharacterized LOC106515771
LOC106515967	regulator of cell cycle RGCC-like
LOC106515981	RDS/peripherin-like protein xRDS35
LOC106516044	uncharacterized LOC106516044
LOC106516069	peptidyl-prolyl cis-trans isomerase FKBP5-like
LOC106516087	tumor necrosis factor receptor superfamily member 11B-like
LOC106516105	sodium- and chloride-dependent betaine transporter-like
LOC106516114	ras association domain-containing protein 1-like
LOC106516144	cyclin-dependent kinase inhibitor 1-like
LOC106516152	chromosome unknown open reading frame human C1orf233
LOC106516178	cytokine-inducible SH2-containing protein-like
LOC106516247	BDNF/NT-3 growth factors receptor-like
LOC106516268	neurogenic locus notch homolog protein 1-like
LOC106516271	potassium channel subfamily T member 1-like
LOC106516415	neuronal PAS domain-containing protein 2-like
LOC106516433	glycine receptor subunit alpha-2-like
LOC106516511	synaptogyrin-3-like
LOC106516536	protein shisa-9-like
LOC106516582	choline O-acetyltransferase-like
LOC106516593	G-protein coupled receptor 26-like
LOC106516629	alpha-synuclein-like
LOC106516635	uncharacterized LOC106516635
LOC106516657	alpha-N-acetylgalactosaminide alpha-26-sialyltransferase 1-like
LOC106516698	synapsin-1-like
LOC106516758	short transient receptor potential channel 7-like
LOC106516763	aquaporin-4-like
LOC106516782	probable G-protein coupled receptor 52
LOC106516820	proteoglycan 4-like
LOC106516861	uncharacterized LOC106516861
LOC106516877	ras-related protein Rab-8A-like
LOC106516883	neurturin-like
LOC106516888	C-type lectin BML-2-like
LOC106516902	noelin-3-like
LOC106516938	angiopoietin-related protein 1-like
LOC106517002	C1q-related factor-like
LOC106517022	zinc finger CCHC domain-containing protein 24-like
LOC106517064	cytochrome P450 2U1
LOC106517124	retinal-specific ATP-binding cassette transporter-like
LOC106517273	MAGUK p55 subfamily member 4-like
LOC106517280	ankyrin repeat domain-containing protein 26-like
LOC106517417	ubiquitin carboxyl-terminal hydrolase 31-like
LOC106517418	leucine-rich repeat-containing protein 4B-like
LOC106517428	potassium voltage-gated channel subfamily C member 1-like
LOC106517465	POU domain class 6 transcription factor 2-like
LOC106517507	A disintegrin and metalloproteinase with thrombospondin motifs 2-like
LOC106517677	potassium voltage-gated channel subfamily A member 2
LOC106517735	solute carrier family 40 member 1-like
LOC106517789	protein enabled homolog
LOC106517803	caskin-1-like
LOC106517831	prostaglandin E2 receptor EP1 subtype-like
LOC106517876	netrin-1-like
LOC106517892	matrix metalloproteinase-14-like
LOC106517905	kelch-like protein 40a
LOC106517908	protein-cysteine N-palmitoyltransferase HHAT-like protein
LOC106517972	amphoterin-induced protein 1-like
LOC106518003	mitochondrial intermembrane space import and assembly protein 40-B-like
LOC106518077	arf-GAP with GTPase ANK repeat and PH domain-containing protein 1-like
LOC106518137	transcriptional repressor scratch 1-like
LOC106518151	teashirt homolog 1-like
LOC106518153	ras/Rap GTPase-activating protein SynGAP-like
LOC106518174	uncharacterized LOC106518174
LOC106518246	synaptotagmin-1-like
LOC106518295	plakophilin-1-like
LOC106518302	immunoglobulin-like and fibronectin type III domain-containing protein 1
LOC106518343	leucine-rich repeat-containing protein 38-like
LOC106518391	transforming acidic coiled-coil-containing protein 1-like
LOC106518399	myosin regulatory light chain 2 ventricular/cardiac muscle isoform-like
LOC106518496	probable G-protein coupled receptor 22
LOC106518518	protein FAM19A3-like
LOC106518536	D(1B) dopamine receptor-like
LOC106518591	mitochondrial basic amino acids transporter-like
LOC106518604	myc target protein 1 homolog
LOC106518680	somatostatin receptor type 2-like
LOC106519002	#N/A
LOC106519035	nuclear receptor coactivator 3-like
LOC106519043	#N/A
LOC106519093	protein kinase C-binding protein NELL1-like
LOC106519104	leucine-rich repeat-containing protein 4C-like
LOC106519107	chloride intracellular channel protein 5-like
LOC106519186	collagen alpha-1(XXVIII) chain-like
LOC106519196	alkaline phosphatase-like
LOC106519209	PDZ domain-containing protein GIPC3-like
LOC106519221	N-acetyllactosaminide beta-13-N-acetylglucosaminyltransferase 3-like
LOC106519285	protein phosphatase 1 regulatory subunit 12B-like
LOC106519317	F-box only protein 44-like
LOC106519319	calmodulin-binding transcription activator 1-like
LOC106519409	high affinity immunoglobulin epsilon receptor subunit alpha-like
LOC106519589	recoverin-like
LOC106519612	unconventional myosin-XV-like
LOC106519673	lipopolysaccharide-induced tumor necrosis factor-alpha factor homolog
LOC106519690	olfactory receptor 51I2-like
LOC106519780	chromosome unknown open reading frame human C15orf52
LOC106519785	hydroperoxide isomerase ALOXE3-like
LOC106519950	acetylserotonin O-methyltransferase-like
LOC106519975	GTPase IMAP family member 7-like
LOC106520123	dihydropyrimidinase-related protein 2
LOC106520152	type I inositol 145-trisphosphate 5-phosphatase-like
LOC106520250	protein NLRC5-like
LOC106520381	zinc finger and BTB domain-containing protein 16-A-like
LOC106520463	uncharacterized LOC106520463
LOC106520491	ephrin type-B receptor 5-like
LOC106520498	uncharacterized LOC106520498
LOC106520522	protein shisa-6 homolog
LOC106520541	brain-specific angiogenesis inhibitor 1-associated protein 2-like
LOC106520562	claudin-8-like
LOC106520588	guanylyl cyclase-activating protein 1-like
LOC106520640	interferon-induced very large GTPase 1-like
LOC106520703	protein AIG1-like
LOC106520750	rho GTPase-activating protein 30-like
LOC106520791	ATP-sensitive inward rectifier potassium channel 10-like
LOC106520855	eomesodermin-like
LOC106520881	tripartite motif-containing protein 46-like
LOC106520886	hepatoma-derived growth factor-related protein 3-like
LOC106520939	growth-regulated protein homolog gamma-like
LOC106521030	uncharacterized LOC106521030
LOC106521050	PILR alpha-associated neural protein-like
LOC106521063	partitioning defective 3 homolog
LOC106521077	stromal cell-derived factor 1-like
LOC106521187	synaptotagmin-7-like
LOC106521282	fibroblast growth factor receptor-like 1
LOC106521339	probable G-protein coupled receptor 34
LOC106521385	parathyroid hormone/parathyroid hormone-related peptide receptor-like
LOC106521420	G protein-activated inward rectifier potassium channel 1-like
LOC106521521	WD repeat-containing protein 64-like
LOC106521524	protein furry homolog
LOC106521552	guanine nucleotide-binding protein subunit alpha-11-like
LOC106521674	thyroid adenoma-associated protein homolog
LOC106521764	prosaposin receptor GPR37-like
LOC106521822	uncharacterized LOC106521822
LOC106521846	probable G-protein coupled receptor 21
LOC106521903	G protein-regulated inducer of neurite outgrowth 1-like
LOC106521907	D(1) dopamine receptor-like
LOC106521921	transcription factor COE1-like
LOC106522062	parvalbumin beta-like
LOC106522063	parvalbumin alpha-like
LOC106522066	nuclear receptor coactivator 7-like
LOC106522092	paraneoplastic antigen Ma1 homolog
LOC106522132	gap junction delta-2 protein-like
LOC106522150	serine-protein kinase ATM-like
LOC106522151	forkhead box protein G1-like
LOC106522172	brain-enriched guanylate kinase-associated protein-like
LOC106522241	neural-cadherin-like
LOC106522255	pancreas transcription factor 1 subunit alpha-like
LOC106522279	protein PFC0760c-like
LOC106522285	melanocortin receptor 4-like
LOC106522313	calcipressin-3-like
LOC106522403	small G protein signaling modulator 2-like
LOC106522442	cathepsin L1-like
LOC106522518	semaphorin-7A-like
LOC106522524	aminopeptidase N-like
LOC106522536	prepronociceptin-like
LOC106522543	uncharacterized LOC106522543
LOC106522648	regulator of G-protein signaling 6-like
LOC106522673	contactin-4-like
LOC106522675	endothelin-3-like
LOC106522723	protein tweety homolog 3-like
LOC106522728	collagen alpha-1(XI) chain-like
LOC106522731	noelin-2-like
LOC106522743	#N/A
LOC106522762	glycerophosphodiester phosphodiesterase domain-containing protein 5-like
LOC106522823	nipped-B-like protein B
LOC106522888	neuropilin-1a-like
LOC106522901	contactin-associated protein-like 4
LOC106523028	myelin transcription factor 1-like
LOC106523101	thrombospondin type-1 domain-containing protein 7A-like
LOC106523208	carbohydrate sulfotransferase 1-like
LOC106523329	chromosome unknown open reading frame human C3orf70
LOC106523346	granzyme-like protein 1
LOC106523366	transmembrane 6 superfamily member 2-like
LOC106523385	beta-13-galactosyltransferase 2-like
LOC106523460	solute carrier family 13 member 2-like
LOC106523483	claudin-3-like
LOC106523490	claudin-4-like
LOC106523491	calcium-binding protein 8-like
LOC106523536	tetraspanin-8-like
LOC106523581	uncharacterized LOC106523581
LOC106523698	uncharacterized LOC106523698
LOC106523736	ETS translocation variant 3-like protein
LOC106523811	hydroxycarboxylic acid receptor 2-like
LOC106523827	transmembrane protein 45B-like
LOC106523854	pleckstrin homology domain-containing family F member 2-like
LOC106523881	CD81 antigen-like
LOC106523980	cadherin-5-like
LOC106524036	transcription factor COE1-like
LOC106524064	hepatocyte nuclear factor 6-like
LOC106524066	cathepsin K-like
LOC106524087	ubiquitin carboxyl-terminal hydrolase CYLD-like
LOC106524140	leucine-rich repeat flightless-interacting protein 2-like
LOC106524147	potassium voltage-gated channel subfamily A member 2-like
LOC106524177	flocculation protein FLO11-like
LOC106524180	kazrin-A-like
LOC106524204	pituitary adenylate cyclase-activating polypeptide type I receptor-like
LOC106524468	gastrula zinc finger protein XlCGF8.2DB-like
LOC106524535	rab effector MyRIP-like
LOC106524544	arf-GAP with Rho-GAP domain ANK repeat and PH domain-containing protein 2-like
LOC106524586	receptor-type tyrosine-protein phosphatase zeta-like
LOC106524631	multidrug resistance-associated protein 1-like
LOC106524674	inactive dipeptidyl peptidase 10-like
LOC106524684	cornifelin-like
LOC106524713	immunoglobulin superfamily containing leucine-rich repeat protein 2-like
LOC106524756	tripartite motif-containing protein 16-like
LOC106524765	autism susceptibility gene 2 protein-like
LOC106524800	excitatory amino acid transporter 2-like
LOC106524861	solute carrier organic anion transporter family member 1C1-like
LOC106524896	activin receptor type-1-like
LOC106524901	neural-cadherin-like
LOC106524913	uncharacterized LOC106524913
LOC106524933	gap junction beta-2 protein-like
LOC106525012	nuclear factor of activated T-cells cytoplasmic 1-like
LOC106525018	tripartite motif-containing protein 2-like
LOC106525101	persephin-like
LOC106525109	serine/threonine-protein kinase WNK1-like
LOC106525129	gastrula zinc finger protein XlCGF57.1-like
LOC106525256	rho-related GTP-binding protein Rho6
LOC106525293	lens fiber major intrinsic protein-like
LOC106525324	putative fidgetin-like protein 2
LOC106525346	N-acyl-aromatic-L-amino acid amidohydrolase (carboxylate-forming) B-like
LOC106525351	uncharacterized LOC106525351
LOC106525440	C-C motif chemokine 4-like
LOC106525479	PDZ domain-containing RING finger protein 4-like
LOC106525515	gamma-aminobutyric acid receptor subunit alpha-1-like
LOC106525524	serine/threonine-protein kinase 32B-like
LOC106525534	copine-5-like
LOC106525546	uncharacterized LOC106525546
LOC106525561	adenosine receptor A1-like
LOC106525578	SRSF protein kinase 3-like
LOC106525612	pterin-4-alpha-carbinolamine dehydratase-like
LOC106525787	amphoterin-induced protein 1-like
LOC106525792	microtubule cross-linking factor 1-like
LOC106525808	guanine nucleotide-binding protein G(t) subunit alpha-2-like
LOC106525967	potassium voltage-gated channel subfamily B member 2-like
LOC106526048	hyaluronan and proteoglycan link protein 1-like
LOC106526050	versican core protein-like
LOC106526078	tensin-like
LOC106526175	#N/A
LOC106526215	ephrin type-A receptor 4-A-like
LOC106526297	hippocalcin-like protein 1
LOC106526301	nuclear receptor ROR-beta-like
LOC106526359	chromosome unknown open reading frame human C14orf132
LOC106526380	N-acetylglucosamine-6-sulfatase-like
LOC106526389	transient receptor potential cation channel subfamily M member 5-like
LOC106526443	chromosome unknown open reading frame human C4orf48
LOC106526488	Kv channel-interacting protein 2-like
LOC106526492	SOSS complex subunit C-like
LOC106526671	tubby-related protein 4-like
LOC106526814	amyloid beta A4 precursor protein-binding family A member 2-like
LOC106526816	dual oxidase maturation factor 1-like
LOC106526818	cingulin-like protein 1
LOC106526834	phospholipid-transporting ATPase ID-like
LOC106527009	popeye domain-containing protein 3-like
LOC106527096	neurogenic locus notch homolog protein 2-like
LOC106527133	cyclic AMP receptor-like protein A
LOC106527148	interphotoreceptor matrix proteoglycan 2-like
LOC106527183	coenzyme Q-binding protein COQ10 homolog mitochondrial-like
LOC106527196	5-hydroxytryptamine receptor-like
LOC106527239	E3 ubiquitin/ISG15 ligase TRIM25-like
LOC106527244	connector enhancer of kinase suppressor of ras 2-like
LOC106527316	nuclear factor erythroid 2-related factor 1-like
LOC106527329	homeobox protein Hox-B3a
LOC106527331	homeobox protein Hox-B5a-like
LOC106527407	#N/A
LOC106527421	uncharacterized protein C7orf57 homolog
LOC106527594	ectonucleotide pyrophosphatase/phosphodiesterase family member 7-like
LOC106527639	atrial natriuretic peptide receptor 2-like
LOC106527695	uncharacterized LOC106527695
LOC106527696	pleckstrin homology domain-containing family G member 4B-like
LOC106527730	dnaJ homolog subfamily C member 5-like
LOC106527902	semaphorin-5B-like
LOC106528084	signal transducer and activator of transcription 5B-like
LOC106528106	corticotropin-releasing factor receptor 1-like
LOC106528108	integrin alpha-3-like
LOC106528182	claudin-10-like
LOC106528234	hepatic leukemia factor-like
LOC106528259	membrane-associated guanylate kinase WW and PDZ domain-containing protein 1-like
LOC106528268	rhodopsin
LOC106528300	serine/threonine-protein kinase ULK1-like
LOC106528320	serine/threonine-protein kinase ULK2-like
LOC106528322	protein FAM131A-like
LOC106528336	ATP-binding cassette sub-family A member 1-like
LOC106528403	guanine nucleotide-binding protein G(I)/G(S)/G(O) subunit gamma-7
LOC106528506	neurofilament heavy polypeptide-like
LOC106528523	RNA-binding protein Nova-1-like
LOC106528532	transmembrane protein 222-like
LOC106528563	Usher syndrome type-1G protein homolog
LOC106528574	coiled-coil domain-containing protein 129-like
LOC106528729	protein-glutamine gamma-glutamyltransferase E-like
LOC106528753	NADPH oxidase activator 1-like
LOC106528857	calcium uptake protein 3 mitochondrial-like
LOC106528875	gamma-aminobutyric acid receptor subunit pi-like
LOC106528991	insulin-like growth factor 2 mRNA-binding protein 1
LOC106529028	zinc finger protein 436-like
LOC106529111	olfactomedin-like protein 3B
LOC106529239	neuropeptide Y receptor type 2-like
LOC106529257	zinc finger BED domain-containing protein 4-like
LOC106529262	zinc finger BED domain-containing protein 1-like
LOC106529329	piggyBac transposable element-derived protein 2-like
LOC106529411	niban-like protein 1
LOC106529421	zinc-binding protein A33-like
LOC106529587	protein-methionine sulfoxide oxidase mical1-like
LOC106529604	uncharacterized LOC106529604
LOC106529668	synapse differentiation-inducing gene protein 1-like
LOC106529699	pleckstrin homology domain-containing family O member 1-like
LOC106529719	protein FAM19A2-like
LOC106529754	nuclear pore complex protein DDB_G0274915-like
LOC106529947	bcl10-interacting CARD protein-like
LOC106529965	carbohydrate sulfotransferase 11-like
LOC106530016	endothelin B receptor-like
LOC106530024	monocarboxylate transporter 7-like
LOC106530143	uncharacterized LOC106530143
LOC106530165	round spermatid basic protein 1-like
LOC106530195	ankyrin repeat domain-containing protein 24-like
LOC106530261	tyrosine 3-monooxygenase-like
LOC106530368	growth arrest and DNA damage-inducible protein GADD45 gamma-like
LOC106530407	breast carcinoma-amplified sequence 3 homolog
LOC106530433	neuroepithelial cell-transforming gene 1 protein-like
LOC106530446	homeobox protein SIX6-like
LOC106530495	complement C1q-like protein 2
LOC106530504	cocaine- and amphetamine-regulated transcript protein-like
LOC106530516	ELAV-like protein 4
LOC106530694	probable ribonuclease ZC3H12C
LOC106530723	gamma-aminobutyric acid type B receptor subunit 1-like
LOC106530761	volume-regulated anion channel subunit LRRC8D-like
LOC106530764	signal peptide CUB and EGF-like domain-containing protein 1
LOC106530870	sodium-dependent neutral amino acid transporter B(0)AT1-like
LOC106531068	rhombotin-1-like
LOC106531263	diacylglycerol kinase eta-like
LOC106531282	dickkopf-related protein 3-like
LOC106531364	glycogen phosphorylase muscle form-like
LOC106531405	MARCKS-related protein-like
LOC106531635	uncharacterized LOC106531635
LOC106531754	E3 ubiquitin-protein ligase RNF182-like
LOC106531787	vascular endothelial growth factor C-like
LOC106531911	epsin-3-like
LOC106531921	cell wall protein DAN4-like
LOC106532016	probable G-protein coupled receptor 61
[truncated: 277 more rows]
